# Supplementary material for: Expected and unexpected products of reactions of 2-hydrazinylbenzo­thia­zole with 3-nitro­benzene­sulfonyl chloride in different solvents
Source: Acta Crystallogr E Crystallogr Commun. 2018 Apr 17;74(Pt 5):673–7. doi: 10.1107/S2056989018005595 (PMC5947485; doi:10.1107/S2056989018005595)
Supplement: Supplementary file 1 [file e-74-00673-sup1.cif]

##############################################################################
#                                                                            #
# This CIF contains the data in a paper accepted for publication in          #
# Acta Crystallographica Section E. It conforms to the requirements of       #
# Notes for Authors for Acta Crystallographica Section E, and has been       #
# peer reviewed under the auspices of the IUCr Commission on Journals.       #
#                                                                            #
# Full details of the Crystallographic Information File format               #
# are given in the paper "The Crystallographic Information File (CIF):       #
# a New Standard Archive File for Crystallography" by S. R. Hall, F. H.      #
# Allen and I. D. Brown [Acta Cryst. (1991), A47, 655-685].                  #
#                                                                            #
# The current version of the core CIF dictionary is obtainable from          #
# ftp://ftp.iucr.org/pub/cif_core.dic.                                       #
#                                                                            #
# Software is freely available for graphical display of the structure(s)     #
# in this CIF. For information consult the CIF software page                 #
# http://www.iucr.org/resources/cif/software.                                #
#                                                                            #
# This file may be used for bona fide research purposes within the           #
# scientific community so long as proper attribution is given to the journal # 
# article from which it was obtained.                                        #
#                                                                            #
##############################################################################
data_I
_database_code_depnum_ccdc_archive 'CCDC 1835986'
_audit_creation_method     'SHELXL-2014/7'
_chemical_name_systematic
;
2-[2-(Propan-2-ylidene)hydrazinyl]-1,3-benzothiazol-3-ium
3-nitrobenzenesulfonate
;
_chemical_name_common     ?
_chemical_formula_moiety     'C10 H12 N3 S +, C6 H4 NO5 S -'
_chemical_formula_sum     'C16 H16 N4 O5 S2'
_chemical_formula_iupac     'C10 H12 N3 S +, C6 H4 NO5 S -'
_chemical_formula_weight     408.45
_chemical_melting_point     ?
_shelx_space_group_comment
;
The symmetry employed for this shelxl refinement is uniquely defined
by the following loop, which should always be used as a source of
symmetry information in preference to the above space-group names.
They are only intended as comments.
;
_space_group_crystal_system     triclinic
_space_group_name_H-M_alt     'P -1'
_space_group_name_Hall     '-P 1'
loop_
    _space_group_symop_operation_xyz
    'x, y, z'
    '-x, -y, -z'
_cell_length_a     7.5308(4)
_cell_length_b     10.9167(7)
_cell_length_c     12.4438(8)
_cell_angle_alpha     66.058(6)
_cell_angle_beta     79.034(5)
_cell_angle_gamma     72.156(5)
_cell_volume     887.47(10)
_cell_formula_units_Z     2
_cell_measurement_reflns_used     6372
_cell_measurement_theta_min     2.8430
_cell_measurement_theta_max     30.3590
_cell_measurement_temperature     100(2)
_exptl_crystal_description     block
_exptl_crystal_colour     colourless
_exptl_crystal_size_max     0.06
_exptl_crystal_size_mid     0.05
_exptl_crystal_size_min     0.01
_exptl_crystal_density_diffrn     1.528
_exptl_crystal_density_meas     ?
_exptl_crystal_density_method     ?
_exptl_crystal_F_000     424
_exptl_absorpt_coefficient_mu     0.338
_exptl_absorpt_correction_type     multi-scan
_exptl_absorpt_process_details
;
(<i>FS_ABSCOR</i>; Rigaku, 2013)
;
_shelx_estimated_absorpt_T_min     0.980
_shelx_estimated_absorpt_T_max     0.997
_exptl_absorpt_correction_T_min     0.61360
_exptl_absorpt_correction_T_max     1.00000
_diffrn_ambient_temperature     100(2)
_diffrn_radiation_type     MoK\a
_diffrn_radiation_wavelength     0.71075
_diffrn_measurement_device_type     'Rigaku Mercury CCD'
_diffrn_measurement_method     \w
_diffrn_detector_area_resol_mean     ?
_diffrn_reflns_number     11341
_diffrn_reflns_av_R_equivalents     0.0358
_diffrn_reflns_theta_min     2.850
_diffrn_reflns_theta_max     25.999
_diffrn_reflns_theta_full     25.242
_diffrn_measured_fraction_theta_max     0.999
_diffrn_measured_fraction_theta_full     0.998
_diffrn_reflns_limit_h_min     -9
_diffrn_reflns_limit_h_max     7
_diffrn_reflns_limit_k_min     -13
_diffrn_reflns_limit_k_max     13
_diffrn_reflns_limit_l_min     -15
_diffrn_reflns_limit_l_max     15
_refine_special_details     ?
_reflns_number_total     3490
_reflns_number_gt     3249
_reflns_threshold_expression     'I > 2\s(I)'
_refine_ls_structure_factor_coef     Fsqd
_refine_ls_matrix_type     full
_refine_ls_R_factor_all     0.0706
_refine_ls_R_factor_gt     0.0663
_refine_ls_wR_factor_gt     0.1792
_refine_ls_wR_factor_ref     0.1840
_refine_ls_goodness_of_fit_ref     1.113
_refine_ls_restrained_S_all     1.113
_refine_ls_number_reflns     3490
_refine_ls_number_parameters     250
_refine_ls_number_restraints     0
_refine_ls_hydrogen_treatment     mixed
_refine_ls_weighting_scheme     calc
_refine_ls_weighting_details
              'w=1/[\s^2^(Fo^2^)+(0.1206P)^2^+0.8477P] where P=(Fo^2^+2Fc^2^)/3'
_atom_sites_solution_hydrogens     mixed
_atom_sites_solution_primary     direct
_atom_sites_solution_secondary     ?
_refine_ls_shift/su_max     0.001
_refine_ls_shift/su_mean     0.000
_refine_diff_density_max     1.315
_refine_diff_density_min     -0.632
_refine_ls_extinction_method     none
_refine_ls_extinction_coef     .
loop_
    _atom_type_symbol
    _atom_type_description
    _atom_type_scat_dispersion_real
    _atom_type_scat_dispersion_imag
    _atom_type_scat_source
    'C' 'C' 0.0033 0.0016
                         'International Tables Vol C Tables 4.2.6.8 and 6.1.1.4'
    'H' 'H' 0.0000 0.0000
                         'International Tables Vol C Tables 4.2.6.8 and 6.1.1.4'
    'N' 'N' 0.0061 0.0033
                         'International Tables Vol C Tables 4.2.6.8 and 6.1.1.4'
    'O' 'O' 0.0106 0.0060
                         'International Tables Vol C Tables 4.2.6.8 and 6.1.1.4'
    'S' 'S' 0.1246 0.1234
                         'International Tables Vol C Tables 4.2.6.8 and 6.1.1.4'
_computing_data_collection
;
CrystalClear (Rigaku, 2012)
;
_computing_cell_refinement
;
CrystalClear (Rigaku, 2012)
;
_computing_data_reduction
;
CrystalClear (Rigaku, 2012)
;
_computing_structure_solution
;
SHELXS97 (Sheldrick, 2008)
;
_computing_structure_refinement
;
SHELXL2014 (Sheldrick, 2015)
;
_computing_molecular_graphics
;
ORTEP-3 for Windows (Farrugia, 2012)
;
_computing_publication_material
;
publCIF (Westrip, 2010)
;
loop_
    _atom_site_type_symbol
    _atom_site_label
    _atom_site_fract_x
    _atom_site_fract_y
    _atom_site_fract_z
    _atom_site_U_iso_or_equiv
    _atom_site_adp_type
    _atom_site_calc_flag
    _atom_site_occupancy
    _atom_site_disorder_assembly
    _atom_site_disorder_group
    C C1 0.2281(4) 0.3162(3) 0.5033(3) 0.0203(6) Uani d 1 . .
    C C2 0.2122(4) 0.1899(3) 0.5087(3) 0.0228(6) Uani d 1 . .
    H H2A 0.2284 0.1105 0.5798 0.027 Uiso calc 1 . .
    C C3 0.1720(4) 0.1837(3) 0.4070(3) 0.0262(7) Uani d 1 . .
    H H3 0.1611 0.0986 0.4083 0.031 Uiso calc 1 . .
    C C4 0.1472(4) 0.3006(3) 0.3030(3) 0.0248(6) Uani d 1 . .
    H H4 0.1204 0.2937 0.2344 0.030 Uiso calc 1 . .
    C C5 0.1609(4) 0.4267(3) 0.2978(3) 0.0231(6) Uani d 1 . .
    H H5 0.1419 0.5065 0.2270 0.028 Uiso calc 1 . .
    C C6 0.2032(4) 0.4330(3) 0.3988(3) 0.0191(6) Uani d 1 . .
    C C7 0.2606(4) 0.5238(3) 0.5207(3) 0.0187(6) Uani d 1 . .
    C C8 0.3338(4) 0.6563(3) 0.7133(3) 0.0228(6) Uani d 1 . .
    C C9 0.2989(5) 0.8099(3) 0.6481(3) 0.0276(7) Uani d 1 . .
    H H9A 0.3122 0.8531 0.7004 0.041 Uiso calc 1 . .
    H H9B 0.3897 0.8293 0.5795 0.041 Uiso calc 1 . .
    H H9C 0.1719 0.8476 0.6217 0.041 Uiso calc 1 . .
    C C10 0.3777(5) 0.6021(4) 0.8395(3) 0.0298(7) Uani d 1 . .
    H H10A 0.3780 0.6793 0.8606 0.045 Uiso calc 1 . .
    H H10B 0.2827 0.5556 0.8906 0.045 Uiso calc 1 . .
    H H10C 0.5011 0.5359 0.8499 0.045 Uiso calc 1 . .
    N N1 0.2209(3) 0.5486(3) 0.4133(2) 0.0190(5) Uani d 1 . .
    H H1 0.188(5) 0.633(4) 0.364(3) 0.023 Uiso d 1 . .
    N N2 0.2853(3) 0.6164(3) 0.5555(2) 0.0197(5) Uani d 1 . .
    H H2 0.272(5) 0.697(4) 0.509(3) 0.024 Uiso d 1 . .
    N N3 0.3282(3) 0.5676(3) 0.6723(2) 0.0221(5) Uani d 1 . .
    S S1 0.27708(10) 0.35384(7) 0.61732(6) 0.0196(2) Uani d 1 . .
    C C11 0.4451(4) 0.9109(3) 0.1794(2) 0.0183(6) Uani d 1 . .
    C C12 0.5278(4) 0.8235(3) 0.1184(2) 0.0195(6) Uani d 1 . .
    H H12 0.4602 0.7699 0.1067 0.023 Uiso calc 1 . .
    C C13 0.7139(4) 0.8170(3) 0.0747(3) 0.0223(6) Uani d 1 . .
    C C14 0.8145(4) 0.8949(3) 0.0890(3) 0.0262(7) Uani d 1 . .
    H H14 0.9422 0.8861 0.0602 0.031 Uiso calc 1 . .
    C C15 0.7274(4) 0.9858(3) 0.1455(3) 0.0259(7) Uani d 1 . .
    H H15 0.7938 1.0430 0.1529 0.031 Uiso calc 1 . .
    C C16 0.5418(4) 0.9941(3) 0.1918(3) 0.0221(6) Uani d 1 . .
    H H16 0.4820 1.0560 0.2315 0.027 Uiso calc 1 . .
    S S2 0.21789(9) 0.91074(7) 0.25157(6) 0.0184(2) Uani d 1 . .
    N N4 0.8044(4) 0.7214(3) 0.0138(2) 0.0302(6) Uani d 1 . .
    O O1 0.1647(3) 0.8018(2) 0.23498(18) 0.0222(5) Uani d 1 . .
    O O2 0.2432(3) 0.8753(2) 0.37542(18) 0.0238(5) Uani d 1 . .
    O O3 0.1002(3) 1.0479(2) 0.19792(19) 0.0255(5) Uani d 1 . .
    O O4 0.7054(4) 0.6912(3) -0.0342(2) 0.0360(6) Uani d 1 . .
    O O5 0.9750(3) 0.6763(3) 0.0148(2) 0.0432(7) Uani d 1 . .
loop_
    _atom_site_aniso_label
    _atom_site_aniso_U_11
    _atom_site_aniso_U_22
    _atom_site_aniso_U_33
    _atom_site_aniso_U_12
    _atom_site_aniso_U_13
    _atom_site_aniso_U_23
    C1 0.0162(13) 0.0222(14) 0.0203(14) -0.0039(11) 0.0017(11) -0.0077(11)
    C2 0.0213(14) 0.0197(14) 0.0270(15) -0.0063(11) 0.0015(12) -0.0089(12)
    C3 0.0203(14) 0.0263(15) 0.0358(17) -0.0088(12) 0.0037(13) -0.0158(14)
    C4 0.0183(14) 0.0342(16) 0.0259(15) -0.0076(12) 0.0028(12) -0.0164(13)
    C5 0.0171(13) 0.0290(15) 0.0204(14) -0.0085(12) 0.0039(11) -0.0069(12)
    C6 0.0122(12) 0.0201(13) 0.0227(14) -0.0056(10) 0.0048(11) -0.0073(11)
    C7 0.0099(12) 0.0218(14) 0.0226(14) -0.0058(10) 0.0047(10) -0.0078(11)
    C8 0.0135(13) 0.0302(16) 0.0254(15) -0.0100(12) 0.0056(11) -0.0107(13)
    C9 0.0294(16) 0.0281(16) 0.0300(16) -0.0103(13) -0.0003(13) -0.0140(13)
    C10 0.0295(16) 0.0390(18) 0.0248(16) -0.0160(14) 0.0026(13) -0.0125(14)
    N1 0.0162(11) 0.0178(12) 0.0196(12) -0.0062(9) 0.0028(9) -0.0042(10)
    N2 0.0188(12) 0.0178(12) 0.0214(12) -0.0070(10) 0.0009(10) -0.0056(10)
    N3 0.0178(12) 0.0264(13) 0.0220(12) -0.0088(10) 0.0023(10) -0.0084(10)
    S1 0.0197(4) 0.0179(4) 0.0193(4) -0.0062(3) -0.0008(3) -0.0044(3)
    C11 0.0153(13) 0.0199(13) 0.0170(13) -0.0062(11) -0.0021(10) -0.0026(11)
    C12 0.0202(14) 0.0197(13) 0.0168(13) -0.0071(11) -0.0021(11) -0.0034(11)
    C13 0.0201(14) 0.0241(14) 0.0174(13) -0.0032(12) -0.0003(11) -0.0045(11)
    C14 0.0156(13) 0.0353(17) 0.0207(14) -0.0068(12) -0.0018(11) -0.0029(12)
    C15 0.0177(14) 0.0363(17) 0.0250(15) -0.0141(13) -0.0015(12) -0.0077(13)
    C16 0.0217(14) 0.0231(14) 0.0213(14) -0.0066(12) -0.0024(11) -0.0071(12)
    S2 0.0147(4) 0.0195(4) 0.0200(4) -0.0077(3) 0.0015(3) -0.0051(3)
    N4 0.0333(15) 0.0265(14) 0.0196(13) -0.0047(12) 0.0065(11) -0.0033(11)
    O1 0.0214(10) 0.0224(10) 0.0223(10) -0.0098(8) -0.0013(8) -0.0049(8)
    O2 0.0250(11) 0.0247(11) 0.0221(11) -0.0119(9) 0.0029(8) -0.0071(8)
    O3 0.0174(10) 0.0240(11) 0.0305(12) -0.0078(9) 0.0016(9) -0.0052(9)
    O4 0.0485(15) 0.0343(13) 0.0270(12) -0.0169(11) 0.0107(11) -0.0144(10)
    O5 0.0280(13) 0.0419(14) 0.0406(15) 0.0041(11) 0.0079(11) -0.0105(12)
_geom_special_details
;
 All esds (except the esd in the dihedral angle between two l.s. planes)
 are estimated using the full covariance matrix.  The cell esds are taken
 into account individually in the estimation of esds in distances, angles
 and torsion angles; correlations between esds in cell parameters are only
 used when they are defined by crystal symmetry.  An approximate (isotropic)
 treatment of cell esds is used for estimating esds involving l.s. planes.
;
loop_
    _geom_bond_atom_site_label_1
    _geom_bond_atom_site_label_2
    _geom_bond_site_symmetry_2
    _geom_bond_distance
    _geom_bond_publ_flag
    C1 C2 . 1.393(4) ?
    C1 C6 . 1.397(4) ?
    C1 S1 . 1.757(3) ?
    C2 C3 . 1.388(4) ?
    C2 H2A . 0.9500 ?
    C3 C4 . 1.394(5) ?
    C3 H3 . 0.9500 ?
    C4 C5 . 1.387(4) ?
    C4 H4 . 0.9500 ?
    C5 C6 . 1.386(4) ?
    C5 H5 . 0.9500 ?
    C6 N1 . 1.393(4) ?
    C7 N2 . 1.321(4) ?
    C7 N1 . 1.327(4) ?
    C7 S1 . 1.734(3) ?
    C8 N3 . 1.278(4) ?
    C8 C9 . 1.499(4) ?
    C8 C10 . 1.500(4) ?
    C9 H9A . 0.9800 ?
    C9 H9B . 0.9800 ?
    C9 H9C . 0.9800 ?
    C10 H10A . 0.9800 ?
    C10 H10B . 0.9800 ?
    C10 H10C . 0.9800 ?
    N1 H1 . 0.86(4) ?
    N2 N3 . 1.395(3) ?
    N2 H2 . 0.82(4) ?
    C11 C12 . 1.386(4) ?
    C11 C16 . 1.393(4) ?
    C11 S2 . 1.775(3) ?
    C12 C13 . 1.395(4) ?
    C12 H12 . 0.9500 ?
    C13 C14 . 1.377(5) ?
    C13 N4 . 1.462(4) ?
    C14 C15 . 1.379(5) ?
    C14 H14 . 0.9500 ?
    C15 C16 . 1.398(4) ?
    C15 H15 . 0.9500 ?
    C16 H16 . 0.9500 ?
    S2 O3 . 1.440(2) ?
    S2 O1 . 1.463(2) ?
    S2 O2 . 1.464(2) ?
    N4 O4 . 1.226(4) ?
    N4 O5 . 1.227(4) ?
loop_
    _geom_angle_atom_site_label_1
    _geom_angle_atom_site_label_2
    _geom_angle_atom_site_label_3
    _geom_angle_site_symmetry_1
    _geom_angle_site_symmetry_3
    _geom_angle
    _geom_angle_publ_flag
    C2 C1 C6 . . 120.9(3) ?
    C2 C1 S1 . . 127.7(2) ?
    C6 C1 S1 . . 111.4(2) ?
    C3 C2 C1 . . 117.9(3) ?
    C3 C2 H2A . . 121.0 ?
    C1 C2 H2A . . 121.0 ?
    C2 C3 C4 . . 120.9(3) ?
    C2 C3 H3 . . 119.6 ?
    C4 C3 H3 . . 119.6 ?
    C5 C4 C3 . . 121.3(3) ?
    C5 C4 H4 . . 119.4 ?
    C3 C4 H4 . . 119.4 ?
    C6 C5 C4 . . 118.0(3) ?
    C6 C5 H5 . . 121.0 ?
    C4 C5 H5 . . 121.0 ?
    C5 C6 N1 . . 127.4(3) ?
    C5 C6 C1 . . 120.9(3) ?
    N1 C6 C1 . . 111.6(3) ?
    N2 C7 N1 . . 125.2(3) ?
    N2 C7 S1 . . 121.0(2) ?
    N1 C7 S1 . . 113.8(2) ?
    N3 C8 C9 . . 126.5(3) ?
    N3 C8 C10 . . 117.1(3) ?
    C9 C8 C10 . . 116.5(3) ?
    C8 C9 H9A . . 109.5 ?
    C8 C9 H9B . . 109.5 ?
    H9A C9 H9B . . 109.5 ?
    C8 C9 H9C . . 109.5 ?
    H9A C9 H9C . . 109.5 ?
    H9B C9 H9C . . 109.5 ?
    C8 C10 H10A . . 109.5 ?
    C8 C10 H10B . . 109.5 ?
    H10A C10 H10B . . 109.5 ?
    C8 C10 H10C . . 109.5 ?
    H10A C10 H10C . . 109.5 ?
    H10B C10 H10C . . 109.5 ?
    C7 N1 C6 . . 114.0(2) ?
    C7 N1 H1 . . 120(2) ?
    C6 N1 H1 . . 125(2) ?
    C7 N2 N3 . . 115.8(2) ?
    C7 N2 H2 . . 119(2) ?
    N3 N2 H2 . . 125(2) ?
    C8 N3 N2 . . 117.8(3) ?
    C7 S1 C1 . . 89.17(14) ?
    C12 C11 C16 . . 121.1(3) ?
    C12 C11 S2 . . 120.3(2) ?
    C16 C11 S2 . . 118.5(2) ?
    C11 C12 C13 . . 117.6(3) ?
    C11 C12 H12 . . 121.2 ?
    C13 C12 H12 . . 121.2 ?
    C14 C13 C12 . . 122.4(3) ?
    C14 C13 N4 . . 119.5(3) ?
    C12 C13 N4 . . 118.0(3) ?
    C13 C14 C15 . . 119.1(3) ?
    C13 C14 H14 . . 120.4 ?
    C15 C14 H14 . . 120.4 ?
    C14 C15 C16 . . 120.1(3) ?
    C14 C15 H15 . . 119.9 ?
    C16 C15 H15 . . 119.9 ?
    C11 C16 C15 . . 119.5(3) ?
    C11 C16 H16 . . 120.3 ?
    C15 C16 H16 . . 120.3 ?
    O3 S2 O1 . . 114.29(12) ?
    O3 S2 O2 . . 113.10(13) ?
    O1 S2 O2 . . 111.73(12) ?
    O3 S2 C11 . . 106.88(13) ?
    O1 S2 C11 . . 105.44(13) ?
    O2 S2 C11 . . 104.46(12) ?
    O4 N4 O5 . . 124.4(3) ?
    O4 N4 C13 . . 118.1(3) ?
    O5 N4 C13 . . 117.5(3) ?
loop_
    _geom_torsion_atom_site_label_1
    _geom_torsion_atom_site_label_2
    _geom_torsion_atom_site_label_3
    _geom_torsion_atom_site_label_4
    _geom_torsion_site_symmetry_1
    _geom_torsion_site_symmetry_2
    _geom_torsion_site_symmetry_3
    _geom_torsion_site_symmetry_4
    _geom_torsion
    _geom_torsion_publ_flag
    C6 C1 C2 C3 . . . . 0.4(4) ?
    S1 C1 C2 C3 . . . . 179.9(2) ?
    C1 C2 C3 C4 . . . . -0.4(4) ?
    C2 C3 C4 C5 . . . . -0.3(4) ?
    C3 C4 C5 C6 . . . . 1.0(4) ?
    C4 C5 C6 N1 . . . . -179.0(3) ?
    C4 C5 C6 C1 . . . . -1.0(4) ?
    C2 C1 C6 C5 . . . . 0.4(4) ?
    S1 C1 C6 C5 . . . . -179.2(2) ?
    C2 C1 C6 N1 . . . . 178.6(2) ?
    S1 C1 C6 N1 . . . . -0.9(3) ?
    N2 C7 N1 C6 . . . . 179.5(2) ?
    S1 C7 N1 C6 . . . . -0.9(3) ?
    C5 C6 N1 C7 . . . . 179.3(3) ?
    C1 C6 N1 C7 . . . . 1.2(3) ?
    N1 C7 N2 N3 . . . . -179.3(2) ?
    S1 C7 N2 N3 . . . . 1.2(3) ?
    C9 C8 N3 N2 . . . . -0.1(4) ?
    C10 C8 N3 N2 . . . . 179.2(2) ?
    C7 N2 N3 C8 . . . . -172.8(2) ?
    N2 C7 S1 C1 . . . . 179.9(2) ?
    N1 C7 S1 C1 . . . . 0.3(2) ?
    C2 C1 S1 C7 . . . . -179.2(3) ?
    C6 C1 S1 C7 . . . . 0.4(2) ?
    C16 C11 C12 C13 . . . . 3.0(4) ?
    S2 C11 C12 C13 . . . . -173.0(2) ?
    C11 C12 C13 C14 . . . . -0.9(4) ?
    C11 C12 C13 N4 . . . . 177.9(2) ?
    C12 C13 C14 C15 . . . . -1.9(4) ?
    N4 C13 C14 C15 . . . . 179.3(3) ?
    C13 C14 C15 C16 . . . . 2.6(4) ?
    C12 C11 C16 C15 . . . . -2.2(4) ?
    S2 C11 C16 C15 . . . . 173.8(2) ?
    C14 C15 C16 C11 . . . . -0.6(4) ?
    C12 C11 S2 O3 . . . . -118.7(2) ?
    C16 C11 S2 O3 . . . . 65.2(2) ?
    C12 C11 S2 O1 . . . . 3.3(3) ?
    C16 C11 S2 O1 . . . . -172.8(2) ?
    C12 C11 S2 O2 . . . . 121.2(2) ?
    C16 C11 S2 O2 . . . . -54.9(2) ?
    C14 C13 N4 O4 . . . . -154.8(3) ?
    C12 C13 N4 O4 . . . . 26.4(4) ?
    C14 C13 N4 O5 . . . . 25.7(4) ?
    C12 C13 N4 O5 . . . . -153.2(3) ?
loop_
    _geom_hbond_atom_site_label_D
    _geom_hbond_atom_site_label_H
    _geom_hbond_atom_site_label_A
    _geom_hbond_site_symmetry_A
    _geom_hbond_distance_DH
    _geom_hbond_distance_HA
    _geom_hbond_distance_DA
    _geom_hbond_angle_DHA
    N1 H1 O1 . 0.86(4) 1.87(4) 2.721(3) 167(3)
    N2 H2 O2 . 0.82(4) 1.96(4) 2.773(3) 169(3)
    C3 H3 O2 1_545 0.95 2.51 3.415(4) 160
    C4 H4 O4 2_665 0.95 2.55 3.292(4) 135
    C10 H10B O4 2_666 0.98 2.54 3.297(5) 134
    C15 H15 O3 1_655 0.95 2.50 3.315(4) 144
_shelx_hkl_file
;
   0   0  -2   43.36    2.37
   0   0   2   34.56    2.31
   0   0   2   31.72    2.06
   0   0  -2   35.42    2.42
   0   0  -2   32.77    2.26
   0   0   3  129.93    5.51
   0   0  -3  153.68    6.48
   0   0   3  156.33    6.38
   0   0  -3  176.33    6.27
   0   0  -3  147.26    6.08
   0   0  -4    8.56    1.72
   0   0  -4    7.07    1.67
   0   0   4    8.62    1.75
   0   0   4    5.48    1.61
   0   0  -4    9.25    1.70
   0   0   5  907.83   24.37
   0   0  -5  885.24   24.29
   0   0  -5  881.05   24.85
   0   0  -5  895.66   23.31
   0   0   5  910.41   23.05
   0   0   6    3.12    1.22
   0   0  -6    0.40    1.00
   0   0   6    0.53    1.19
   0   0  -6    3.56    1.70
   0   0   6    3.46    2.11
   0   0  -6    4.67    2.18
   0   0   7    9.97    2.70
   0   0   7    7.64    1.88
   0   0  -7    9.47    2.38
   0   0  -7   12.30    3.01
   0   0   7    9.10    3.06
   0   0   8  448.46   18.42
   0   0   8  501.77   21.65
   0   0   8  502.11   17.84
   0   0  -8  470.18   19.75
   0   0  -8  474.94   17.62
   0   0   9  223.27   11.53
   0   0  -9  234.13   13.98
   0   0   9  216.71   14.20
   0   0   9  197.71   12.01
   0   0  -9  198.12   11.20
   0   0  10   89.57    9.61
   0   0 -10   95.44    8.24
   0   0  10   97.45    7.93
   0   0  10   87.84    8.23
   0   0 -10  112.95   10.25
   0   0 -11    0.97    1.97
   0   0  11    2.74    2.53
   0   0 -11   -0.96    2.19
   0   0  11    2.43    1.78
   0   0  11    0.22    1.62
   0   0  12   25.10    4.67
   0   0  12   28.65    4.95
   0   0  12   20.09    5.27
   0   0  13   44.11    6.24
   0   0  13   34.39    5.91
   0   0  14   73.48    9.06
   0  -1  14   38.90    6.70
   0  -1  13  174.28   13.66
   0  -1  13  189.56   12.88
   0  -1  12   86.96    8.32
   0  -1  12   93.71    9.25
   0  -1  11   22.08    4.55
   0  -1  11   16.83    3.48
   0  -1  11   17.67    4.67
   0  -1  10    5.54    2.61
   0  -1  10    8.62    3.32
   0  -1  10    2.85    2.48
   0   1 -10    6.85    2.85
   0   1 -10    4.07    2.66
   0   1  -9  114.19   10.01
   0  -1   9  110.73   10.22
   0   1  -9  103.09    8.22
   0  -1   9  113.53    8.18
   0  -1   9   98.03    8.45
   0   1  -8  106.57    7.74
   0   1  -8  125.75   10.07
   0  -1   8  115.67   10.03
   0  -1   8  110.10    7.63
   0  -1   8  106.47    8.17
   0  -1   7  158.02   11.51
   0   1  -7  183.12   11.46
   0  -1   7  170.09    8.98
   0  -1   7  169.18    9.87
   0   1  -7  151.73    8.88
   0  -1   6 1114.03   33.23
   0  -1   6 1149.88   29.25
   0   1  -6 1190.63   32.89
   0   1  -6 1061.37   28.68
   0  -1   6 1112.09   30.22
   0  -1   5    4.69    1.33
   0  -1   5    6.75    2.24
   0  -1   5    3.81    1.72
   0   1  -5    5.75    2.11
   0   1  -5    4.35    1.52
   0   1  -4  118.77    6.96
   0  -1   4  113.68    7.51
   0  -1   4  106.06    6.04
   0  -1   4  107.93    5.72
   0   1  -4  110.06    5.69
   0   1  -3 3138.23   68.66
   0   1  -3 3240.06   65.12
   0   1  -3 3120.43   62.55
   0  -1   3 3173.49   63.87
   0  -1   3 2987.92   66.19
   0   1  -2 5833.66  120.85
   0  -1   2 5767.08  120.54
   0  -1   2 6376.82  119.15
   0   1  -2 6546.40  117.99
   0   1  -2 6180.95  119.63
   0   1  -1 1658.22   35.45
   0  -1   1 1619.84   35.36
   0   1   2  830.38   18.41
   0  -1  -2  868.82   18.72
   0  -1  -2  815.80   18.54
   0  -1  -3  948.73   22.57
   0  -1  -3  939.15   22.40
   0   1   3 1060.17   22.95
   0   1   3 1026.67   22.50
   0  -1  -4    0.00    0.68
   0  -1  -4   -0.40    0.74
   0  -1  -4   -0.46    0.72
   0   1   4    0.02    0.55
   0   1   4    0.09    0.75
   0  -1  -5  301.19   10.92
   0  -1  -5  320.04   11.56
   0  -1  -5  328.37   12.20
   0   1   5  341.75   12.13
   0   1   5  311.73   10.99
   0   1   6  109.59    7.00
   0  -1  -6   99.51    6.17
   0  -1  -6   94.56    6.89
   0  -1  -6  108.48    6.78
   0   1   6  109.82    6.42
   0   1   7 2635.20   62.51
   0  -1  -7 2743.24   63.92
   0  -1  -7 2683.13   61.29
   0   1   8    3.56    1.98
   0   1   8    3.94    1.74
   0  -1  -8    4.78    2.11
   0  -1  -8    5.98    2.24
   0  -1  -8    7.41    2.67
   0  -1  -9  452.33   18.79
   0  -1  -9  436.41   19.19
   0   1   9  389.87   17.21
   0  -1  -9  380.14   16.35
   0   1   9  427.75   16.94
   0   1  10  422.51   21.39
   0   1  10  404.89   16.90
   0  -1 -10  350.84   16.30
   0   1  10  339.38   16.90
   0  -1 -10  390.12   19.18
   0  -1 -11  114.51    9.37
   0  -1 -11  126.82   11.25
   0   1  11  138.23   10.53
   0   1  11  133.44    9.78
   0   1  11  142.30   12.72
   0   1  12   30.28    5.48
   0   1  12   29.81    4.67
   0   1  12   32.42    6.94
   0   1  13    2.97    1.92
   0   1  13   -0.20    1.96
   0   1  14   10.58    3.69
   0   1  15   21.93    5.39
   0  -2  13   48.99    7.34
   0  -2  12    7.56    2.81
   0  -2  12   12.10    4.03
   0  -2  11  184.13   11.87
   0  -2  11  184.23   15.01
   0  -2  11  188.22   13.12
   0  -2  10   10.37    3.39
   0  -2  10    9.50    2.72
   0  -2  10    6.05    2.65
   0   2 -10    8.38    2.98
   0  -2   9   31.10    4.89
   0  -2   9   30.57    5.44
   0   2  -9   25.60    4.08
   0  -2   9   32.75    4.40
   0  -2   8   64.64    7.94
   0  -2   8   59.51    6.19
   0  -2   8   63.24    5.82
   0   2  -8   55.02    5.67
   0  -2   7    0.17    0.90
   0  -2   7    1.50    1.47
   0  -2   7    3.44    2.23
   0   2  -7    0.46    1.35
   0  -2   6  413.01   14.86
   0   2  -6  358.22   13.95
   0  -2   6  385.69   15.23
   0  -2   6  406.79   18.58
   0  -2   5  208.66   11.80
   0  -2   5  193.36    9.05
   0   2  -5  191.01    8.73
   0  -2   5  183.80    9.38
   0  -2   4  843.69   22.86
   0   2  -4  797.46   21.42
   0  -2   4  842.92   25.87
   0  -2   3  297.38   12.25
   0   2  -3  280.99    9.32
   0   2  -3  303.74   12.81
   0  -2   3  268.68   10.02
   0  -2   2 5067.80  108.07
   0   2  -2 5113.67  110.66
   0   2  -2 5256.98  106.34
   0  -2   2 5449.85  110.86
   0   2  -1 5764.40  115.12
   0  -2   1 5500.75  118.56
   0   2  -1 5527.10  118.71
   0   2   0   28.26    2.48
   0   2   0   26.00    1.21
   0  -2   0   30.44    2.50
   0  -2   0   31.31    1.29
   0   2   1 2344.04   45.87
   0  -2  -1 2361.08   44.96
   0   2   2  140.42    4.74
   0  -2  -2  142.62    5.21
   0   2   2  152.89    5.26
   0  -2  -2  146.43    4.85
   0  -2  -3 4141.72   84.46
   0   2   3 4371.47   84.53
   0  -2  -3 4383.37   84.55
   0   2   3 4475.44   84.48
   0  -2  -4    0.17    0.72
   0   2   4    0.92    0.76
   0  -2  -4    0.14    0.69
   0  -2  -5 1164.46   28.78
   0   2   5 1133.65   27.76
   0  -2  -5 1117.93   28.03
   0  -2  -5 1209.08   27.90
   0   2   5 1208.25   28.70
   0   2   6 1182.84   30.16
   0  -2  -6 1141.05   29.22
   0   2   6 1201.55   29.48
   0  -2  -6 1239.44   30.72
   0  -2  -6 1129.78   29.44
   0   2   7   62.44    5.44
   0   2   7   59.44    5.00
   0  -2  -7   60.55    5.23
   0  -2  -7   65.50    5.83
   0  -2  -7   61.36    5.23
   0  -2  -8  472.95   18.34
   0   2   8  479.52   17.00
   0  -2  -8  447.27   16.87
   0  -2  -8  474.36   17.82
   0   2   8  457.19   17.56
   0  -2  -9    9.15    2.82
   0  -2  -9   11.74    2.92
   0   2   9    7.91    2.23
   0   2   9    8.24    2.82
   0  -2  -9    7.07    2.24
   0   2  10   27.45    4.05
   0   2  10   29.31    4.71
   0  -2 -10   26.15    4.64
   0  -2 -10   27.63    3.98
   0  -2 -10   25.72    4.51
   0  -2 -11  185.76   12.95
   0  -2 -11  153.27   10.71
   0   2  11  155.52   11.50
   0  -2 -11  146.66   11.96
   0   2  11  165.80   10.78
   0   2  12   31.55    6.85
   0   2  12   17.30    4.38
   0   2  12   23.46    4.36
   0  -2 -12   27.26    5.24
   0   2  13   16.73    4.48
   0   2  13   13.68    4.45
   0   2  13   12.30    3.57
   0   2  14    2.12    2.24
   0   2  15   13.86    4.66
   0  -3  13    4.09    2.51
   0  -3  12  146.05   10.99
   0  -3  12  149.79   12.61
   0  -3  11  107.57   10.22
   0  -3  11  121.57    9.45
   0  -3  10  158.09   10.45
   0   3 -10  133.09   10.85
   0  -3  10  158.63   13.95
   0  -3  10  143.51   11.06
   0  -3   9  272.35   17.43
   0   3  -9  263.45   14.31
   0  -3   9  246.13   14.09
   0  -3   9  263.69   13.94
   0  -3   8   22.12    3.68
   0  -3   8   23.06    3.59
   0  -3   8   25.00    5.10
   0   3  -8   19.51    3.54
   0   3  -7  942.54   28.63
   0  -3   7 1035.22   29.74
   0  -3   7  945.96   29.55
   0  -3   6   57.45    5.13
   0   3  -6   58.01    5.40
   0  -3   6   51.96    5.33
   0  -3   6   57.49    6.94
   0   3  -5  233.80   14.32
   0   3  -5  189.88    9.27
   0  -3   5  223.88   12.82
   0  -3   5  198.99   10.17
   0   3  -4   51.35    4.21
   0   3  -4   53.51    6.48
   0  -3   4   55.17    5.83
   0  -3   4   52.84    4.77
   0  -3   3   49.58    4.35
   0   3  -3   60.12    6.01
   0   3  -3   54.03    3.78
   0  -3   3   53.61    5.26
   0   3  -2  106.58    7.16
   0   3  -2  105.25    4.96
   0  -3   2  112.07    7.21
   0  -3   1  213.27    9.50
   0   3  -1  226.81    9.92
   0   3  -1  216.23    6.78
   0   3   0  202.50    8.37
   0  -3   0  200.10    4.96
   0   3   0  173.69    4.98
   0  -3   0  156.81    7.46
   0  -3  -1 1075.80   23.73
   0  -3  -1 1126.85   25.47
   0   3   2   50.70    3.14
   0  -3  -2   45.66    2.98
   0  -3  -2   44.16    2.59
   0   3   2   45.93    2.67
   0  -3  -3  145.84    6.26
   0  -3  -3  154.63    5.89
   0   3   3  162.97    5.97
   0   3   3  161.38    6.44
   0   3   4  504.72   13.89
   0  -3  -4  470.83   14.08
   0  -3  -4  489.16   14.04
   0   3   4  514.21   14.44
   0  -3  -5  741.37   20.31
   0   3   5  751.69   20.00
   0   3   5  751.09   20.09
   0  -3  -5  730.30   20.21
   0  -3  -6 2013.31   46.52
   0  -3  -6 1972.84   46.05
   0   3   6 2034.81   45.74
   0  -3  -6 2080.78   45.49
   0   3   6 2076.45   46.14
   0   3   7  140.91    7.86
   0  -3  -7  131.95    8.01
   0  -3  -7  140.45    7.75
   0  -3  -7  139.73    8.35
   0   3   7  144.10    8.17
   0  -3  -8   15.34    2.79
   0  -3  -8   14.22    2.80
   0   3   8   16.78    2.88
   0   3   8   16.59    2.76
   0  -3  -8   14.84    2.89
   0  -3  -9    4.17    2.23
   0   3   9    2.52    1.84
   0  -3  -9    0.97    1.41
   0  -3  -9    1.80    1.86
   0   3   9    3.39    1.52
   0   3  10   10.42    2.72
   0  -3 -10   11.87    2.82
   0  -3 -10   13.43    3.42
   0  -3 -10   14.19    3.57
   0   3  10   16.04    3.22
   0   3  11   -2.29    1.78
   0  -3 -11    0.64    2.05
   0  -3 -11   -1.26    1.36
   0   3  11    0.01    1.37
   0  -3 -12  105.27    9.33
   0  -3 -12  122.21   10.96
   0   3  12  109.26    9.74
   0  -3 -12   86.74    9.46
   0   3  12  105.97    8.97
   0   3  13   96.37    8.99
   0  -3 -13  113.79   11.06
   0   3  13  111.32   10.26
   0   3  14    2.40    3.01
   0  -3 -14    2.87    2.86
   0   3  15  139.83   12.78
   0  -4  12    3.13    2.63
   0  -4  11   14.92    3.53
   0  -4  11   14.99    4.35
   0  -4  10   78.12    7.51
   0  -4  10   68.45    7.90
   0  -4   9   -0.32    1.44
   0  -4   9    3.69    3.57
   0  -4   9    3.25    2.74
   0   4  -9    4.18    2.89
   0   4  -8  250.92   13.68
   0  -4   8  263.58   16.97
   0  -4   8  211.90   12.80
   0  -4   8  222.71   12.21
   0  -4   7   39.20    5.10
   0   4  -7   49.81    5.64
   0  -4   7   48.88    7.04
   0  -4   7   39.52    4.95
   0  -4   6  133.78    8.93
   0   4  -6  139.43    8.74
   0  -4   6  151.26   11.75
   0   4  -6  158.40   13.16
   0  -4   5   10.46    2.79
   0  -4   5   12.86    3.27
   0   4  -5   13.71    3.54
   0   4  -5   12.32    2.71
   0   4  -4  272.49   15.10
   0  -4   4  234.80   10.92
   0  -4   4  280.62   14.62
   0   4  -4  256.81   10.87
   0  -4   3  459.23   18.43
   0   4  -3  422.85   13.68
   0   4  -3  469.66   18.92
   0   4  -2 1090.48   31.35
   0  -4   2 1146.58   31.24
   0   4  -2 1059.29   25.13
   0  -4   1   41.96    4.42
   0   4  -1   37.44    2.61
   0  -4   1   42.73    2.60
   0   4  -1   41.79    4.52
   0   4   0 1302.72   32.03
   0   4   0 1243.21   25.42
   0  -4  -1 1061.68   21.87
   0  -4  -1 1303.81   29.03
   0   4   1 1093.92   28.26
   0   4   1 1063.29   21.89
   0  -4  -1 1251.84   26.44
   0   4   2  741.94   19.83
   0  -4  -2  739.23   16.63
   0  -4  -2  757.50   18.34
   0  -4  -3  165.36    7.15
   0  -4  -3  162.02    6.24
   0   4   3  168.53    7.19
   0   4   3  177.09    6.41
   0   4   4  476.82   13.29
   0   4   4  449.88   13.96
   0  -4  -4  450.12   13.35
   0  -4  -4  455.67   14.22
   0  -4  -5  391.53   13.26
   0   4   5  385.48   13.21
   0  -4  -5  382.32   12.91
   0   4   5  395.07   12.53
   0   4   6  599.57   17.94
   0  -4  -6  598.65   18.69
   0  -4  -6  597.69   18.72
   0  -4  -6  656.62   18.03
   0   4   6  601.92   18.45
   0  -4  -7   11.45    2.08
   0   4   7   13.66    2.57
   0  -4  -7   11.75    2.62
   0   4   7   13.43    2.70
   0  -4  -7   12.27    2.52
   0   4   8   34.93    4.24
   0  -4  -8   37.15    4.20
   0   4   8   37.27    4.27
   0  -4  -8   39.93    4.76
   0  -4  -8   39.38    4.59
   0   4   9  594.07   21.18
   0  -4  -9  608.57   21.53
   0  -4  -9  638.09   20.91
   0  -4  -9  573.35   21.56
   0   4   9  583.61   20.74
   0   4  10   10.19    2.58
   0  -4 -10   14.49    3.15
   0  -4 -10   16.11    3.46
   0   4  10   15.93    3.36
   0  -4 -10   16.68    3.52
   0   4  11  253.08   14.15
   0  -4 -11  252.13   13.69
   0  -4 -11  250.35   14.94
   0   4  11  253.27   13.79
   0  -4 -11  259.38   14.58
   0  -4 -12    6.40    2.59
   0   4  12    8.52    2.79
   0  -4 -12   11.61    3.45
   0  -4 -12   10.26    3.40
   0   4  12    6.99    2.42
   0  -4 -13   21.58    4.97
   0   4  13   12.37    3.37
   0   4  13   14.42    3.92
   0   4  14  134.44   11.80
   0  -4 -14  152.42   13.22
   0   4  15    3.36    3.27
   0  -4 -15    3.20    3.70
   0  -5  11   66.23    8.30
   0  -5  10   38.86    5.57
   0  -5  10   46.10    6.86
   0   5  -9   16.46    3.69
   0  -5   9   11.02    2.91
   0  -5   9   21.06    4.53
   0   5  -8  222.51   13.11
   0  -5   8  206.42   12.26
   0  -5   8  203.02   12.67
   0  -5   8  220.12   16.18
   0   5  -7   45.07    8.45
   0   5  -7   41.73    5.39
   0  -5   7   35.27    6.21
   0  -5   7   29.73    4.86
   0  -5   7   19.49    3.61
   0  -5   6  222.70   12.18
   0   5  -6  250.78   17.60
   0  -5   6  249.20   15.89
   0   5  -6  241.52   12.37
   0  -5   5  191.37   13.18
   0   5  -5  186.19   14.06
   0  -5   5  159.38    9.72
   0   5  -5  162.04    9.21
   0   5  -4  453.42   21.09
   0  -5   4  474.18   20.54
   0   5  -4  442.09   15.49
   0  -5   3    0.59    1.28
   0  -5   3    2.63    1.87
   0   5  -3    4.68    1.56
   0   5  -3    2.28    1.87
   0  -5   2  280.87   13.84
   0   5  -2  253.54   13.62
   0   5  -2  256.51    9.46
   0   5  -1    0.99    0.87
   0  -5   1    1.52    1.53
   0   5  -1    2.20    1.55
   0   5   0   14.14    1.32
   0  -5   0   17.68    3.03
   0  -5   0   13.86    1.26
   0   5   0   14.44    2.72
   0  -5  -1  772.26   21.75
   0  -5  -1  647.30   13.71
   0  -5  -1  739.43   19.03
   0   5   1  766.06   22.16
   0   5   1  638.21   13.94
   0  -5  -2   10.45    1.50
   0   5   2   12.65    2.70
   0  -5  -2    7.13    0.78
   0  -5  -2   11.88    2.00
   0  -5  -3 1028.14   25.88
   0  -5  -3 1006.87   21.55
   0  -5  -3 1038.80   24.02
   0   5   3 1052.69   27.73
   0   5   4 1416.77   30.76
   0  -5  -4 1306.15   30.78
   0   5   4 1343.38   32.32
   0  -5  -4 1325.78   32.37
   0   5   5  337.89   12.39
   0   5   5  334.16   11.37
   0  -5  -5  325.04   11.65
   0  -5  -5  321.32   12.33
   0  -5  -6  343.41   13.28
   0  -5  -6  338.81   12.70
   0   5   6  340.49   12.41
   0   5   6  340.73   13.14
   0  -5  -7   18.15    3.09
   0   5   7   13.86    2.30
   0   5   7   15.56    2.73
   0  -5  -7   18.17    2.72
   0  -5  -7   12.22    2.37
   0   5   8   24.62    3.44
   0  -5  -8   25.04    3.83
   0  -5  -8   29.65    3.65
   0  -5  -8   26.15    3.53
   0   5   8   28.40    3.90
   0   5   9   14.94    3.00
   0  -5  -9   19.54    3.13
   0  -5  -9   15.25    3.14
   0   5   9   18.48    3.07
   0  -5  -9   25.30    3.97
   0   5  10  137.14    9.41
   0  -5 -10  130.92    8.93
   0  -5 -10  130.94    9.73
   0   5  10  147.78    9.80
   0  -5 -10  129.42    9.65
   0  -5 -11  556.69   22.44
   0   5  11  544.24   21.44
   0   5  11  523.52   21.41
   0  -5 -11  531.12   20.72
   0  -5 -11  502.18   22.04
   0   5  12   28.23    4.83
   0  -5 -12   24.55    4.88
   0  -5 -12   21.07    4.42
   0  -5 -12   20.06    4.49
   0   5  12   29.55    5.25
   0   5  13   21.12    4.50
   0  -5 -13   24.56    5.54
   0   5  13   22.55    4.59
   0   5  14   22.21    5.03
   0  -5 -14   26.21    5.87
   0   5  15  136.14   12.37
   0  -5 -15  138.39   13.43
   0  -6  10   98.64    9.88
   0  -6   9   48.87    6.36
   0  -6   9   62.34    7.56
   0   6  -8   39.98    5.89
   0  -6   8   31.98    5.14
   0  -6   8   28.67    4.44
   0  -6   7   17.89    3.73
   0   6  -7   14.31    3.53
   0  -6   7   10.93    3.51
   0  -6   6   63.98    8.19
   0   6  -6   60.81    6.25
   0   6  -6   61.28    8.87
   0  -6   6   54.81    6.23
   0  -6   5   14.73    4.09
   0   6  -5   25.31    5.62
   0   6  -5   14.76    3.00
   0  -6   5   16.76    3.06
   0  -6   4  365.56   18.84
   0   6  -4  367.16   19.97
   0  -6   4  328.86   14.87
   0   6  -4  345.98   13.79
   0   6  -3    6.88    1.85
   0   6  -3    6.63    2.96
   0  -6   3    8.57    2.25
   0  -6   3    4.30    2.33
   0   6  -2  508.82   21.71
   0  -6   2  548.29   21.58
   0   6  -1    6.46    1.45
   0   6  -1    3.11    2.26
   0  -6   1    9.34    2.74
   0  -6   0  141.63    9.32
   0   6   0  136.88    9.49
   0   6   0  120.32    4.64
   0  -6  -1   11.52    2.59
   0   6   1   10.41    0.96
   0   6   1   14.28    3.04
   0  -6  -1   12.42    0.97
   0  -6  -1   14.53    2.58
   0  -6  -2  492.19   16.05
   0  -6  -2  481.46   13.79
   0   6   2  490.89   18.35
   0  -6  -3    9.57    0.98
   0   6   3   13.57    2.70
   0  -6  -3   16.01    2.48
   0  -6  -3   14.97    1.87
   0  -6  -4   36.79    3.86
   0   6   4   33.44    4.17
   0  -6  -4   33.36    3.05
   0  -6  -5    0.18    0.93
   0   6   5    1.84    1.20
   0  -6  -5   -0.41    0.78
   0   6   5    1.02    0.90
   0   6   6  110.21    6.36
   0  -6  -6  116.13    5.84
   0  -6  -6  114.69    7.01
   0  -6  -6  115.10    7.41
   0   6   6  112.30    7.29
   0  -6  -7  101.81    6.90
   0   6   7   93.92    6.33
   0   6   7   88.50    6.70
   0  -6  -7   94.32    7.00
   0  -6  -7  103.32    6.08
   0   6   8   60.64    5.70
   0  -6  -8   59.15    5.80
   0   6   8   66.56    5.51
   0  -6  -8   52.95    5.60
   0  -6  -8   65.73    5.21
   0   6   9   10.79    2.64
   0  -6  -9   10.17    2.79
   0  -6  -9   15.21    3.36
   0   6   9   13.08    3.06
   0  -6  -9   11.24    2.52
   0  -6 -10  132.86    8.81
   0  -6 -10  122.11    9.57
   0  -6 -10  141.19   10.02
   0   6  10  130.24    9.45
   0   6  10  121.31    8.80
   0   6  11   47.82    5.95
   0  -6 -11   38.99    5.25
   0  -6 -11   45.73    6.14
   0  -6 -11   47.67    6.16
   0   6  11   39.85    5.40
   0   6  12  868.33   30.42
   0  -6 -12  889.82   31.45
   0   6  12  894.29   30.33
   0  -6 -12  832.28   31.13
   0  -6 -12  856.15   29.08
   0   6  13   -1.18    1.63
   0  -6 -13    4.71    3.16
   0  -6 -14  118.36   11.43
   0   6  14  118.00   10.76
   0   6  15   38.27    6.39
   0  -6 -15   30.14    6.29
   0  -7   9   53.07    7.07
   0  -7   8  107.59    9.54
   0   7  -8  104.01    9.96
   0  -7   8  118.44   10.18
   0   7  -7   39.07    5.93
   0  -7   7   46.17    6.19
   0   7  -7   53.19    9.40
   0   7  -6  271.34   14.40
   0  -7   6  260.49   14.34
   0  -7   5    3.47    2.45
   0  -7   5    2.65    2.45
   0   7  -5    2.26    1.58
   0   7  -5    3.84    3.86
   0   7  -4    6.14    3.23
   0   7  -4    0.58    1.44
   0  -7   4    2.72    2.40
   0  -7   4    0.74    1.53
   0   7  -3   25.13    3.23
   0   7  -3   32.95    5.84
   0  -7   3   30.61    5.46
   0  -7   3   28.59    4.04
   0   7  -2   17.60    2.57
   0  -7   2   20.44    4.56
   0   7  -2   19.65    4.74
   0   7  -1  341.74   17.81
   0   7  -1  317.98   10.39
   0  -7   1  348.50   17.24
   0   7   0   77.72    3.66
   0  -7   0   90.63    8.00
   0   7   0   87.55    8.29
   0  -7  -1    8.50    1.80
   0   7   1    8.68    2.94
   0  -7  -1   11.07    3.07
   0  -7  -2  285.01   10.24
   0  -7  -2  298.73   12.68
   0   7   2  290.65   14.62
   0  -7  -3  421.58   15.80
   0  -7  -3  425.12   13.42
   0   7   3  445.99   18.21
   0   7   4  171.01   10.49
   0  -7  -4  153.31    5.22
   0  -7  -4  158.63    8.92
   0  -7  -4  170.01    7.67
   0  -7  -5   73.46    3.68
   0  -7  -5   66.72    5.00
   0   7   5   67.51    6.47
   0  -7  -5   67.99    5.92
   0  -7  -6   58.89    3.79
   0   7   6   56.02    4.67
   0  -7  -6   56.76    5.61
   0   7   6   57.03    5.34
   0  -7  -6   54.48    4.80
   0  -7  -7  187.22    8.51
   0   7   7  200.65    9.59
   0   7   7  208.27   11.00
   0  -7  -7  181.63    9.78
   0  -7  -7  188.25   10.68
   0  -7  -8  294.31   13.52
   0  -7  -8  298.16   11.92
   0  -7  -8  294.75   14.32
   0   7   8  301.22   14.14
   0   7   8  290.30   12.69
   0  -7  -9    9.25    2.43
   0   7   9    7.41    2.31
   0  -7  -9    6.51    2.20
   0  -7  -9    9.02    2.47
   0   7   9    7.36    2.14
   0   7  10  184.82   11.01
   0   7  10  181.79   11.56
   0  -7 -10  178.19   11.58
   0  -7 -10  181.69   10.16
   0  -7 -10  176.63   11.61
   0  -7 -11  101.48    9.14
   0  -7 -11   93.62    8.93
   0   7  11  106.89    8.58
   0   7  11   95.81    8.58
   0  -7 -11   86.73    7.67
   0  -7 -12   19.20    4.51
   0   7  12   16.78    4.00
   0  -7 -12   15.43    3.43
   0  -7 -12   13.51    3.40
   0   7  12   23.54    4.70
   0  -7 -13   62.51    7.33
   0  -7 -13   77.89    8.76
   0   7  13   83.95    8.51
   0   7  14   79.45    8.66
   0  -7 -14   92.56    9.98
   0  -7 -15   21.43    5.37
   0   7  15   15.87    4.18
   0  -8   8   18.71    4.36
   0  -8   7   86.68    8.77
   0   8  -7  113.03   14.30
   0   8  -7  102.65    9.18
   0   8  -6   83.73    7.82
   0   8  -6   94.64   12.20
   0  -8   6   79.11    7.76
   0  -8   5   85.49    8.11
   0   8  -5   91.97    7.93
   0   8  -5   92.42   12.09
   0   8  -4  271.53   19.40
   0  -8   4  244.19   13.46
   0   8  -4  285.77   12.95
   0  -8   3   21.79    4.09
   0   8  -3   28.72    3.57
   0  -8   3   35.30    6.03
   0   8  -3   21.30    5.61
   0   8  -2   70.77    4.91
   0  -8   2   75.09    8.60
   0   8  -2   72.43    8.89
   0   8  -1  470.57   22.48
   0  -8   1  470.31   21.39
   0  -8   0  324.23   13.84
   0  -8   0  351.50   17.49
   0   8   0  345.41   18.38
   0  -8  -1  696.26   20.04
   0   8   1  703.65   27.21
   0  -8  -1  707.02   26.17
   0  -8  -1  667.25   22.52
   0  -8  -2   98.23    7.35
   0   8   2  102.74    9.10
   0  -8  -2  111.14    6.20
   0   8   3   14.00    3.58
   0  -8  -3   10.65    1.94
   0  -8  -3    9.61    2.69
   0  -8  -4   68.98    6.44
   0   8   4   66.52    7.12
   0  -8  -4   61.07    4.80
   0   8   5    0.95    1.92
   0  -8  -5    2.70    2.13
   0  -8  -5    0.65    1.13
   0  -8  -5    1.85    1.00
   0  -8  -5    2.23    0.88
   0  -8  -6  168.82    9.04
   0   8   6  184.50   11.89
   0  -8  -6  182.37    6.78
   0  -8  -6  172.10   10.48
   0  -8  -6  186.60    7.70
   0  -8  -7  236.38    8.99
   0  -8  -7  238.64   12.79
   0  -8  -7  225.56   11.27
   0   8   7  245.37   11.11
   0   8   7  212.56   11.75
   0   8   7  222.69   13.56
   0  -8  -8   20.79    3.65
   0   8   8   17.94    3.42
   0  -8  -8   15.48    2.91
   0   8   8   20.48    3.23
   0  -8  -8   20.42    2.77
   0  -8  -9   24.56    3.44
   0  -8  -9   32.13    4.57
   0   8   9   34.77    4.44
   0   8   9   30.69    4.51
   0  -8  -9   26.22    4.51
   0  -8 -10    5.92    2.63
   0   8  10    8.80    3.19
   0  -8 -10   10.50    2.60
   0  -8 -10    5.57    2.08
   0   8  10    7.60    2.43
   0  -8 -11  385.17   16.23
   0   8  11  373.38   18.32
   0   8  11  385.54   17.46
   0  -8 -11  377.04   18.78
   0  -8 -11  365.39   18.25
   0   8  12   68.37    7.24
   0  -8 -12   59.81    7.66
   0  -8 -12   57.85    6.32
   0  -8 -13    2.90    2.93
   0  -8 -13    1.11    2.42
   0   8  13    3.79    2.53
   0  -8 -14   61.51    8.49
   0   8  14   46.87    6.71
   0  -8 -15  146.74   13.48
   0   8  15  161.12   13.15
   0  -9   7    3.89    2.42
   0   9  -7    3.79    3.30
   0  -9   6  126.78   10.81
   0   9  -6  170.88   17.33
   0   9  -5  319.36   15.40
   0  -9   5  312.24   16.64
   0  -9   4   25.61    4.43
   0   9  -4   30.72    7.11
   0   9  -4   25.54    3.83
   0   9  -3   90.86    6.51
   0  -9   3   92.84    8.20
   0   9  -3  102.79   11.76
   0   9  -2  146.38   13.62
   0   9  -2  121.83    6.63
   0  -9   2  135.82    9.59
   0   9  -1   28.23    2.65
   0   9  -1   32.60    6.54
   0  -9   1   36.15    6.14
   0   9   0  124.70   11.51
   0  -9   0  122.36    8.67
   0  -9   0  130.85   11.04
   0   9   1   40.64    6.58
   0  -9  -1   44.96    4.26
   0  -9  -1   41.06    5.15
   0  -9  -2  624.00   18.74
   0  -9  -2  623.27   22.38
   0   9   2  650.78   26.86
   0  -9  -3  895.40   24.38
   0  -9  -3  897.96   28.33
   0   9   3  901.40   32.42
   0  -9  -4    2.71    1.33
   0   9   4    5.92    3.12
   0  -9  -4    2.63    1.74
   0  -9  -5  322.34   12.90
   0  -9  -5  330.65   15.58
   0   9   5  333.01   17.91
   0  -9  -6   60.58    6.26
   0  -9  -6   63.52    5.51
   0  -9  -6   56.28    3.47
   0   9   6   67.07    7.63
   0  -9  -6   60.58    3.21
   0   9   7    3.01    2.47
   0  -9  -7    0.90    1.36
   0  -9  -7    0.07    1.51
   0  -9  -7    1.73    1.33
   0  -9  -7    0.96    1.48
   0  -9  -8  425.42   17.44
   0  -9  -8  410.27   18.63
   0   9   8  415.81   20.38
   0  -9  -8  407.90   13.59
   0   9   8  452.02   17.06
   0   9   9  285.64   13.36
   0  -9  -9  266.14   13.90
   0  -9  -9  258.90   11.00
   0   9   9  262.88   14.57
   0  -9 -10   15.06    3.80
   0   9  10   15.52    3.03
   0  -9 -10   12.75    3.06
   0   9  10   13.69    3.25
   0  -9 -10   15.88    3.61
   0   9  11  138.57    9.79
   0  -9 -11  115.06    9.90
   0  -9 -11  115.95    8.38
   0  -9 -11  133.07   10.98
   0   9  12   13.40    3.45
   0  -9 -12   18.84    4.45
   0  -9 -12   15.60    3.76
   0  -9 -13   41.96    5.66
   0  -9 -13   50.39    7.41
   0   9  13   55.09    6.82
   0  -9 -14    4.76    3.60
   0   9  14   11.47    3.41
   0 -10   5   21.90    4.67
   0  10  -5   30.92    7.93
   0  10  -4  421.97   27.16
   0 -10   4  380.99   18.39
   0  10  -3  200.57   17.64
   0 -10   3  175.78   11.89
   0  10  -2    6.10    1.76
   0 -10   2    1.30    1.57
   0 -10   2    6.14    2.96
   0  10  -2    4.16    3.43
   0 -10   1  297.53   14.83
   0  10  -1  300.91   20.20
   0 -10   0   82.00    7.65
   0  10   0   84.29   10.32
   0 -10  -1    0.11    1.55
   0 -10  -1    0.10    1.20
   0 -10  -2   42.42    5.40
   0 -10  -2   49.66    4.72
   0  10   2   41.43    6.78
   0  10   3    7.33    3.69
   0 -10  -3    5.21    1.55
   0 -10  -3    5.63    2.36
   0 -10  -4   85.02    6.26
   0 -10  -4   87.75    7.89
   0  10   4  100.24   10.24
   0 -10  -5  196.12   12.20
   0 -10  -5  177.59    9.49
   0  10   5  201.10   14.34
   0  10   6    4.41    2.58
   0 -10  -6   -0.03    1.25
   0 -10  -6    2.06    1.30
   0 -10  -7   23.17    3.61
   0 -10  -7   25.92    4.54
   0 -10  -7   13.85    1.82
   0  10   7   26.89    5.55
   0 -10  -7   15.45    1.83
   0 -10  -8    6.96    2.27
   0 -10  -8    5.82    2.31
   0 -10  -8    7.20    1.80
   0 -10  -8    9.13    1.75
   0  10   8   10.84    3.37
   0  10   9   32.42    5.86
   0 -10  -9   32.66    3.46
   0 -10  -9   27.21    5.09
   0 -10  -9   38.03    5.18
   0  10  10  200.09   11.81
   0  10  10  213.79   15.47
   0 -10 -10  201.49   12.87
   0 -10 -10  183.66    9.41
   0 -10 -11    0.13    1.83
   0  10  11    5.19    2.23
   0 -10 -11    4.92    2.56
   0 -10 -11    1.54    2.39
   0 -10 -12  170.95   10.72
   0  10  12  193.10   12.49
   0 -10 -12  180.83   13.89
   0  10  13   94.77    8.97
   0 -10 -13   95.63   10.37
   0 -10 -13   79.96    7.70
   0  10  14   -0.53    1.84
   0  11  -3   54.14    9.78
   0 -11   3   41.13    6.05
   0 -11   3   36.20    5.76
   0 -11   2   65.56    7.34
   0  11  -2   72.74   10.91
   0 -11   2   58.82    7.06
   0  11  -1   47.50    8.50
   0 -11   1   48.77    6.26
   0 -11   1   37.60    5.66
   0 -11   0  377.90   18.44
   0 -11   0  369.21   15.39
   0  11   0  421.23   25.26
   0 -11  -1    5.80    1.90
   0 -11  -1   10.55    3.36
   0  11   1   12.18    5.53
   0  11   2    3.56    2.72
   0 -11  -2    4.05    1.62
   0 -11  -2    3.10    2.44
   0  11   3   36.80    6.68
   0 -11  -3   32.92    5.27
   0 -11  -3   38.51    4.20
   0 -11  -4    0.98    1.28
   0  11   4    1.46    2.87
   0 -11  -4    2.15    2.24
   0  11   5   14.20    4.62
   0 -11  -5   17.80    4.30
   0 -11  -5   18.41    3.02
   0 -11  -6  240.54   14.49
   0 -11  -6  214.73   11.45
   0  11   6  236.96   16.84
   0  11   7    4.78    3.09
   0 -11  -7   -0.88    2.34
   0 -11  -7    5.03    2.34
   0 -11  -8   79.73    8.45
   0 -11  -8   50.40    3.04
   0 -11  -8   82.18    7.37
   0  11   8   92.49   10.35
   0 -11  -9   69.67    7.21
   0 -11  -9   93.76    9.33
   0  11   9   85.22   10.03
   0 -11  -9   67.99    4.61
   0 -11  -9   68.29    5.07
   0 -11 -10    0.63    1.83
   0 -11 -10    3.00    2.33
   0  11  10    2.57    3.19
   0 -11 -10    1.49    2.91
   0 -11 -10    0.00    1.32
   0  11  11    2.79    2.67
   0 -11 -11    0.16    1.89
   0 -11 -12   45.93    7.27
   0  11  12   44.11    8.04
   0  11  12   58.11    6.93
   0  11  13    5.95    2.85
   0  12  -1   41.02    8.99
   0 -12   1   29.67    5.41
   0 -12   1   33.64    5.45
   0 -12   0   23.14    4.80
   0  12   0   19.82    6.21
   0 -12  -1  200.37   13.63
   0  12   1  213.23   18.63
   0  12   2   11.03    4.65
   0 -12  -2   17.84    4.32
   0 -12  -2   16.83    3.08
   0 -12  -3   13.69    3.02
   0 -12  -3   19.34    4.60
   0  12   3   18.51    5.60
   0  12   4    3.69    3.05
   0 -12  -4    9.27    3.27
   0 -12  -4    1.90    1.43
   0 -12  -5    1.75    2.49
   0  12   5    2.46    2.50
   0 -12  -5    2.02    1.66
   0 -12  -6   12.71    3.87
   0  12   6   18.62    5.50
   0 -12  -6    9.75    2.79
   0 -12  -7    3.99    2.58
   0 -12  -7    3.53    2.03
   0  12   8   27.29    6.39
   0 -12  -8   22.03    4.20
   0 -12  -8   22.37    5.04
   0 -12  -9   13.95    3.37
   0  12   9   19.83    6.13
   0 -12  -9   16.54    4.18
   0 -12 -10   85.74    9.73
   0  12  10   95.08   11.64
   0  12  11   31.07    6.94
   0 -13  -2   80.37    9.15
   0  13   3  288.80   22.06
   0 -13  -3  288.45   17.49
   0 -13  -4  151.48   12.61
   0  13   4  182.49   17.10
   0  13   5   -0.37    2.21
   0 -13  -5    4.72    4.03
   0  13   6   17.67    5.80
   0 -13  -6   15.65    4.42
   0 -13  -7   60.61    8.39
   0  13   7   59.27    9.66
   0  13   8   77.04   10.86
   0 -13  -8   75.81    9.18
   0  13   9   12.29    5.10
  -1  12  10   28.12    7.12
  -1  12   9   13.86    5.38
   1 -12  -9    8.27    3.84
  -1  12   8   12.91    5.67
   1 -12  -8   12.88    4.16
  -1  12   7    8.64    4.54
   1 -12  -7    3.78    3.29
   1 -12  -6   78.39    8.84
  -1  12   6   75.40   10.67
  -1  12   5  161.89   15.45
   1 -12  -5  143.78   11.77
  -1  12   4   60.55    9.94
   1 -12  -4   49.18    7.04
   1 -12  -3   37.18    5.99
  -1  12   3   31.32    7.22
  -1  12   2  139.82   14.89
   1 -12  -2  131.18   11.11
  -1  12   1   28.16    7.44
   1 -12  -1   33.27    5.58
   1 -12   0    6.75    2.85
  -1  12   0    2.37    3.38
  -1  11  12   91.54    8.70
  -1  11  12   84.01   11.34
  -1  11  11  408.63   24.77
   1 -11 -11  380.16   21.56
   1 -11 -10    5.56    3.01
  -1  11  10    8.42    4.15
   1 -11 -10    1.02    1.92
   1 -11  -9   28.82    5.67
   1 -11  -9   26.78    4.66
  -1  11   9   29.77    6.44
   1 -11  -8    4.82    2.44
  -1  11   8    3.62    2.68
   1 -11  -8    2.16    1.71
  -1  11   7   14.22    5.18
   1 -11  -7    6.51    2.40
   1 -11  -7    7.97    3.45
   1 -11  -6   55.65    5.41
  -1  11   6   59.00    8.53
   1 -11  -6   59.90    7.26
   1 -11  -5   -0.66    1.52
   1 -11  -5    1.98    1.49
  -1  11   4    3.50    2.67
   1 -11  -4    4.14    1.45
   1 -11  -4    7.37    2.73
   1 -11  -3   53.63    4.59
  -1  11   3   70.63    9.58
   1 -11  -3   63.36    7.02
  -1  11   2   10.97    4.57
   1 -11  -2   12.90    3.26
   1 -11  -2    9.31    1.91
   1 -11  -1   57.19    6.89
   1 -11  -1   53.32    4.39
  -1  11   1   51.66    8.64
   1 -11   0   91.68    7.29
   1 -11   0   95.11    8.71
  -1  11   0   94.94   12.16
   1 -11   1   16.52    3.99
  -1  11  -1   20.78    5.84
   1 -11   1   17.16    3.42
  -1  11  -2   14.86    5.77
   1 -11   2   10.33    3.17
  -1  10  13   26.03    4.96
  -1  10  12    4.15    2.66
   1 -10 -12    4.37    3.27
   1 -10 -11    0.11    1.63
   1 -10 -11    3.18    2.82
  -1  10  11    2.61    2.17
   1 -10 -11    5.04    2.63
   1 -10 -10   48.38    7.16
   1 -10 -10   51.39    4.82
   1 -10 -10   57.08    6.87
  -1  10  10   61.93    6.37
   1 -10  -9   96.08    8.39
   1 -10  -9   92.77    9.45
  -1  10   9   79.46    9.89
   1 -10  -9   92.61    5.85
  -1  10   8  198.23   15.04
   1 -10  -8  183.38   12.75
   1 -10  -8  203.89   11.70
   1 -10  -8  132.21    5.38
   1 -10  -7   67.12    7.46
  -1  10   7   59.93    8.15
   1 -10  -7   68.77    6.31
   1 -10  -6    0.26    1.79
   1 -10  -6    1.60    1.46
  -1  10   6    5.59    2.49
  -1  10   5   42.07    7.18
   1 -10  -5   45.02    4.56
   1 -10  -5   38.05    5.46
   1 -10  -4  356.74   17.15
  -1  10   4  357.86   20.72
   1 -10  -4  334.45   12.81
   1 -10  -3   27.96    4.68
   1 -10  -3   27.53    3.05
  -1  10   3   34.09    6.24
  -1  10   2   87.60   10.19
   1 -10  -2   84.66    7.83
   1 -10  -2   85.05    5.47
   1 -10  -1   19.63    2.70
   1 -10  -1   24.52    4.16
  -1  10   1   27.14    6.52
   1 -10   0   23.50    3.61
   1 -10   0   30.17    4.42
   1 -10   0   23.02    3.06
   1 -10   1  216.67   10.14
   1 -10   1  230.03   13.09
  -1  10  -1  236.41   18.30
   1 -10   1  219.58   11.26
   1 -10   2    7.55    2.67
   1 -10   2    5.88    2.19
  -1  10  -3    5.90    4.35
   1 -10   3   10.88    2.89
   1 -10   3    7.15    2.92
  -1  10  -4   27.25    7.29
   1 -10   4   22.64    4.39
   1 -10   4   27.13    4.37
  -1   9  14   56.67    7.36
  -1   9  13   67.30    7.77
   1  -9 -13   63.80    8.49
   1  -9 -12   43.15    5.72
  -1   9  12   38.38    5.47
   1  -9 -12   44.75    7.46
  -1   9  11    6.50    2.11
   1  -9 -11    2.99    1.86
   1  -9 -11    8.10    2.72
   1  -9 -11    6.70    3.03
  -1   9  10  263.25   13.41
   1  -9 -10  250.69   15.69
   1  -9 -10  253.33   14.65
   1  -9 -10  260.51   12.28
   1  -9  -9    9.77    2.67
  -1   9   9   12.68    3.41
  -1   9   9   10.53    2.78
   1  -9  -9   15.52    4.22
   1  -9  -9    9.43    3.16
  -1   9   8  503.87   21.43
   1  -9  -8  525.70   22.34
  -1   9   8  535.12   24.80
   1  -9  -8  531.11   20.33
  -1   9   8  544.59   18.93
   1  -9  -8  527.26   15.82
   1  -9  -7    4.03    2.64
   1  -9  -7    2.40    0.91
  -1   9   7    1.02    1.31
   1  -9  -7    1.73    1.73
   1  -9  -7    1.49    0.87
  -1   9   6  338.45   18.63
   1  -9  -6  305.01   13.15
   1  -9  -6  344.55   16.51
   1  -9  -5  180.37    9.15
   1  -9  -5  182.35   11.56
  -1   9   5  198.10   14.00
   1  -9  -4   55.55    4.41
  -1   9   4   57.25    7.53
   1  -9  -4   52.13    6.07
   1  -9  -3   85.79    5.31
   1  -9  -3   92.30    7.92
  -1   9   3   93.42    9.78
  -1   9   2  301.08   17.91
   1  -9  -2  273.39   10.29
   1  -9  -2  268.14   13.68
  -1   9   1   13.19    4.29
   1  -9  -1   11.58    2.00
   1  -9  -1    8.25    2.81
  -1   9   0   26.56    5.94
   1  -9   0   17.64    3.26
   1  -9   0   20.86    2.76
   1  -9   1    5.88    1.96
  -1   9  -1    9.47    3.57
   1  -9   1    6.94    2.39
   1  -9   2  113.57    7.88
   1  -9   2  127.14    8.89
  -1   9  -2  141.53   13.34
   1  -9   3    2.24    1.56
  -1   9  -3    3.30    1.59
   1  -9   3    1.06    1.51
  -1   9  -3    4.80    3.44
   1  -9   4    4.15    1.84
  -1   9  -4    8.29    3.80
   1  -9   4    3.72    1.63
  -1   9  -5    1.71    3.51
   1  -9   5    7.10    2.57
  -1   9  -6   24.88    7.27
   1  -9   6   23.44    4.74
   1  -8 -14   20.50    5.12
  -1   8  14   17.19    4.28
  -1   8  13   87.11    8.75
   1  -8 -13   87.07    8.81
   1  -8 -13   86.47    9.68
  -1   8  12  141.15   10.73
   1  -8 -12  138.73   11.86
   1  -8 -12  160.94   11.12
   1  -8 -11   86.51    9.00
   1  -8 -11   88.15    8.88
   1  -8 -11   93.13    7.93
  -1   8  11   97.47    8.35
  -1   8  10  316.55   14.87
   1  -8 -10  311.72   16.07
   1  -8 -10  326.23   14.31
   1  -8 -10  265.38   15.76
  -1   8  10  303.53   16.50
  -1   8   9  124.68    8.37
   1  -8  -9  118.96    9.89
   1  -8  -9  124.71    9.40
  -1   8   9  125.11    9.76
   1  -8  -9  126.14    7.84
   1  -8  -8   72.34    6.68
  -1   8   8   74.48    6.03
   1  -8  -8   75.25    5.48
   1  -8  -8   77.84    7.72
  -1   8   8   79.72    7.55
   1  -8  -7  188.28    7.85
  -1   8   7  169.29   10.85
  -1   8   7  185.73    9.31
   1  -8  -7  178.90   10.16
   1  -8  -7  175.37   11.22
  -1   8   6   33.11    4.53
   1  -8  -6   32.35    3.86
  -1   8   6   37.34    5.72
   1  -8  -6   33.51    2.45
   1  -8  -6   25.57    4.17
  -1   8   5  826.76   29.50
   1  -8  -5  798.10   26.15
   1  -8  -5  811.49   22.81
  -1   8   4  634.60   25.14
   1  -8  -4  599.67   17.60
   1  -8  -4  586.49   21.12
  -1   8   3    2.83    2.56
   1  -8  -3    0.96    0.60
   1  -8  -3    2.44    1.96
   1  -8  -2   64.80    5.92
   1  -8  -2   57.65    3.95
  -1   8   2   63.76    7.48
   1  -8  -1   73.89    4.40
   1  -8  -1   63.75    5.87
  -1   8   1   71.33    7.92
  -1   8   0    9.71    3.47
   1  -8   0   10.37    2.50
   1  -8   0   10.82    1.99
   1  -8   1  495.83   15.74
   1  -8   1  530.14   22.27
  -1   8  -1  530.32   23.86
   1  -8   1  521.09   17.71
   1  -8   2  106.40    9.94
   1  -8   2   96.91    7.20
  -1   8  -2   90.13    4.90
  -1   8  -2  105.89   10.61
   1  -8   2   96.39    6.81
  -1   8  -3    7.38    1.89
   1  -8   3    6.25    2.14
   1  -8   3    3.82    2.50
  -1   8  -3    6.52    3.09
  -1   8  -4   56.90    8.64
  -1   8  -4   56.85    5.21
   1  -8   4   51.36    5.55
  -1   8  -5    2.63    2.04
   1  -8   5    1.44    2.00
   1  -8   6   18.31    3.42
  -1   8  -6   23.08    4.02
   1  -8   7    4.89    2.44
  -1   8  -7   11.22    5.06
   1  -8   8   63.03    7.45
  -1   8  -8   70.15   11.50
  -1   7  15    8.41    3.43
   1  -7 -14   24.65    5.63
  -1   7  14   19.61    4.49
   1  -7 -13   17.06    4.53
  -1   7  13   19.70    4.33
   1  -7 -12   43.70    6.63
   1  -7 -12   37.65    5.51
  -1   7  12   35.39    5.15
   1  -7 -11  376.23   19.11
   1  -7 -11  372.38   19.02
  -1   7  11  391.23   19.13
  -1   7  11  390.97   17.59
   1  -7 -11  398.85   17.41
  -1   7  10  128.87   10.19
   1  -7 -10  141.80   10.80
   1  -7 -10  137.78   10.38
  -1   7  10  146.06    9.71
   1  -7 -10  144.88    9.27
   1  -7  -9  229.56   12.83
  -1   7   9  226.51   11.62
  -1   7   9  226.93   13.13
   1  -7  -9  237.55   11.10
   1  -7  -8  270.61   13.35
   1  -7  -8  270.14   14.27
  -1   7   8  273.27   12.30
   1  -7  -8  271.15   11.38
  -1   7   8  281.37   14.17
  -1   7   7   15.27    2.63
   1  -7  -7   12.37    2.99
   1  -7  -7   15.63    2.82
  -1   7   7   15.49    3.16
   1  -7  -7   16.95    2.53
  -1   7   6   71.58    5.07
   1  -7  -6   70.28    6.44
   1  -7  -6   63.88    4.24
   1  -7  -6   67.08    5.46
  -1   7   6   73.07    6.33
   1  -7  -5   28.33    3.99
   1  -7  -5   29.50    2.12
  -1   7   5   26.02    4.29
  -1   7   5   26.07    3.72
   1  -7  -5   26.61    3.18
   1  -7  -4   41.07    4.57
   1  -7  -4   43.39    3.62
  -1   7   4   40.51    5.43
  -1   7   3  496.96   20.44
   1  -7  -3  490.00   17.43
   1  -7  -3  467.72   13.72
   1  -7  -2  523.46   18.00
  -1   7   2  539.13   21.59
   1  -7  -2  518.46   14.28
  -1   7   1   53.93    6.30
   1  -7  -1   54.97    3.54
   1  -7  -1   61.37    5.25
  -1   7   0  360.08   17.93
   1  -7   0  363.12   14.28
   1  -7   1    0.73    1.25
  -1   7  -1   -0.35    2.11
   1  -7   1    1.01    1.22
  -1   7  -1    0.92    0.64
  -1   7  -2  660.93   27.18
   1  -7   2  579.92   18.91
   1  -7   2  654.66   25.48
  -1   7  -2  663.05   17.22
   1  -7   3  282.09   12.36
  -1   7  -3  303.23   18.29
  -1   7  -3  306.91   11.44
   1  -7   3  298.35   17.13
   1  -7   4    2.11    1.79
  -1   7  -4    5.27    3.13
   1  -7   4    1.77    2.59
  -1   7  -4    2.27    1.28
  -1   7  -5   54.17    8.33
   1  -7   5   49.71    7.16
  -1   7  -5   50.32    5.30
   1  -7   5   40.15    4.72
  -1   7  -6   98.95   12.11
  -1   7  -6   90.66    7.37
   1  -7   6   78.95    7.08
  -1   7  -7    9.04    3.04
  -1   7  -7   15.82    6.08
   1  -7   7    8.22    3.21
   1  -7   8    0.50    1.63
  -1   7  -8    4.75    3.61
   1  -7   8    4.17    2.35
  -1   7  -8    5.45    2.77
   1  -7   9   34.45    5.75
   1  -6 -15  112.47   12.24
  -1   6  15  126.62   11.86
  -1   6  14    8.04    3.73
   1  -6 -14    5.89    3.29
  -1   6  13    4.82    2.11
   1  -6 -13    3.53    3.27
  -1   6  12   45.78    6.35
   1  -6 -12   44.64    6.27
   1  -6 -12   35.40    5.89
   1  -6 -12   30.56    5.97
   1  -6 -11   65.06    7.71
  -1   6  11   66.18    6.89
   1  -6 -11   58.24    6.54
   1  -6 -11   55.75    6.85
  -1   6  11   50.98    6.31
   1  -6 -10  330.57   16.75
   1  -6 -10  331.27   14.86
  -1   6  10  318.41   15.16
   1  -6 -10  328.41   16.66
  -1   6  10  311.53   15.98
   1  -6  -9  380.54   17.10
   1  -6  -9  363.20   15.07
  -1   6   9  373.70   15.68
  -1   6   9  373.58   16.98
   1  -6  -9  369.94   17.18
  -1   6   8   10.37    2.36
   1  -6  -8   12.06    2.94
  -1   6   8   13.33    2.60
   1  -6  -8   17.58    3.24
   1  -6  -8    9.56    2.13
   1  -6  -7   70.63    5.99
   1  -6  -7   65.40    4.86
   1  -6  -7   70.74    6.50
  -1   6   7   64.97    5.98
  -1   6   7   63.73    5.11
  -1   6   6   21.97    3.35
  -1   6   6   21.75    2.89
   1  -6  -6   19.37    2.44
   1  -6  -6   22.29    3.18
   1  -6  -6   25.41    3.91
  -1   6   5   94.93    5.40
   1  -6  -5  100.15    6.94
  -1   6   5   93.14    6.64
   1  -6  -5  103.11    4.81
   1  -6  -5   95.35    5.85
   1  -6  -4   66.17    2.83
  -1   6   4   71.93    5.52
   1  -6  -4   71.94    4.56
   1  -6  -4   66.08    5.37
  -1   6   3   36.45    4.58
   1  -6  -3   34.21    3.60
   1  -6  -3   33.41    2.79
  -1   6   2   88.72    7.37
   1  -6  -2   83.43    5.74
   1  -6  -2   82.29    4.20
  -1   6   1 1639.47   42.48
   1  -6  -1 1531.32   33.00
   1  -6  -1 1589.35   37.39
  -1   6   0    5.98    2.06
   1  -6   0    5.10    2.05
   1  -6   0    4.08    1.44
   1  -6   1   63.84    6.36
   1  -6   1   53.19    4.39
  -1   6  -1   52.42    3.06
  -1   6  -1   59.28    6.58
   1  -6   2    5.49    1.65
   1  -6   2    3.65    2.07
  -1   6  -2    5.87    1.93
  -1   6  -2    6.11    1.32
   1  -6   3    1.95    0.97
  -1   6  -3   -1.98    2.14
  -1   6  -3    0.02    1.43
   1  -6   4  148.90    8.49
  -1   6  -4  164.05   12.82
   1  -6   4  159.67   11.81
  -1   6  -4  165.60    8.69
   1  -6   5  165.80   12.49
   1  -6   5  149.10    9.27
  -1   6  -5  174.74    9.69
  -1   6  -6  104.53   11.36
   1  -6   6   79.65    6.90
   1  -6   6   93.35    9.67
  -1   6  -6   94.50    7.52
  -1   6  -7  336.59   15.76
  -1   6  -7  354.10   22.36
   1  -6   7  311.58   15.40
   1  -6   7  344.70   19.97
   1  -6   8   44.16    5.47
  -1   6  -8   44.38    6.31
   1  -6   8   40.77    5.64
   1  -6   9    4.30    2.28
   1  -6   9    6.04    2.51
   1  -6  10   61.12    7.61
   1  -5 -15   23.71    6.01
  -1   5  15   21.47    4.99
   1  -5 -14   37.13    7.11
  -1   5  14   29.78    5.60
   1  -5 -13    4.11    2.85
  -1   5  13   -0.09    1.56
  -1   5  12  204.22   13.48
   1  -5 -12  206.73   14.36
   1  -5 -12  200.35   13.18
  -1   5  12  202.17   13.27
   1  -5 -12  166.35   13.29
   1  -5 -11  121.58    9.33
  -1   5  11  129.34    9.85
  -1   5  11  123.39    9.95
   1  -5 -11  114.76   10.04
   1  -5 -11  111.12   10.07
   1  -5 -10   22.44    3.49
  -1   5  10   27.69    4.38
   1  -5 -10   19.52    3.94
   1  -5 -10   22.37    4.23
  -1   5  10   25.34    4.24
   1  -5  -9   47.01    5.86
  -1   5   9   41.40    4.93
   1  -5  -9   44.01    5.51
  -1   5   9   45.36    5.49
   1  -5  -9   42.29    4.82
  -1   5   8  323.22   13.62
   1  -5  -8  302.95   14.46
  -1   5   8  323.73   14.53
   1  -5  -8  325.43   13.01
   1  -5  -8  316.25   14.49
   1  -5  -7   12.99    2.51
   1  -5  -7   16.56    2.79
   1  -5  -7   19.29    2.66
  -1   5   7   13.72    2.48
  -1   5   7   13.88    2.84
  -1   5   6    8.04    2.13
  -1   5   6    5.97    1.37
   1  -5  -6    6.75    1.49
   1  -5  -6    8.53    2.42
   1  -5  -6    9.20    2.16
  -1   5   5    2.09    1.05
   1  -5  -5   -0.16    0.77
  -1   5   5    2.20    1.52
   1  -5  -5    1.36    1.13
   1  -5  -5    0.53    1.25
   1  -5  -4   59.50    4.12
  -1   5   4   63.68    3.86
   1  -5  -4   60.87    3.27
  -1   5   4   64.49    4.91
   1  -5  -4   58.27    4.85
   1  -5  -3    5.09    1.07
  -1   5   3    4.20    1.31
   1  -5  -3    4.13    0.61
   1  -5  -3    6.48    1.47
   1  -5  -2  265.08   10.26
  -1   5   2  264.71   12.09
   1  -5  -2  254.45    7.80
  -1   5   1  558.14   19.28
   1  -5  -1  550.96   16.21
   1  -5  -1  536.93   13.09
   1  -5   0  623.17   20.63
   1  -5   0  616.96   17.58
  -1   5   0  635.59   21.50
   1  -5   1  844.21   25.91
  -1   5  -1  860.82   26.98
  -1   5  -1  815.24   18.43
  -1   5  -2   56.00    6.23
   1  -5   2   48.99    4.00
   1  -5   2   57.09    5.97
  -1   5  -2   52.70    3.63
  -1   5  -3  142.07    6.74
   1  -5   3  123.34    6.93
   1  -5   3  149.31   10.18
  -1   5  -3  138.50   10.43
   1  -5   4   28.77    4.74
  -1   5  -4   26.31    4.67
   1  -5   4   26.29    3.38
  -1   5  -4   23.30    3.08
   1  -5   5    6.10    2.42
   1  -5   5    3.15    1.62
  -1   5  -5    2.08    1.83
  -1   5  -5    3.91    2.57
  -1   5  -6   81.50    9.42
   1  -5   6   81.68    8.57
  -1   5  -6   68.24    6.06
   1  -5   6   68.32    6.25
  -1   5  -7  100.73   11.02
  -1   5  -7   98.24    7.71
   1  -5   7   89.46    7.53
   1  -5   7  104.93   10.25
   1  -5   7   75.83    6.47
   1  -5   8   45.14    5.85
   1  -5   8   40.14    5.07
  -1   5  -8   61.97    6.54
   1  -5   8   59.17    8.46
  -1   5  -9   77.14    7.97
   1  -5   9   85.34    8.28
   1  -5   9   72.54    6.93
   1  -5  10   28.05    4.42
   1  -5  10   29.00    5.03
   1  -5  11   32.82    5.90
  -1   4  15   37.19    6.58
   1  -4 -15   40.15    7.57
  -1   4  14   55.99    7.81
   1  -4 -14   57.63    9.01
  -1   4  13   11.07    4.19
   1  -4 -13    9.48    3.54
   1  -4 -12   41.33    6.20
  -1   4  12   44.07    6.22
  -1   4  12   43.05    6.13
   1  -4 -12   48.38    7.08
   1  -4 -11   38.25    5.65
  -1   4  11   28.94    4.67
   1  -4 -11   43.63    5.64
   1  -4 -11   40.80    5.88
  -1   4  11   33.56    4.91
  -1   4  10   17.27    3.70
   1  -4 -10   23.50    4.29
  -1   4  10   28.83    4.71
   1  -4 -10   21.00    3.79
   1  -4 -10   20.78    4.35
  -1   4   9    5.17    2.22
   1  -4  -9    7.67    2.44
   1  -4  -9    4.30    1.83
   1  -4  -9    4.21    2.11
  -1   4   9    8.74    2.58
   1  -4  -8   38.88    4.44
  -1   4   8   36.66    4.45
   1  -4  -8   32.61    4.58
  -1   4   8   36.38    4.49
   1  -4  -8   38.26    4.89
   1  -4  -7  183.11   10.26
   1  -4  -7  190.56    8.97
  -1   4   7  180.56    9.94
  -1   4   7  198.11    9.83
   1  -4  -7  188.51   10.18
  -1   4   6  374.07   13.33
  -1   4   6  400.68   14.68
   1  -4  -6  369.18   12.58
   1  -4  -6  398.82   14.34
   1  -4  -6  358.91   14.32
   1  -4  -5  784.53   21.47
   1  -4  -5  765.23   22.26
   1  -4  -5  751.35   19.28
  -1   4   5  783.54   20.51
  -1   4   5  780.35   22.03
   1  -4  -4   21.63    2.79
  -1   4   4   19.28    2.52
   1  -4  -4   23.24    2.17
  -1   4   4   19.89    2.15
   1  -4  -4   17.13    2.30
  -1   4   3 1391.67   32.34
   1  -4  -3 1347.66   32.30
   1  -4  -3 1366.73   28.29
   1  -4  -3 1424.94   30.42
  -1   4   3 1436.09   29.81
  -1   4   2    8.23    2.05
  -1   4   2    8.75    1.55
   1  -4  -2   11.22    1.67
   1  -4  -2    8.46    1.02
  -1   4   1   93.06    6.22
   1  -4  -1   97.35    5.04
   1  -4  -1   90.58    3.43
   1  -4   0  826.95   19.13
   1  -4   0  804.55   21.94
  -1   4   0  841.99   22.90
   1  -4   1    2.67    1.49
  -1   4  -1    2.72    1.48
  -1   4  -1    3.81    0.99
   1  -4   2  207.30    8.16
   1  -4   2  234.95   11.42
  -1   4  -2  211.03    7.26
  -1   4  -2  226.02   11.66
  -1   4  -3  352.39   11.38
   1  -4   3  383.84   15.98
   1  -4   3  354.96   12.12
  -1   4  -3  390.53   16.76
   1  -4   4  340.41   15.60
  -1   4  -4  296.28   11.07
  -1   4  -4  330.28   16.13
   1  -4   4  319.65   12.18
   1  -4   5   97.12    8.30
  -1   4  -5   90.89    8.75
   1  -4   5   79.41    5.95
  -1   4  -5   73.80    5.45
   1  -4   6  335.09   14.33
  -1   4  -6  331.74   13.65
   1  -4   6  397.10   18.55
  -1   4  -6  398.76   20.29
  -1   4  -7   23.82    3.86
   1  -4   7   22.42    3.81
   1  -4   7   25.25    3.61
   1  -4   7   23.75    4.63
  -1   4  -7   24.42    5.24
   1  -4   8   30.84    3.95
   1  -4   8   42.41    6.58
   1  -4   8   27.91    4.41
  -1   4  -8   36.93    4.88
   1  -4   9   65.65    8.64
   1  -4   9   74.56    7.51
   1  -4   9   64.70    6.02
  -1   4  -9   66.89    6.95
   1  -4  10   13.15    3.54
   1  -4  10    7.84    2.75
   1  -4  11   83.81    8.76
   1  -4  11   84.04    7.55
   1  -4  12   35.17    6.12
  -1   3  15   67.01    9.11
  -1   3  14   -0.03    1.60
   1  -3 -14    1.57    2.72
  -1   3  13   41.38    6.65
   1  -3 -13   44.68    7.79
  -1   3  12   91.53    9.20
  -1   3  12  101.63    9.38
   1  -3 -12  104.51   10.45
   1  -3 -11  114.74   10.35
   1  -3 -11  104.56    9.11
   1  -3 -11   82.11    8.97
  -1   3  11   99.77    8.73
  -1   3  11  101.08    9.09
  -1   3  10  432.33   18.79
   1  -3 -10  463.37   20.81
  -1   3  10  436.00   19.45
   1  -3 -10  480.36   20.80
   1  -3 -10  439.68   18.67
  -1   3   9   36.70    4.90
   1  -3  -9   31.46    4.34
   1  -3  -9   32.67    4.79
  -1   3   9   33.01    4.65
   1  -3  -9   27.94    4.69
   1  -3  -8  578.85   21.29
   1  -3  -8  572.24   20.88
   1  -3  -8  580.16   19.62
  -1   3   8  589.19   20.74
  -1   3   8  597.09   20.63
   1  -3  -7  222.99   11.39
  -1   3   7  224.98   10.99
   1  -3  -7  225.02   10.17
  -1   3   7  213.92   10.62
   1  -3  -7  217.34   11.10
   1  -3  -6  216.68   10.34
  -1   3   6  224.39   10.12
   1  -3  -6  222.26   10.52
   1  -3  -6  213.81    9.11
  -1   3   6  226.44   10.42
   1  -3  -5   18.97    2.15
  -1   3   5   23.71    3.10
   1  -3  -5   21.25    2.69
  -1   3   5   20.20    2.48
   1  -3  -5   22.24    3.07
  -1   3   4  223.59    9.16
  -1   3   4  232.71    8.43
   1  -3  -4  219.58    9.21
   1  -3  -4  225.90    8.70
   1  -3  -4  216.23    7.66
   1  -3  -3   11.99    1.42
   1  -3  -3   12.69    1.67
   1  -3  -3    9.59    1.66
  -1   3   3   10.04    1.69
  -1   3   3   12.05    1.48
   1  -3  -2  808.31   17.21
   1  -3  -2  837.43   20.29
   1  -3  -2  861.71   18.49
  -1   3   2  846.59   20.20
  -1   3   2  830.45   17.90
  -1   3   1   25.05    2.76
   1  -3  -1   26.73    2.36
  -1   3   1   26.79    2.22
   1  -3  -1   25.22    1.41
  -1   3   0 1178.00   29.05
   1  -3   0 1159.72   28.53
   1  -3   0 1199.97   25.96
   1  -3   1 1993.52   43.41
  -1   3  -1 2008.93   43.91
  -1   3  -2  231.24    7.58
   1  -3   2  237.26   10.50
  -1   3  -2  244.63   10.97
   1  -3   2  224.46    7.87
   1  -3   3   44.19    4.68
  -1   3  -3   44.61    3.38
  -1   3  -3   45.28    4.98
   1  -3   3   40.01    3.34
   1  -3   4 2235.13   48.82
   1  -3   4 2284.82   53.50
  -1   3  -4 2415.76   55.51
   1  -3   5   85.82    6.03
  -1   3  -5   75.43    5.35
  -1   3  -5   85.25    8.15
   1  -3   5   99.16    8.01
  -1   3  -6  513.54   17.78
   1  -3   6  605.28   22.79
   1  -3   6  545.97   18.82
  -1   3  -6  650.65   25.50
   1  -3   6  564.73   17.88
   1  -3   7  328.97   13.13
   1  -3   7  308.81   13.98
  -1   3  -7  296.92   13.30
   1  -3   8  114.02    8.62
   1  -3   8  113.69    7.62
   1  -3   8  120.02   10.45
  -1   3  -8  123.08    8.57
   1  -3   9   39.17    5.28
  -1   3  -9   36.52    5.25
   1  -3   9   43.99    4.92
   1  -3   9   42.95    6.39
   1  -3  10   52.42    6.46
  -1   3 -10   47.78    5.98
   1  -3  10   47.18    7.18
   1  -3  10   53.53    5.69
   1  -3  11  118.37    8.81
   1  -3  11  123.33   10.29
   1  -3  12  143.01   11.73
   1  -3  12  125.15    9.58
  -1   2  15   15.60    4.65
  -1   2  14  174.74   14.21
  -1   2  13   61.37    8.18
  -1   2  12    6.71    2.74
  -1   2  12    6.32    2.91
   1  -2 -12    3.66    2.40
   1  -2 -11    2.94    2.36
   1  -2 -11    4.67    2.38
  -1   2  11    7.44    3.30
   1  -2 -11    4.75    2.97
  -1   2  11    0.58    1.50
   1  -2 -10   50.76    5.98
  -1   2  10   35.59    4.87
  -1   2  10   35.77    5.18
   1  -2 -10   44.90    6.09
   1  -2 -10   43.82    6.37
   1  -2  -9  146.70   10.67
  -1   2   9  149.48    9.92
  -1   2   9  131.26    9.65
   1  -2  -9  158.03   10.87
   1  -2  -9  151.78    9.70
   1  -2  -8 1383.62   37.84
  -1   2   8 1403.68   36.82
  -1   2   8 1321.20   36.71
   1  -2  -8 1272.66   35.18
   1  -2  -8 1334.91   37.89
   1  -2  -7  371.90   14.49
   1  -2  -7  411.17   16.25
  -1   2   7  423.65   15.94
  -1   2   7  399.99   15.78
   1  -2  -7  392.19   16.27
  -1   2   6   23.23    3.46
  -1   2   6   20.68    3.17
   1  -2  -6   19.06    2.97
   1  -2  -6   16.78    3.02
   1  -2  -6   16.37    2.43
   1  -2  -5  488.69   16.52
   1  -2  -5  512.88   15.23
  -1   2   5  574.86   17.02
   1  -2  -5  517.31   16.67
  -1   2   5  546.53   16.96
  -1   2   4   94.33    5.63
  -1   2   4  103.91    5.64
   1  -2  -4   89.30    5.45
   1  -2  -4   94.69    4.88
   1  -2  -4   90.49    5.67
   1  -2  -3 2366.54   48.91
  -1   2   3 2471.28   50.74
   1  -2  -3 2540.59   50.16
   1  -2  -3 2326.64   50.58
  -1   2   3 2610.98   49.78
  -1   2   2  237.04    6.99
  -1   2   2  273.13    6.68
  -1   2   2  249.37    8.17
   1  -2  -2  274.40    7.49
   1  -2  -2  220.44    6.58
   1  -2  -2  233.34    8.02
  -1   2   1   42.08    2.55
   1  -2  -1   40.10    2.57
  -1   2   1   38.67    1.59
   1  -2  -1   44.72    1.81
  -1   2   1   41.32    1.67
   1  -2  -1   31.08    1.51
  -1   2   0 1548.96   32.50
   1  -2   0 1616.09   30.15
   1  -2   1  154.93    4.66
  -1   2  -1  145.50    6.64
   1  -2   1  140.87    6.44
  -1   2  -2 3096.44   65.93
   1  -2   2 3052.61   65.32
   1  -2   2 3252.00   62.37
  -1   2  -3  914.92   23.14
  -1   2  -3  892.42   25.26
   1  -2   3  899.46   24.74
   1  -2   3  976.14   22.58
   1  -2   4  511.49   17.60
   1  -2   4  522.92   15.62
  -1   2  -4  562.06   19.40
  -1   2  -4  542.11   16.83
   1  -2   5 1476.04   35.40
   1  -2   5 1492.87   38.66
  -1   2  -5 1601.29   41.12
   1  -2   5 1433.80   33.78
  -1   2  -5 1584.16   38.06
  -1   2  -5 1326.84   34.14
  -1   2  -6  131.88    8.80
   1  -2   6  121.22    7.61
   1  -2   6  132.42    9.18
  -1   2  -6  114.24    7.08
   1  -2   6  126.73    6.84
  -1   2  -7  908.14   28.67
  -1   2  -7  753.80   23.93
   1  -2   7  797.68   25.18
   1  -2   7  878.48   29.00
   1  -2   7  855.31   23.52
   1  -2   8  795.92   28.22
  -1   2  -8  814.12   28.21
   1  -2   8  714.94   24.52
   1  -2   8  777.42   22.74
  -1   2  -8  667.57   23.14
  -1   2  -9  110.74    8.62
   1  -2   9  137.26   11.18
   1  -2   9  133.69    9.65
   1  -2   9  136.05    8.37
  -1   2  -9  135.70   10.98
   1  -2  10  101.14    7.57
   1  -2  10  101.79   10.15
   1  -2  10   92.18    8.41
  -1   2 -10   98.74    8.38
   1  -2  11    0.47    1.44
   1  -2  11   -1.35    1.45
   1  -2  11    2.39    2.00
   1  -2  12    5.30    2.26
   1  -2  12    5.21    3.07
   1  -2  13   61.47    6.72
   1  -2  13   60.51    8.09
  -1   1  14   54.45    7.93
  -1   1  13  180.70   13.87
  -1   1  12   -0.78    1.66
  -1   1  12    7.98    2.86
  -1   1  11  124.09   13.13
   1  -1 -11  128.26   10.33
   1  -1 -11  115.50   11.36
  -1   1  11  116.99   10.23
  -1   1  11  113.86    9.52
  -1   1  10  129.49    9.69
   1  -1 -10  131.44   11.34
  -1   1  10  116.60    9.72
   1  -1 -10  129.15    9.89
  -1   1   9  176.22   11.35
   1  -1  -9  207.35   12.84
   1  -1  -9  178.40   10.86
   1  -1  -9  192.96   13.04
  -1   1   9  169.61   10.82
  -1   1   8    4.79    2.18
   1  -1  -8    5.11    2.26
   1  -1  -8    5.88    2.44
   1  -1  -8    7.67    2.35
  -1   1   8   10.60    2.92
   1  -1  -7   77.04    6.20
  -1   1   7   73.86    6.48
  -1   1   7   81.03    6.50
   1  -1  -7   80.78    7.13
   1  -1  -7   80.91    6.83
   1  -1  -6  309.48   12.25
  -1   1   6  347.13   13.37
   1  -1  -6  324.38   13.89
  -1   1   6  342.11   13.70
   1  -1  -6  329.25   13.78
   1  -1  -5  408.67   14.73
   1  -1  -5  419.02   15.21
  -1   1   5  457.82   13.52
   1  -1  -5  380.53   13.16
  -1   1   5  438.03   14.74
  -1   1   5  425.62   14.50
  -1   1   4  116.74    5.45
  -1   1   4  110.59    6.06
   1  -1  -4  111.65    6.40
   1  -1  -4  104.68    6.22
   1  -1  -4  100.89    5.30
  -1   1   4  118.18    6.35
  -1   1   3  392.00   12.17
   1  -1  -3  421.64   12.50
   1  -1  -3  388.11   12.29
   1  -1  -3  388.44   11.39
  -1   1   3  435.61   11.19
  -1   1   3  428.90   12.19
   1  -1  -2 1459.56   29.60
   1  -1  -2 1299.26   30.24
  -1   1   2 1434.40   29.98
  -1   1   2 1518.71   29.32
  -1   1   2 1360.46   30.43
   1  -1  -2 1437.15   30.48
   1  -1  -1 1675.27   34.43
  -1   1   1 1730.37   35.35
  -1   1   1 1806.97   34.31
   1  -1  -1 1700.01   35.32
   1  -1  -1 1803.43   34.90
  -1   1   0  723.91   14.28
  -1   1   0  598.96   13.91
   1  -1   0  646.01   13.98
   1  -1   0  757.97   14.52
   1  -1   1  394.86   11.59
   1  -1   1  451.66   10.05
  -1   1  -1  391.20   11.66
  -1   1  -1  485.40   10.56
  -1   1  -2 6083.02  116.72
   1  -1   2 5726.32  117.99
  -1   1  -2 5910.87  118.49
  -1   1  -3 1306.14   29.71
  -1   1  -3 1289.41   31.53
   1  -1   3 1233.19   30.55
   1  -1   4    9.79    1.51
   1  -1   4   10.38    1.97
   1  -1   4   10.81    1.84
  -1   1  -4    8.23    1.72
  -1   1  -4    9.40    2.18
   1  -1   5  356.39   12.79
  -1   1  -5  354.39   13.29
   1  -1   5  346.12   13.94
   1  -1   5  347.60   11.17
   1  -1   6   99.21    5.68
   1  -1   6   95.55    6.62
   1  -1   6  101.16    7.44
  -1   1  -6   88.48    5.89
  -1   1  -6  100.50    7.29
  -1   1  -7   26.12    3.47
   1  -1   7   30.96    3.26
   1  -1   7   35.84    4.93
   1  -1   7   29.87    4.10
  -1   1  -7   31.89    4.45
   1  -1   8   83.09    7.79
  -1   1  -8   73.24    6.30
   1  -1   8   85.38    7.09
   1  -1   8   85.61    6.15
  -1   1  -8   93.48    8.24
   1  -1   9 1420.41   41.83
   1  -1   9 1409.92   35.60
   1  -1   9 1259.39   37.51
  -1   1  -9 1251.75   36.34
  -1   1  -9 1461.16   42.17
  -1   1 -10  438.67   21.51
   1  -1  10  433.27   20.87
  -1   1 -10  358.75   16.74
   1  -1  10  398.19   16.04
   1  -1  10  372.93   17.58
   1  -1  11    2.09    1.62
   1  -1  11    1.15    1.59
  -1   1 -11   -0.21    2.23
   1  -1  11    0.47    1.58
   1  -1  12   25.40    4.96
   1  -1  12   23.89    5.89
   1  -1  12   23.30    3.97
   1  -1  13    1.75    2.10
   1  -1  13    6.81    3.36
   1  -1  14   25.13    5.38
  -1   0  14    7.91    3.12
  -1   0  13   88.37    9.81
  -1   0  12   24.39    4.72
  -1   0  12   31.66    5.98
   1   0 -11  114.22   10.11
  -1   0  11  124.24   12.77
  -1   0  11  135.43   10.32
  -1   0  11  132.37   11.00
  -1   0  10  316.38   16.94
  -1   0  10  346.89   20.85
   1   0 -10  350.92   17.07
   1   0 -10  360.79   19.81
  -1   0  10  329.20   16.10
   1   0  -9    7.67    3.22
  -1   0   9    5.89    2.56
  -1   0   9    6.34    2.29
   1   0  -9   13.72    3.44
  -1   0   9    5.61    2.16
   1   0  -8  359.23   17.76
  -1   0   8  321.74   15.03
  -1   0   8  355.00   15.16
  -1   0   7  356.64   15.28
  -1   0   7  397.78   15.32
   1   0  -7  402.24   17.80
  -1   0   6   49.82    5.10
  -1   0   6   58.95    5.18
   1   0  -6   54.58    5.62
   1   0  -6   54.97    4.67
   1   0  -6   64.47    6.38
  -1   0   5 1828.80   41.06
  -1   0   5 1806.22   41.60
   1   0  -5 1832.73   42.45
   1   0  -5 1766.23   43.06
  -1   0   5 1798.51   39.13
  -1   0   4  659.32   16.83
  -1   0   4  655.83   18.67
  -1   0   4  634.12   18.07
   1   0  -4  653.41   19.57
   1   0  -4  578.87   16.94
   1   0  -4  636.77   18.92
   1   0  -3 1165.49   27.77
  -1   0   3 1189.50   27.29
   1   0  -3 1185.73   28.22
  -1   0   3 1117.62   26.83
  -1   0   3 1173.75   25.36
  -1   0   2   13.69    1.65
   1   0  -2   12.49    1.51
   1   0  -2    9.54    1.60
  -1   0   2   11.08    1.62
  -1   0   2   11.36    1.55
  -1   0   1  127.17    4.30
   1   0  -1  123.34    4.79
  -1   0   1  120.58    4.62
   1   0  -1  131.20    4.47
   1   0   0   21.33    1.46
  -1   0  -1  524.38   10.96
   1   0   1  500.29   10.90
  -1   0  -2  573.70   13.98
  -1   0  -2  599.71   13.72
   1   0   3 6157.47  121.01
   1   0   3 5948.35  118.22
  -1   0  -3 5985.52  118.70
  -1   0  -4 1869.72   39.93
   1   0   4 1858.70   39.13
   1   0   4 1842.09   42.28
  -1   0  -4 1903.38   41.57
   1   0   5  410.86   14.79
  -1   0  -5  406.95   14.02
   1   0   5  418.79   12.19
   1   0   5  453.06   14.16
   1   0   6  793.78   24.37
   1   0   6  799.38   20.66
  -1   0  -6  786.81   23.30
   1   0   6  781.86   22.60
   1   0   7  442.97   17.49
   1   0   7  435.18   14.29
  -1   0  -7  409.92   15.26
  -1   0  -7  428.00   16.79
   1   0   7  419.90   15.90
   1   0   8   38.47    4.08
   1   0   8   42.94    5.53
   1   0   8   39.24    4.71
  -1   0  -8   34.53    4.22
  -1   0  -8   38.55    5.02
   1   0   9   26.90    4.25
   1   0   9   25.89    3.48
  -1   0  -9   23.17    3.75
  -1   0  -9   28.20    4.75
   1   0   9   27.09    4.67
  -1   0 -10   92.22    9.15
  -1   0 -10   75.17    7.08
   1   0  10   88.23    8.88
   1   0  10   80.40    6.71
   1   0  10   79.53    7.49
  -1   0 -11   14.99    3.77
   1   0  11   18.73    4.21
  -1   0 -11   22.16    4.40
   1   0  11   19.31    3.65
   1   0  11   17.19    4.46
   1   0  12    3.38    2.19
   1   0  12    6.22    2.52
   1   0  12    3.33    2.52
   1   0  13   12.89    3.41
   1   0  13   13.16    3.98
   1   0  14   61.79    7.04
   1   0  14   62.10    8.38
  -1  -1  14    3.05    3.02
  -1  -1  13    3.65    2.84
  -1  -1  12   28.50    5.79
  -1  -1  12   24.71    4.96
  -1  -1  11   30.89    5.53
  -1  -1  11   35.61    5.41
  -1  -1  11   31.65    6.65
  -1  -1  10 1154.05   37.66
  -1  -1  10 1277.10   43.83
   1   1 -10 1218.13   37.87
  -1  -1  10 1248.99   36.88
  -1  -1   9  442.97   18.48
   1   1  -9  419.52   18.58
  -1  -1   9  419.64   21.79
  -1  -1   9  406.49   18.74
  -1  -1   8   44.88    5.58
   1   1  -8   57.14    5.98
  -1  -1   8   53.46    7.42
  -1  -1   8   53.05    5.72
  -1  -1   7  162.63   11.94
   1   1  -7  154.79    9.56
  -1  -1   7  161.57   10.06
  -1  -1   7  166.64    9.64
  -1  -1   6  141.68    8.42
  -1  -1   6  135.20    7.37
  -1  -1   6  130.13   10.03
  -1  -1   6  136.56    8.64
   1   1  -6  125.84    7.85
  -1  -1   5  137.47    9.54
  -1  -1   5  127.27    6.63
  -1  -1   5  120.18    7.25
  -1  -1   5  122.49    7.80
   1   1  -5  124.06    7.08
  -1  -1   4  294.92   14.02
   1   1  -4  321.03   11.17
  -1  -1   4  285.40   11.91
  -1  -1   4  315.85   12.04
  -1  -1   4  330.23   10.67
  -1  -1   3  964.79   24.15
  -1  -1   3  991.70   24.46
  -1  -1   3 1029.74   22.43
  -1  -1   2 9731.21  195.38
   1   1  -2 9999.00  191.50
   1   1  -1  106.76    4.30
  -1  -1   1  107.89    4.10
  -1  -1   1  100.83    5.30
   1   1   0  714.52   16.30
  -1  -1   0  801.09   17.35
  -1  -1  -1 3617.86   69.07
  -1  -1  -2 2017.62   41.54
   1   1   2 2288.37   41.68
  -1  -1  -2 2115.85   42.70
   1   1   2 2257.52   42.82
  -1  -1  -3    6.60    1.22
   1   1   3    6.87    1.29
  -1  -1  -3    7.60    1.00
   1   1   3    8.95    1.01
  -1  -1  -4  589.09   14.98
  -1  -1  -4  615.30   16.56
   1   1   4  599.09   14.65
  -1  -1  -5    0.72    0.80
   1   1   5    0.01    0.78
  -1  -1  -5   -0.48    0.66
   1   1   5    0.59    0.86
  -1  -1  -6  314.38   11.44
   1   1   6  321.12   12.34
  -1  -1  -6  295.53   12.14
   1   1   6  318.45   10.83
   1   1   7  151.98    9.40
   1   1   7  147.99    7.48
  -1  -1  -7  162.00    8.54
   1   1   7  146.51    8.51
  -1  -1  -7  139.93    8.54
  -1  -1  -8   77.09    6.22
  -1  -1  -8   93.11    6.89
   1   1   8   74.43    6.44
  -1  -1  -8   76.99    6.84
   1   1   8   83.09    5.92
   1   1   8   75.87    7.20
  -1  -1  -9   40.85    5.25
   1   1   9   48.01    5.88
  -1  -1  -9   46.42    5.00
   1   1   9   42.08    5.24
   1   1   9   48.40    4.84
  -1  -1  -9   47.66    5.45
  -1  -1 -10  219.91   13.59
   1   1  10  222.78   12.79
   1   1  10  213.35   13.99
   1   1  10  228.23   11.53
  -1  -1 -10  202.11   11.72
   1   1  11    0.07    1.68
   1   1  11    4.50    2.02
  -1  -1 -11    2.56    1.79
  -1  -1 -11    4.45    3.13
   1   1  11    4.98    2.73
   1   1  12   62.85    8.08
   1   1  12   52.34    6.73
   1   1  12   61.09    6.39
   1   1  13    9.81    3.54
   1   1  13   12.61    4.65
   1   1  13   12.68    3.32
   1   1  14    9.14    3.45
   1   1  14    5.31    2.98
   1   1  15  236.29   16.66
  -1  -2  13   55.11    8.03
  -1  -2  12    1.72    2.16
  -1  -2  11    9.39    3.01
  -1  -2  11    9.16    3.25
   1   2 -10   47.10    6.64
  -1  -2  10   38.15    7.19
  -1  -2  10   42.89    5.58
  -1  -2  10   44.87    6.20
  -1  -2   9  292.20   18.97
  -1  -2   9  280.34   15.25
  -1  -2   9  294.84   14.89
   1   2  -9  298.53   15.69
   1   2  -8 1478.65   40.93
  -1  -2   8 1519.14   46.57
  -1  -2   8 1540.27   40.52
  -1  -2   8 1387.19   40.62
  -1  -2   7  109.00    9.80
   1   2  -7  112.72    8.24
  -1  -2   7  102.95    8.15
  -1  -2   7  102.12    7.71
  -1  -2   6   52.14    6.89
   1   2  -6   49.87    5.03
  -1  -2   6   42.71    5.09
  -1  -2   6   44.15    5.11
   1   2  -5  272.98   11.49
  -1  -2   5  264.03   10.46
  -1  -2   5  259.73   12.11
  -1  -2   5  272.32   14.52
  -1  -2   5  266.52   11.90
  -1  -2   4  270.04    9.75
   1   2  -4  260.28   10.35
  -1  -2   4  287.16   13.92
  -1  -2   3 2706.78   53.85
  -1  -2   3 2503.95   59.51
  -1  -2   3 2424.22   55.99
   1   2  -3 2740.79   54.93
  -1  -2   2  661.24   20.40
   1   2  -2  643.63   20.52
  -1  -2   2  676.72   16.48
   1   2  -2  678.91   17.02
  -1  -2   1    2.11    1.03
   1   2  -1    3.51    1.42
  -1  -2   1    0.73    0.60
   1   2  -1    3.05    0.93
   1   2   0  513.06   12.68
  -1  -2   0  533.17   14.47
   1   2   0  534.26   14.40
  -1  -2   0  559.91   12.84
   1   2   1 1733.52   35.26
  -1  -2  -1 1720.14   34.57
   1   2   1 1657.49   34.25
  -1  -2  -1 1649.76   34.97
   1   2   2  998.99   21.17
   1   2   2  950.96   20.24
  -1  -2  -2  957.97   20.99
  -1  -2  -2  959.20   20.73
  -1  -2  -3  789.01   18.61
   1   2   3  838.52   18.06
   1   2   3  830.83   18.71
   1   2   4   64.14    3.97
   1   2   4   69.09    3.67
  -1  -2  -4   64.31    4.11
  -1  -2  -4   63.88    3.66
  -1  -2  -5  544.79   16.19
  -1  -2  -5  539.93   15.16
   1   2   5  532.44   14.72
   1   2   6  784.46   20.53
   1   2   6  801.01   22.25
  -1  -2  -6  821.73   21.34
  -1  -2  -6  778.29   22.45
   1   2   7  208.56    9.04
  -1  -2  -7  201.27   10.26
  -1  -2  -7  220.00    9.62
   1   2   7  216.20   10.28
   1   2   8  761.89   21.87
  -1  -2  -8  812.62   23.65
   1   2   8  744.67   23.71
  -1  -2  -8  757.83   24.29
  -1  -2  -9   99.98    7.38
  -1  -2  -9  101.97    8.16
   1   2   9  102.81    7.94
  -1  -2  -9  116.82    8.16
   1   2   9  101.94    6.85
  -1  -2 -10    5.78    2.86
   1   2  10    3.69    2.45
  -1  -2 -10    0.89    1.50
  -1  -2 -10    2.69    1.47
   1   2  10    3.67    1.86
   1   2  11    6.86    2.50
  -1  -2 -11    6.80    2.89
   1   2  11    5.42    2.51
  -1  -2 -11    8.99    2.73
  -1  -2 -11    5.13    2.18
   1   2  11    6.73    3.59
   1   2  12  427.70   20.12
  -1  -2 -12  482.28   21.49
   1   2  12  433.41   22.57
  -1  -2 -12  399.62   21.19
   1   2  12  405.18   17.72
   1   2  13    3.09    2.30
   1   2  13    4.52    2.56
   1   2  13    3.33    2.96
   1   2  14   55.61    7.78
   1   2  14   51.61    6.41
   1   2  15   18.51    4.85
  -1  -3  12  232.62   16.11
  -1  -3  11    7.31    3.12
  -1  -3  11   -0.76    2.21
  -1  -3  10   42.27    6.08
  -1  -3  10   59.02    6.81
   1   3  -9    0.87    2.64
  -1  -3   9   -1.19    1.91
  -1  -3   9    6.05    2.50
  -1  -3   9    4.76    2.08
  -1  -3   8   17.98    4.53
  -1  -3   8   15.15    3.42
  -1  -3   8   15.70    3.48
  -1  -3   7 1158.11   34.74
   1   3  -7 1165.86   34.62
  -1  -3   7 1222.10   34.59
  -1  -3   6   51.53    5.73
  -1  -3   6   60.76    7.46
   1   3  -6   65.36    6.19
  -1  -3   6   51.16    5.50
  -1  -3   5    2.76    1.69
  -1  -3   5    0.74    1.07
  -1  -3   5    2.04    2.10
   1   3  -5    2.55    1.85
  -1  -3   4 1562.21   35.62
  -1  -3   4 1475.03   38.09
   1   3  -4 1538.75   36.76
   1   3  -3   16.43    2.42
  -1  -3   3   12.86    2.02
   1   3  -3   14.97    3.23
  -1  -3   3    6.79    2.57
  -1  -3   2 2418.45   55.30
   1   3  -2 2446.47   55.48
  -1  -3   2 2426.63   48.90
   1   3  -1  270.55    9.07
  -1  -3   1  307.73    9.09
   1   3  -1  285.61   11.86
  -1  -3   1  296.18   12.00
   1   3   0 1805.20   38.29
  -1  -3   0 1931.08   41.97
  -1  -3   0 1863.48   38.48
   1   3   0 2006.09   42.31
  -1  -3  -1 1359.40   27.84
  -1  -3  -1 1321.85   30.16
   1   3   1 1361.37   30.41
   1   3   1 1319.40   27.91
  -1  -3  -2  264.44    7.63
  -1  -3  -2  248.84    7.99
   1   3   2  263.54    8.64
   1   3   3  916.81   19.34
  -1  -3  -3  827.51   19.19
  -1  -3  -4   25.59    2.38
   1   3   4   23.39    2.36
  -1  -3  -4   24.01    2.43
   1   3   4   27.36    2.58
  -1  -3  -5  272.27    9.73
   1   3   5  289.09    9.85
  -1  -3  -5  286.53   10.50
   1   3   5  301.65   10.37
   1   3   6  159.47    7.39
  -1  -3  -6  157.63    8.00
  -1  -3  -6  168.09    7.84
   1   3   6  173.36    8.19
   1   3   7  514.53   15.79
  -1  -3  -7  531.41   16.62
   1   3   7  526.15   17.07
   1   3   8  717.06   21.31
  -1  -3  -8  723.46   23.47
   1   3   8  726.03   22.90
  -1  -3  -8  777.12   22.70
   1   3   9  358.66   15.53
   1   3   9  352.80   14.17
  -1  -3  -9  383.61   15.41
  -1  -3  -9  359.19   15.97
   1   3  10  189.17   10.35
  -1  -3 -10  186.72   10.75
  -1  -3 -10  191.77   12.05
   1   3  10  175.79   10.98
  -1  -3 -10  214.80   11.77
   1   3  11    0.59    1.38
  -1  -3 -11   -3.40    1.95
   1   3  11    2.12    1.61
  -1  -3 -11   -0.51    1.60
  -1  -3 -11    2.15    1.39
   1   3  12   20.00    4.03
  -1  -3 -12   14.45    4.16
   1   3  12   18.84    3.90
  -1  -3 -12   20.37    4.32
  -1  -3 -12   22.02    4.51
   1   3  13   57.13    6.54
   1   3  13   61.20    7.56
   1   3  13   56.53    8.66
  -1  -3 -13   62.52    7.70
   1   3  14   23.59    4.62
   1   3  14   23.37    4.90
  -1  -3 -14   23.01    5.35
   1   3  14   24.31    5.80
   1   3  15   29.96    5.91
  -1  -4  12    2.76    2.76
  -1  -4  11   11.40    3.86
  -1  -4  10   79.92    8.73
  -1  -4  10   76.14    7.97
  -1  -4   9  361.14   18.34
  -1  -4   9  387.19   18.50
   1   4  -9  400.03   19.27
  -1  -4   8   13.45    4.59
  -1  -4   8    7.59    2.28
   1   4  -8   15.13    3.60
  -1  -4   8   11.13    3.35
   1   4  -7  136.32    9.69
  -1  -4   7  143.35    9.97
  -1  -4   7  137.65   12.21
  -1  -4   7  116.58    9.38
  -1  -4   6   24.03    3.86
   1   4  -6   34.42    4.50
  -1  -4   6   33.53    5.74
  -1  -4   5  404.96   16.75
   1   4  -5  484.13   23.77
   1   4  -5  446.28   16.44
  -1  -4   5  415.80   15.17
  -1  -4   5  491.00   21.54
  -1  -4   4  137.51   10.46
   1   4  -4  123.38   10.56
  -1  -4   4  120.92    6.73
  -1  -4   4  106.68    7.80
   1   4  -4  119.67    7.23
  -1  -4   3   20.14    3.83
  -1  -4   3   26.90    2.90
   1   4  -3   28.55    3.33
   1   4  -3   31.77    4.56
  -1  -4   2  885.12   27.37
   1   4  -2  799.16   26.42
   1   4  -2  831.35   21.71
  -1  -4   2  858.22   20.84
   1   4  -1  123.69    5.87
   1   4  -1  129.48    8.31
  -1  -4   1  133.54    8.39
  -1  -4   1  143.19    6.02
   1   4   0  548.60   14.52
  -1  -4   0  613.88   14.93
   1   4   0  595.89   18.83
  -1  -4   0  592.84   18.64
   1   4   1  307.92   11.67
  -1  -4  -1  303.16   11.51
   1   4   1  322.24    9.02
  -1  -4  -1  306.41    8.87
  -1  -4  -2   29.96    2.53
   1   4   2   30.20    3.05
  -1  -4  -2   29.64    2.92
  -1  -4  -2   29.14    2.18
  -1  -4  -3  338.12   10.94
  -1  -4  -3  331.06   10.43
   1   4   3  334.97   11.15
   1   4   4  538.61   14.60
  -1  -4  -4  489.10   14.49
   1   4   4  523.54   14.74
  -1  -4  -4  507.60   14.80
  -1  -4  -5   14.26    2.02
   1   4   5   15.66    2.30
  -1  -4  -5   13.11    2.18
   1   4   5   15.09    2.32
  -1  -4  -6  760.02   21.41
  -1  -4  -6  743.40   20.73
   1   4   6  754.68   20.87
   1   4   6  737.47   20.46
  -1  -4  -7   14.65    2.54
   1   4   7   13.33    2.39
  -1  -4  -7   13.16    2.41
   1   4   7   12.05    2.21
   1   4   8   83.50    6.01
  -1  -4  -8   83.69    6.68
   1   4   8   85.31    6.35
  -1  -4  -8   81.19    6.24
   1   4   9  124.64    8.41
   1   4   9  118.14    7.77
  -1  -4  -9  121.95    8.26
  -1  -4  -9  109.82    8.31
  -1  -4 -10    8.78    2.62
  -1  -4 -10   12.89    2.89
   1   4  10    6.02    2.01
  -1  -4 -10    3.02    1.96
   1   4  10   13.43    2.84
  -1  -4 -11    4.34    1.87
   1   4  11    3.89    2.06
  -1  -4 -11    5.00    2.29
   1   4  11    3.55    2.21
  -1  -4 -11    3.94    2.65
   1   4  12   85.88    7.54
  -1  -4 -12   79.72    8.31
  -1  -4 -12   66.55    7.74
   1   4  12   83.08    8.27
  -1  -4 -12   72.75    7.38
   1   4  13   74.42    7.60
  -1  -4 -13   80.38    8.52
   1   4  13   69.97    8.06
   1   4  14   59.89    7.11
  -1  -4 -14   76.18    9.12
   1   4  14   69.58    8.37
  -1  -4 -15   49.22    7.61
   1   4  15   32.33    6.40
  -1  -5  11   17.87    5.04
  -1  -5  10    3.20    2.36
  -1  -5   9  440.40   20.96
  -1  -5   9  424.95   19.83
  -1  -5   8   32.75    5.84
  -1  -5   8   31.28    5.31
  -1  -5   7    5.22    3.80
  -1  -5   7    6.20    2.64
   1   5  -7    7.63    2.65
  -1  -5   7    1.96    1.51
  -1  -5   6   74.92    8.70
   1   5  -6   70.89    6.83
  -1  -5   6   68.72    7.00
  -1  -5   5   33.09    5.64
   1   5  -5   30.85    4.26
   1   5  -5   28.11    5.92
  -1  -5   5   20.24    3.41
  -1  -5   4   98.63    9.29
   1   5  -4   89.61    6.61
  -1  -5   4   93.20    6.04
   1   5  -4   83.46    9.17
  -1  -5   4   82.76    7.16
  -1  -5   3   29.26    3.26
   1   5  -3   24.97    4.60
  -1  -5   3   31.69    5.09
   1   5  -3   23.69    3.30
  -1  -5   2  214.14    8.37
  -1  -5   2  229.92   12.97
   1   5  -2  204.33   12.46
   1   5  -2  224.72    9.33
   1   5  -1 1644.59   36.81
  -1  -5   1 1721.26   36.28
  -1  -5   1 1640.41   43.32
   1   5  -1 1626.66   43.51
  -1  -5   0    3.28    1.14
   1   5   0    2.99    1.00
   1   5   0    2.90    1.62
  -1  -5   0    3.99    1.48
   1   5   1   20.33    3.08
   1   5   1   21.12    2.05
  -1  -5  -1   21.27    2.08
  -1  -5  -1   23.74    3.15
  -1  -5  -2    3.62    1.30
  -1  -5  -2    2.30    0.60
  -1  -5  -2    2.70    0.81
   1   5   2    4.90    1.31
  -1  -5  -3   18.50    2.33
  -1  -5  -3   18.08    1.79
   1   5   3   22.66    3.02
  -1  -5  -3   21.49    2.63
  -1  -5  -4   32.49    3.27
   1   5   4   32.44    3.40
  -1  -5  -4   33.05    3.06
   1   5   4   32.80    3.08
   1   5   5    0.82    0.82
   1   5   5    0.62    0.93
  -1  -5  -5   -0.38    0.95
  -1  -5  -5    1.62    0.95
  -1  -5  -6  191.11    9.06
   1   5   6  205.23    9.01
  -1  -5  -6  191.81    9.11
   1   5   6  194.92    8.99
   1   5   7  390.13   14.30
  -1  -5  -7  380.27   14.26
  -1  -5  -7  391.07   14.88
   1   5   7  415.42   14.60
   1   5   8  112.74    7.25
  -1  -5  -8  103.71    7.47
  -1  -5  -8  117.58    7.67
   1   5   8  113.70    7.36
   1   5   9   23.67    3.41
   1   5   9   28.06    3.78
  -1  -5  -9   30.30    4.20
  -1  -5  -9   32.74    4.78
  -1  -5 -10    2.47    1.45
   1   5  10   -0.12    1.12
  -1  -5 -10   -0.23    1.35
   1   5  10    0.48    0.96
  -1  -5 -11  568.26   21.72
   1   5  11  606.76   22.06
   1   5  11  603.46   22.82
  -1  -5 -11  591.17   23.62
  -1  -5 -11  627.25   23.33
  -1  -5 -12   24.32    4.65
  -1  -5 -12   21.38    3.92
   1   5  12   25.84    4.89
  -1  -5 -12   24.59    4.22
   1   5  12   22.94    4.03
  -1  -5 -13   26.13    5.32
   1   5  13   21.92    4.55
   1   5  13   19.55    4.03
   1   5  14   61.09    7.27
  -1  -5 -14   69.76    8.43
   1   5  14   64.00    7.74
  -1  -5 -15  166.64   13.81
   1   5  15  146.57   12.74
  -1  -5 -16   33.37    6.87
  -1  -6  10   37.07    6.43
  -1  -6   9    1.12    2.74
  -1  -6   9    2.84    2.61
   1   6  -8  185.38   13.03
  -1  -6   8  150.01   11.45
  -1  -6   8  166.04   12.35
  -1  -6   7  426.13   19.90
   1   6  -7  435.06   19.99
  -1  -6   7  434.40   19.60
  -1  -6   6  132.63   10.07
   1   6  -6  162.69   10.77
  -1  -6   6  147.90   13.34
   1   6  -6  152.20   14.49
   1   6  -5   51.85    8.01
  -1  -6   5   49.36    5.99
   1   6  -5   46.51    5.52
  -1  -6   5   46.16    7.11
  -1  -6   4  397.49   14.94
  -1  -6   4  445.35   21.68
   1   6  -4  407.60   21.87
   1   6  -4  418.96   16.35
  -1  -6   4  388.45   17.25
  -1  -6   3  140.49    7.57
   1   6  -3  143.28   11.84
   1   6  -3  158.74    8.77
  -1  -6   3  156.45   11.85
   1   6  -2  360.57   18.19
  -1  -6   2  400.75   18.81
   1   6  -2  381.51   13.57
  -1  -6   2  399.90   12.90
   1   6  -1   19.43    2.55
   1   6  -1   18.22    3.42
  -1  -6   1   20.44    3.92
  -1  -6   1   19.01    2.27
   1   6   0  153.46   10.18
  -1  -6   0  151.00    9.87
  -1  -6   0  148.44    6.29
   1   6   0  132.86    6.15
  -1  -6  -1 2049.71   42.83
   1   6   1 2081.70   42.82
   1   6   1 2027.73   50.40
  -1  -6  -1 2049.80   50.08
  -1  -6  -2   65.89    3.82
  -1  -6  -2   75.45    6.05
   1   6   2   72.27    6.23
  -1  -6  -3   43.27    3.61
   1   6   3   48.38    4.86
  -1  -6  -3   42.78    2.93
  -1  -6  -3   47.55    4.29
   1   6   4  502.71   17.31
  -1  -6  -4  478.40   13.71
  -1  -6  -4  488.99   16.23
  -1  -6  -4  504.70   15.33
  -1  -6  -5    0.82    0.77
  -1  -6  -5    0.76    1.05
   1   6   5    1.53    0.87
   1   6   5    0.71    0.76
  -1  -6  -6   34.88    3.84
   1   6   6   35.88    3.90
  -1  -6  -6   33.26    3.64
   1   6   6   40.05    3.76
   1   6   7   43.41    4.40
  -1  -6  -7   44.67    4.64
   1   6   7   40.88    4.15
  -1  -6  -7   36.26    4.03
  -1  -6  -8   62.65    5.67
  -1  -6  -8   60.06    5.68
   1   6   8   61.87    5.42
   1   6   8   64.21    5.68
   1   6   9  705.05   23.08
  -1  -6  -9  689.41   23.77
   1   6   9  711.02   23.07
  -1  -6  -9  724.18   23.98
  -1  -6 -10  657.02   24.20
   1   6  10  645.01   22.62
   1   6  10  632.86   22.59
  -1  -6 -10  673.93   23.63
   1   6  11   11.67    2.89
  -1  -6 -11   11.43    3.15
  -1  -6 -11   15.66    3.29
   1   6  11   13.59    3.23
  -1  -6 -11   12.43    3.26
  -1  -6 -12    1.35    1.88
   1   6  12    2.31    2.08
  -1  -6 -12   -1.68    1.31
  -1  -6 -12    1.37    1.98
   1   6  12    4.48    2.41
  -1  -6 -13   -0.35    2.26
   1   6  13    3.45    2.60
   1   6  14   46.79    6.66
  -1  -6 -14   43.35    6.92
   1   6  15  221.33   15.39
  -1  -6 -15  207.16   15.31
  -1  -6 -16  125.52   12.41
   1   6  16   95.71   10.72
  -1  -7   9    9.30    3.44
  -1  -7   8   -3.04    2.86
   1   7  -7    6.97    3.39
  -1  -7   7   12.73    4.10
   1   7  -6   24.53    4.79
   1   7  -6   29.04    7.20
  -1  -7   6   29.95    5.17
  -1  -7   5  154.24   11.26
   1   7  -5  201.65   16.51
  -1  -7   5  186.05   14.74
   1   7  -5  185.69   11.49
   1   7  -4  105.01   11.50
  -1  -7   4   85.25    8.11
  -1  -7   4  105.41   10.66
   1   7  -4  106.49    8.04
  -1  -7   3 1153.87   29.99
   1   7  -3 1114.77   40.19
  -1  -7   3 1197.82   39.79
   1   7  -3 1181.33   31.64
  -1  -7   2  188.28    8.50
   1   7  -2  156.29   12.36
  -1  -7   2  171.77   12.66
   1   7  -2  161.46    8.67
   1   7  -1   13.05    3.40
   1   7  -1   18.39    2.56
  -1  -7   1   17.41    2.35
  -1  -7   1   16.52    3.70
  -1  -7   0  502.47   14.24
  -1  -7   0  542.15   21.73
   1   7   0  513.22   14.73
   1   7   0  497.18   21.39
  -1  -7  -1  119.13    8.85
   1   7   1  120.89    5.38
  -1  -7  -1  107.03    5.27
   1   7   1  117.31    9.19
  -1  -7  -2  532.79   19.84
   1   7   2  498.47   19.90
  -1  -7  -2  539.70   14.14
  -1  -7  -3  293.20    9.34
   1   7   3  302.28   14.23
  -1  -7  -3  299.39   12.68
  -1  -7  -3  313.35   11.49
   1   7   4   64.78    6.09
  -1  -7  -4   68.10    4.18
  -1  -7  -4   72.77    5.79
  -1  -7  -4   67.38    4.92
  -1  -7  -5   29.52    2.85
   1   7   5   25.29    3.81
  -1  -7  -5   26.64    3.28
  -1  -7  -5   27.42    3.56
   1   7   6    8.82    1.98
   1   7   6   11.02    2.72
  -1  -7  -6    7.68    2.04
  -1  -7  -6    8.69    2.13
   1   7   7  271.03   11.52
  -1  -7  -7  268.34   12.61
   1   7   7  252.97   11.88
  -1  -7  -7  257.28   11.81
  -1  -7  -8  185.86   10.37
  -1  -7  -8  184.86   10.60
   1   7   8  183.12    9.68
   1   7   8  184.30   10.38
   1   7   9  237.46   12.39
  -1  -7  -9  239.72   12.72
  -1  -7  -9  243.54   12.78
   1   7   9  242.11   11.95
  -1  -7 -10  547.36   21.54
   1   7  10  540.38   20.78
  -1  -7 -10  551.35   21.61
   1   7  10  540.50   20.36
   1   7  11  299.98   15.22
  -1  -7 -11  306.42   15.98
   1   7  11  334.83   15.86
  -1  -7 -11  297.62   16.09
  -1  -7 -11  305.42   14.68
  -1  -7 -12    3.38    2.57
  -1  -7 -12    1.49    1.33
  -1  -7 -12    4.07    2.21
   1   7  12    4.65    2.51
   1   7  12    3.00    2.17
   1   7  13  203.30   13.57
   1   7  13  196.94   13.15
  -1  -7 -13  221.55   14.44
  -1  -7 -13  181.54   12.23
   1   7  14   -0.53    1.42
  -1  -7 -14    6.44    3.46
  -1  -7 -15   11.95    3.96
   1   7  15   14.16    4.19
  -1  -8   8  107.79   10.84
  -1  -8   7   25.28    5.16
   1   8  -7   34.11    8.02
   1   8  -7   23.04    4.95
   1   8  -6    1.61    2.72
  -1  -8   6    2.02    2.08
   1   8  -6    4.26    3.53
  -1  -8   5   24.03    4.57
   1   8  -5   29.12    4.90
   1   8  -5   36.46    8.46
   1   8  -4  157.15   14.69
  -1  -8   4  153.88   11.06
   1   8  -4  181.57   10.81
   1   8  -3   -0.82    1.84
  -1  -8   3    1.34    2.37
  -1  -8   3    2.99    1.89
   1   8  -3    0.73    1.70
   1   8  -2  326.35   19.43
   1   8  -2  327.46   13.22
  -1  -8   2  347.62   12.85
  -1  -8   1  154.97    7.44
   1   8  -1  128.92    7.10
  -1  -8   1  147.00   11.85
  -1  -8   0  510.53   14.68
   1   8   0  532.55   15.43
   1   8   0  496.38   22.89
  -1  -8   0  550.22   23.23
   1   8   1   13.31    1.87
  -1  -8  -1   23.81    4.48
  -1  -8  -1   16.95    2.08
   1   8   1   16.36    4.13
   1   8   2  177.49   11.90
  -1  -8  -2  179.84    6.89
  -1  -8  -2  175.07   10.06
  -1  -8  -2  177.90    8.93
  -1  -8  -2  196.87   12.04
  -1  -8  -3  197.07    9.35
  -1  -8  -3  195.37   10.72
   1   8   3  209.24   12.64
  -1  -8  -3  202.82    7.23
   1   8   4 2189.50   55.17
  -1  -8  -4 2191.11   45.92
  -1  -8  -4 2201.79   52.63
  -1  -8  -4 2195.89   49.68
  -1  -8  -5    5.28    1.76
  -1  -8  -5    4.23    2.17
  -1  -8  -5    7.13    2.03
   1   8   5    4.02    1.84
  -1  -8  -6   85.58    7.04
  -1  -8  -6   79.68    5.34
   1   8   6   87.62    7.73
  -1  -8  -6   84.00    6.23
   1   8   7  137.98    8.31
   1   8   7  142.98   10.01
  -1  -8  -7  145.42    8.93
  -1  -8  -7  142.44    9.33
   1   8   8  283.53   12.71
  -1  -8  -8  258.03   13.36
  -1  -8  -8  251.48   12.69
  -1  -8  -9   15.09    3.12
   1   8   9   15.15    2.99
  -1  -8  -9   10.49    2.52
   1   8   9   10.79    3.07
   1   8  10    1.59    1.65
  -1  -8 -10    3.23    2.29
   1   8  10    1.91    1.41
  -1  -8 -10    2.78    2.10
  -1  -8 -11   39.15    5.89
  -1  -8 -11   41.13    6.00
   1   8  11   36.31    5.14
  -1  -8 -11   36.11    4.77
   1   8  11   41.29    5.30
  -1  -8 -12  161.96   10.86
  -1  -8 -12  184.84   12.89
   1   8  12  193.38   12.30
   1   8  12  180.45   12.24
  -1  -8 -13   58.36    6.62
  -1  -8 -13   69.95    8.20
   1   8  13   79.14    8.37
   1   8  14   40.56    6.33
  -1  -8 -14   42.52    6.64
   1   8  15   53.59    7.44
  -1  -8 -15   47.70    7.29
   1   9  -7    1.21    3.14
  -1  -9   7    4.16    2.78
  -1  -9   6   56.54    7.57
   1   9  -6   40.06    9.52
   1   9  -6   44.24    6.59
   1   9  -5   21.69    4.51
  -1  -9   5   22.27    4.88
   1   9  -5   28.88    7.69
  -1  -9   4    2.61    2.11
   1   9  -4    2.22    4.28
   1   9  -4    4.04    2.62
  -1  -9   3    6.85    2.34
   1   9  -3    4.82    3.55
   1   9  -3    6.59    2.32
   1   9  -2  459.06   24.70
   1   9  -2  418.15   15.50
  -1  -9   2  441.35   23.45
   1   9  -1   17.78    4.59
   1   9  -1   14.80    2.62
  -1  -9   1   25.00    5.49
  -1  -9   0   24.75    5.10
   1   9   0   21.91    2.74
  -1  -9   0   20.69    2.50
   1   9   0   20.34    4.73
  -1  -9  -1   12.62    1.87
   1   9   1   10.63    2.10
   1   9   1   13.32    4.36
  -1  -9  -1   13.58    3.86
  -1  -9  -2  889.49   21.03
  -1  -9  -2  942.22   32.12
  -1  -9  -2  948.21   29.13
  -1  -9  -2  952.56   26.27
   1   9   2  887.41   32.55
  -1  -9  -3    5.34    2.17
   1   9   3    9.60    3.11
  -1  -9  -3    3.02    1.29
  -1  -9  -3    5.64    1.70
  -1  -9  -4   43.24    5.38
   1   9   4   48.38    6.67
  -1  -9  -4   48.28    3.16
  -1  -9  -4   41.90    4.40
  -1  -9  -5  798.44   26.28
  -1  -9  -5  779.70   23.65
   1   9   5  772.90   28.27
  -1  -9  -5  802.49   20.17
  -1  -9  -6    2.67    1.71
  -1  -9  -6    0.04    1.76
   1   9   6   -1.26    1.71
  -1  -9  -6    2.08    1.52
  -1  -9  -7  124.67    9.28
  -1  -9  -7  123.83    7.35
   1   9   7  138.26   10.45
  -1  -9  -7  129.97    8.51
  -1  -9  -8   50.45    5.68
  -1  -9  -8   50.55    6.02
   1   9   8   56.36    6.62
   1   9   9  199.71   11.23
  -1  -9  -9  183.11   11.99
  -1  -9  -9  187.16   11.41
   1   9   9  184.82   12.54
  -1  -9 -10   63.75    5.61
  -1  -9 -10   66.14    7.02
   1   9  10   74.49    6.92
   1   9  10   66.34    6.78
  -1  -9 -10   75.96    7.79
  -1  -9 -11    1.88    1.67
  -1  -9 -11    1.64    1.60
   1   9  11    1.37    1.09
  -1  -9 -11    0.98    1.90
   1   9  11    0.81    1.23
  -1  -9 -12   14.98    3.08
  -1  -9 -12   20.66    4.25
   1   9  12   15.52    3.88
  -1  -9 -13   58.79    6.67
   1   9  13   73.28    7.96
  -1  -9 -13   72.94    8.70
  -1  -9 -14   61.29    8.28
   1   9  14   65.24    7.74
   1   9  15   32.81    5.84
  -1  -9 -15   28.71    5.83
  -1 -10   5   22.11    5.09
   1  10  -5   18.33    6.56
  -1 -10   4   15.46    4.09
   1  10  -4   19.35    6.54
  -1 -10   3    4.97    3.06
   1  10  -3    4.39    2.98
   1  10  -3    2.34    1.24
   1  10  -2   36.30    4.05
   1  10  -2   41.28    7.74
   1  10  -1   68.57    5.37
   1  10  -1   63.47    9.04
   1  10   0   46.82    7.36
   1  10   0   33.50    3.32
  -1 -10  -1  165.78   13.06
  -1 -10  -1  149.93   10.55
   1  10   1  145.31   12.97
  -1 -10  -2  258.88   11.99
   1  10   2  247.75   16.65
  -1 -10  -2  242.36   13.65
  -1 -10  -2  218.55    7.21
  -1 -10  -3  809.74   26.96
   1  10   3  768.13   30.26
  -1 -10  -3  759.22   22.99
   1  10   4  145.07   11.70
  -1 -10  -4  139.37   10.02
  -1 -10  -4  129.83    8.03
   1  10   5   96.42    9.48
  -1 -10  -5  102.15    8.49
  -1 -10  -5   93.50    7.12
  -1 -10  -5  103.30    4.88
  -1 -10  -6  126.55    9.76
  -1 -10  -6  119.53    5.99
   1  10   6  123.00   10.62
  -1 -10  -6  112.96    7.90
  -1 -10  -7  109.72    9.25
  -1 -10  -7  106.90    7.95
   1  10   7  114.67   10.39
  -1 -10  -7  115.55    6.80
  -1 -10  -8    1.47    1.04
   1  10   8    1.15    1.93
  -1 -10  -8   -0.01    1.44
  -1 -10  -8    0.40    1.60
   1  10   9   98.91    9.75
  -1 -10  -9  101.87    7.71
  -1 -10  -9   94.29    6.36
  -1 -10  -9   93.79    8.19
  -1 -10  -9  114.13    9.77
   1  10  10  132.86    9.60
  -1 -10 -10  117.50   10.01
  -1 -10 -10  102.29    7.23
   1  10  10  114.11   10.45
  -1 -10 -10  111.73    9.35
   1  10  11   23.98    4.45
  -1 -10 -11   18.80    3.45
   1  10  11   20.19    4.87
  -1 -10 -11   21.22    4.67
   1  10  12    9.52    2.83
  -1 -10 -12    2.94    2.25
  -1 -10 -12    9.75    3.86
   1  10  13   70.45    7.75
  -1 -10 -13   54.31    6.47
  -1 -10 -13   64.31    8.29
   1  10  14   25.93    4.86
  -1 -10 -14   25.99    5.56
  -1 -11   4   21.02    4.91
   1  11  -4   19.12    6.42
   1  11  -3  144.14   16.05
  -1 -11   3  128.67   11.24
  -1 -11   2   22.54    5.07
   1  11  -2   33.67    7.68
   1  11  -1  172.11   16.18
  -1 -11   0    1.05    1.43
   1  11   0    4.96    3.60
   1  11   1  124.21   12.68
  -1 -11  -1  114.85    8.46
  -1 -11  -1  113.21    9.76
  -1 -11  -2    2.88    1.83
  -1 -11  -2    3.90    2.64
   1  11   2    5.15    3.82
  -1 -11  -3  342.22   14.92
   1  11   3  353.34   20.97
  -1 -11  -3  365.47   18.05
  -1 -11  -4   -0.18    0.95
   1  11   4    1.90    2.77
  -1 -11  -4    1.73    2.75
  -1 -11  -5   15.66    3.70
  -1 -11  -5   13.72    2.99
   1  11   5   15.43    4.62
   1  11   6   -1.13    2.15
  -1 -11  -6    2.02    1.71
  -1 -11  -6    0.03    0.52
  -1 -11  -6    3.20    2.34
  -1 -11  -6   -0.06    0.62
   1  11   7    2.90    2.34
  -1 -11  -7    2.94    1.10
  -1 -11  -7    0.50    1.07
  -1 -11  -7    3.06    2.13
  -1 -11  -7    2.42    1.36
   1  11   8   58.18    7.99
  -1 -11  -8   44.86    3.61
  -1 -11  -8   54.23    4.68
  -1 -11  -8   45.82    6.39
  -1 -11  -8   48.84    5.74
  -1 -11  -9   12.28    2.77
  -1 -11  -9    5.28    1.53
  -1 -11  -9    7.35    3.28
  -1 -11  -9    9.96    3.53
   1  11   9    6.76    3.39
  -1 -11 -10  168.35   10.23
   1  11  10  171.44   13.83
  -1 -11 -10  168.45   11.85
  -1 -11 -10  160.27    8.67
  -1 -11 -10  170.82   12.79
  -1 -11 -11  191.50   14.06
  -1 -11 -11  164.56    9.56
   1  11  11  200.17   15.23
   1  11  12    6.14    2.76
  -1 -11 -12    6.50    2.08
   1  11  12    7.59    3.84
  -1 -11 -12    4.82    2.80
  -1 -11 -13    3.97    2.94
   1  11  13    3.13    2.33
   1  11  13    4.06    3.19
  -1 -12   2   20.45    4.68
  -1 -12   2   34.57    5.90
  -1 -12   1   17.10    4.10
   1  12  -1   16.17    5.54
  -1 -12   0  114.34    9.19
   1  12   0  111.66   13.51
  -1 -12   0  122.46   10.81
  -1 -12  -1    5.38    2.98
  -1 -12  -1    3.85    2.19
   1  12   1    4.35    3.70
   1  12   2   57.28    9.14
  -1 -12  -2   55.90    6.03
  -1 -12  -2   65.22    7.75
   1  12   3   44.30    8.12
  -1 -12  -3   36.75    4.70
  -1 -12  -3   47.25    6.61
  -1 -12  -4  312.88   14.63
   1  12   4  307.70   20.48
  -1 -12  -4  297.78   17.08
   1  12   5  161.60   14.21
  -1 -12  -5  153.23   11.95
  -1 -12  -5  158.73   10.24
  -1 -12  -6    4.16    2.34
   1  12   6    7.40    3.38
  -1 -12  -6    5.17    2.40
  -1 -12  -7   35.54    5.93
  -1 -12  -7   36.38    5.00
   1  12   7   35.45    6.77
  -1 -12  -8   17.96    4.13
  -1 -12  -8   22.36    4.10
  -1 -12  -8   12.82    1.68
  -1 -12  -8   14.95    2.11
   1  12   8   17.15    4.82
  -1 -12  -9   13.46    3.40
  -1 -12  -9    3.90    2.45
   1  12   9   14.99    4.82
  -1 -12  -9   15.95    2.63
  -1 -12 -10  112.64   10.88
  -1 -12 -10  127.08    8.39
   1  12  10  120.93   12.69
  -1 -12 -11    1.02    2.75
  -1 -12 -11    0.27    1.62
   1  12  11    3.31    2.37
   1  12  12   16.65    5.18
  -1 -12 -12    9.93    2.84
   1  13   1   64.90   10.64
  -1 -13  -1   75.95    8.90
   1  13   2   22.39    6.81
  -1 -13  -2   16.83    4.59
   1  13   3   11.78    5.79
  -1 -13  -3    8.08    3.21
  -1 -13  -4    8.57    2.70
  -1 -13  -4    9.23    3.29
   1  13   4    7.57    4.48
  -1 -13  -5    3.75    2.81
   1  13   5    1.61    2.41
  -1 -13  -5   -0.09    1.20
   1  13   6   48.68    8.28
  -1 -13  -6   54.84    7.54
  -1 -13  -6   51.93    6.05
  -1 -13  -7   30.11    4.74
   1  13   7   30.82    6.77
  -1 -13  -7   29.62    5.66
  -1 -13  -8   67.04    8.52
   1  13   8   80.01   10.72
  -1 -13  -9   54.09    7.70
   1  13   9   54.47    8.77
   1  13  10   10.66    5.26
   2 -12  -8   27.33    5.86
   2 -12  -7   15.16    4.33
  -2  12   7   17.84    6.06
  -2  12   6    4.91    4.44
   2 -12  -6    5.24    2.90
  -2  12   5   11.20    5.66
   2 -12  -5    4.39    3.07
   2 -12  -4    3.78    2.87
  -2  12   4    5.77    3.85
  -2  12   3   14.67    5.62
   2 -12  -3    3.16    2.55
  -2  12   2  125.66   14.83
   2 -12  -2  127.14   11.21
  -2  11  10    6.46    4.36
   2 -11 -10    2.38    2.43
  -2  11   9   69.90   10.08
   2 -11  -9   62.57    8.59
  -2  11   8   61.19    9.75
   2 -11  -8   72.22    8.67
  -2  11   7   72.20   10.37
   2 -11  -7   80.64    9.09
  -2  11   6  211.34   17.67
   2 -11  -6  210.41   14.64
  -2  11   5    3.18    3.40
   2 -11  -5   -1.26    1.45
   2 -11  -4   53.06    6.90
  -2  11   4   51.95    8.68
   2 -11  -3    5.74    2.38
  -2  11   3   12.84    4.61
  -2  11   2   11.51    4.93
   2 -11  -2    8.29    3.03
  -2  11   1   43.64    8.23
   2 -11  -1   32.38    5.31
   2 -11   0  183.33   12.48
  -2  11   0  204.33   18.14
  -2  11  -1    2.36    2.91
   2 -11   1    3.08    2.53
  -2  10  12  100.05    8.83
  -2  10  11   65.05    6.78
   2 -10 -11   51.57    7.76
  -2  10  10  245.33   12.89
   2 -10 -10  257.65   15.40
   2 -10 -10  246.35   16.59
   2 -10  -9    1.97    1.37
  -2  10   9    5.67    3.37
   2 -10  -9    2.08    2.67
   2 -10  -8    4.29    1.89
   2 -10  -8    2.14    2.42
   2 -10  -7   10.85    3.27
  -2  10   7   19.33    5.26
   2 -10  -7   12.26    3.02
  -2  10   6    2.01    3.29
   2 -10  -6    1.94    1.76
   2 -10  -6    2.45    2.69
   2 -10  -5  209.51   13.61
  -2  10   5  230.05   17.20
   2 -10  -5  220.38    9.81
   2 -10  -4   83.65    8.46
  -2  10   4   85.50   10.25
   2 -10  -4   75.64    4.90
   2 -10  -3    8.37    2.79
  -2  10   3   11.38    3.92
   2 -10  -3   11.45    1.78
  -2  10   2    8.11    4.33
   2 -10  -2    4.01    1.15
   2 -10  -2    3.32    1.03
   2 -10  -1    2.70    1.18
   2 -10  -1    1.71    0.74
   2 -10  -1    2.97    2.05
  -2  10   1    2.16    2.76
   2 -10   0    1.62    0.68
  -2  10   0    2.26    3.01
   2 -10   0    2.30    2.24
   2 -10   0    1.36    0.80
  -2  10  -1  100.96   12.35
   2 -10   1   71.35    4.55
   2 -10   1   87.94    7.89
   2 -10   2    9.59    3.25
  -2  10  -2   17.28    6.24
   2 -10   3  242.27   13.73
  -2  10  -3  262.21   20.84
  -2  10  -4  321.69   23.82
   2 -10   4  282.91   14.92
  -2   9  13   13.41    3.97
  -2   9  12    5.03    2.65
   2  -9 -12    3.95    3.17
   2  -9 -11   15.16    3.40
  -2   9  11   15.49    3.57
   2  -9 -11   14.38    3.89
   2  -9 -11   11.46    3.91
  -2   9  10   81.88    7.16
   2  -9 -10   90.07    8.62
   2  -9 -10   79.48    6.77
   2  -9 -10   73.80    8.68
  -2   9   9  328.63   14.22
   2  -9  -9  321.78   16.35
   2  -9  -9  332.19   13.11
   2  -9  -9  308.62   17.75
   2  -9  -8  158.63   10.08
   2  -9  -8  124.57    6.39
   2  -9  -8  143.20   11.32
  -2   9   8  140.70    8.33
  -2   9   7   12.64    3.42
  -2   9   7    7.71    4.03
   2  -9  -7    4.57    2.50
   2  -9  -7   10.22    2.70
   2  -9  -6  201.19   10.04
  -2   9   6  189.89   14.63
   2  -9  -6  179.22   12.11
  -2   9   5  309.78   19.04
   2  -9  -5  332.51   12.49
   2  -9  -5  323.15   16.37
   2  -9  -4  474.83   20.23
  -2   9   4  516.21   24.98
   2  -9  -4  503.69   15.28
   2  -9  -3  596.32   22.71
  -2   9   3  582.75   26.96
   2  -9  -3  596.52   16.11
   2  -9  -2   49.42    5.92
   2  -9  -2   42.17    2.98
  -2   9   2   53.26    7.52
  -2   9   1  130.03   12.37
   2  -9  -1  112.20    4.85
   2  -9  -1  120.29    8.91
   2  -9  -1  108.14    5.20
   2  -9   0  125.06    5.76
   2  -9   0  120.14    5.19
   2  -9   1  155.05    6.89
   2  -9   1  183.40   10.87
  -2   9  -1  194.35   15.68
   2  -9   1  131.71    5.92
   2  -9   2   -0.14    1.29
   2  -9   2    2.81    1.13
   2  -9   2    2.47    1.27
  -2   9  -2   -0.60    2.41
  -2   9  -3  150.74   14.77
   2  -9   3  124.52    7.20
   2  -9   3  147.20    9.70
   2  -9   4   97.98    6.96
   2  -9   4  102.18    8.01
  -2   9  -4  108.67   13.08
  -2   9  -5  213.31   18.88
   2  -9   5  198.03   11.49
   2  -8 -13    4.51    3.06
  -2   8  13    7.97    3.26
   2  -8 -12  156.19   11.42
   2  -8 -12  159.11   13.23
  -2   8  12  162.12   11.65
   2  -8 -11  196.41   14.07
   2  -8 -11  202.50   14.59
   2  -8 -11  198.50   12.20
  -2   8  11  205.23   12.49
   2  -8 -10   20.68    3.60
   2  -8 -10   29.20    5.01
  -2   8  10   25.49    4.23
   2  -8 -10   23.76    4.90
   2  -8  -9   70.18    7.98
  -2   8   9   71.62    7.69
   2  -8  -9   74.27    6.38
   2  -8  -9   69.94    7.15
  -2   8   9   71.80    6.36
   2  -8  -8   18.18    3.72
   2  -8  -8   16.00    3.92
  -2   8   8   13.21    2.53
  -2   8   8   16.24    3.80
   2  -8  -8   16.11    2.75
   2  -8  -7  358.93   12.03
  -2   8   7  388.54   13.96
  -2   8   7  365.58   17.33
   2  -8  -7  388.77   15.73
   2  -8  -7  366.39   17.94
  -2   8   6   14.53    3.76
  -2   8   6   13.61    3.15
   2  -8  -6    5.10    0.93
   2  -8  -6    8.23    2.50
   2  -8  -6    9.49    2.36
  -2   8   5   27.26    5.14
   2  -8  -5   28.78    3.34
   2  -8  -5   25.74    4.37
   2  -8  -4   42.61    5.38
   2  -8  -4   47.49    3.89
  -2   8   4   45.11    6.53
   2  -8  -3   27.09    3.97
  -2   8   3   25.48    5.20
   2  -8  -3   23.00    2.30
   2  -8  -2  199.97   11.14
  -2   8   2  198.04   13.86
   2  -8  -2  193.74    6.92
   2  -8  -1    2.77    0.76
   2  -8  -1    3.36    0.96
   2  -8  -1    1.00    1.22
  -2   8   1    3.52    2.41
   2  -8   0  159.68    9.55
   2  -8   0  139.74    5.35
  -2   8   0  165.86   12.97
   2  -8   0  131.46    5.70
   2  -8   1   79.99    4.22
  -2   8  -1   99.01   10.38
   2  -8   1   90.96    7.18
   2  -8   1   86.08    4.75
  -2   8  -2    0.19    0.54
   2  -8   2    2.63    1.62
  -2   8  -2    3.36    2.63
   2  -8   2    1.37    1.24
  -2   8  -2    2.41    0.81
   2  -8   3    3.12    1.69
  -2   8  -3    1.52    1.15
   2  -8   3    2.75    1.76
  -2   8  -3    1.34    2.66
   2  -8   4  170.08    9.14
  -2   8  -4  197.88   16.23
   2  -8   4  174.43   10.16
  -2   8  -4  179.33    8.77
   2  -8   5    4.24    2.18
   2  -8   5    5.67    2.21
  -2   8  -5    8.15    4.18
   2  -8   6   57.10    5.92
   2  -8   6   51.59    5.36
  -2   8  -6   54.83    9.45
   2  -8   7   83.22    6.99
  -2   8  -7  104.54   13.41
   2  -8   7   81.18    7.48
  -2   7  14   38.03    6.02
  -2   7  13   32.90    5.73
   2  -7 -13   34.78    6.54
   2  -7 -12    1.63    2.49
  -2   7  12    0.93    1.51
   2  -7 -12    0.70    2.28
   2  -7 -11   55.32    7.32
   2  -7 -11   53.65    6.14
   2  -7 -11   48.42    7.05
  -2   7  11   58.32    6.46
  -2   7  10   10.14    3.11
   2  -7 -10    7.28    2.63
  -2   7  10   10.87    3.11
   2  -7 -10   16.49    4.09
   2  -7 -10   10.67    3.30
   2  -7  -9   14.85    3.24
   2  -7  -9   11.40    3.33
  -2   7   9   15.22    3.65
  -2   7   9   15.19    3.13
   2  -7  -9   14.33    3.75
   2  -7  -8  312.36   13.02
  -2   7   8  302.27   13.03
   2  -7  -8  307.35   14.87
   2  -7  -8  275.97   15.20
  -2   7   8  289.09   15.26
  -2   7   7   41.84    4.11
   2  -7  -7   48.06    5.15
  -2   7   7   37.07    5.00
   2  -7  -7   39.59    3.96
   2  -7  -7   41.32    5.37
  -2   7   6  178.65    8.24
   2  -7  -6  207.55    7.94
   2  -7  -6  190.13    9.75
  -2   7   6  183.67   10.96
   2  -7  -6  176.98   11.22
  -2   7   5   23.15    3.69
   2  -7  -5   23.92    2.99
   2  -7  -5   17.34    1.58
   2  -7  -5   22.16    3.58
  -2   7   4  399.08   19.00
   2  -7  -4  445.41   13.47
  -2   7   4  404.25   15.99
   2  -7  -4  407.09   16.56
   2  -7  -3    0.68    1.21
   2  -7  -3    1.31    0.67
  -2   7   3    2.49    1.80
   2  -7  -2  171.42    9.57
  -2   7   2  175.21   12.13
   2  -7  -2  169.19    6.02
  -2   7   1  127.08   10.29
   2  -7  -1  122.45    7.93
   2  -7  -1  123.40    4.55
  -2   7   0   73.21    7.89
   2  -7   0   64.21    3.47
   2  -7   0   71.07    5.76
   2  -7   0   63.65    3.11
   2  -7   1  332.40    9.83
   2  -7   1  341.85   10.46
   2  -7   1  407.14   14.85
  -2   7  -1  385.37   19.56
  -2   7  -2  105.50   10.26
   2  -7   2  100.79    6.85
   2  -7   2   93.64    5.23
  -2   7  -2   94.68    4.55
   2  -7   2  110.21    9.49
   2  -7   3   19.25    2.70
   2  -7   3   23.26    3.22
  -2   7  -3   24.28    5.05
  -2   7  -3   28.46    2.98
   2  -7   3   21.81    4.73
   2  -7   4    1.91    1.25
  -2   7  -4    7.77    2.07
   2  -7   4    6.81    2.65
   2  -7   4    5.79    1.93
  -2   7  -4    7.14    3.11
   2  -7   5   15.50    3.04
  -2   7  -5   16.48    3.20
   2  -7   5   13.87    2.71
   2  -7   5    9.18    3.03
  -2   7  -5   22.03    5.21
   2  -7   6   10.32    2.65
  -2   7  -6    9.72    2.96
  -2   7  -6    5.34    3.48
  -2   7  -7   67.40    9.99
   2  -7   7   51.31    5.73
   2  -7   7   64.77    6.45
  -2   7  -7   60.63    6.37
  -2   7  -8  100.59   13.19
   2  -7   8   79.07    7.70
  -2   6  14   32.35    5.77
   2  -6 -14   34.14    6.68
   2  -6 -13  280.88   18.27
  -2   6  13  282.62   16.78
   2  -6 -12  304.17   17.29
   2  -6 -12  318.75   18.99
  -2   6  12  316.81   17.02
   2  -6 -11    2.81    2.34
   2  -6 -11    2.14    2.34
   2  -6 -11    3.21    2.48
  -2   6  11    2.55    1.71
  -2   6  10   84.67    8.31
   2  -6 -10   87.00    8.77
   2  -6 -10   87.67    8.65
   2  -6 -10   88.93    7.86
  -2   6  10   90.43    7.79
   2  -6  -9   33.30    5.29
  -2   6   9   29.46    4.82
   2  -6  -9   36.61    4.81
   2  -6  -9   29.65    5.01
  -2   6   9   37.26    4.72
   2  -6  -8   19.87    3.28
   2  -6  -8   26.45    4.33
  -2   6   8   24.23    3.42
   2  -6  -8   25.79    4.18
  -2   6   8   29.50    4.43
   2  -6  -7   20.58    3.43
   2  -6  -7   30.15    3.45
  -2   6   7   19.52    3.02
   2  -6  -7   22.94    4.09
  -2   6   7   17.81    3.29
  -2   6   6  152.73    9.50
   2  -6  -6  158.24    7.70
   2  -6  -6  165.82    8.96
   2  -6  -6  153.00    9.98
  -2   6   6  156.00    7.76
  -2   6   5   22.08    3.33
   2  -6  -5   28.63    2.63
   2  -6  -5   27.58    3.31
   2  -6  -5   22.28    3.59
  -2   6   5   26.60    2.76
  -2   6   4   43.53    3.02
  -2   6   4   41.63    4.44
   2  -6  -4   33.12    2.12
   2  -6  -4   42.96    3.47
   2  -6  -4   38.88    4.54
   2  -6  -3   19.82    3.07
  -2   6   3   21.15    2.96
  -2   6   3   23.56    3.93
   2  -6  -3   20.70    2.13
  -2   6   2  103.93    8.52
   2  -6  -2   98.92    4.09
   2  -6  -2   99.76    6.64
   2  -6  -1   66.51    2.84
   2  -6  -1   71.64    5.34
  -2   6   1   79.00    7.40
   2  -6   0    6.74    1.01
   2  -6   0    7.05    0.87
  -2   6   0   10.93    2.55
   2  -6   0    6.87    1.95
  -2   6  -1   65.15    2.94
  -2   6  -1   69.30    7.37
   2  -6   1   65.37    3.48
   2  -6   1   72.36    5.34
   2  -6   2   94.12    6.13
  -2   6  -2   95.28    9.00
   2  -6   2   86.12    4.78
   2  -6   2   98.58    8.42
  -2   6  -2   89.66    4.55
  -2   6  -3   91.76    9.09
   2  -6   3   80.13    5.63
  -2   6  -3   73.16    4.81
   2  -6   3   85.06    7.98
   2  -6   3   78.33    5.07
   2  -6   4  207.79   13.35
  -2   6  -4  206.54   14.50
   2  -6   4  196.59    9.11
   2  -6   4  185.43    8.97
  -2   6  -4  189.35    8.87
   2  -6   5    8.75    2.02
  -2   6  -5    7.99    2.04
   2  -6   5    9.99    3.28
  -2   6  -5    6.98    3.04
   2  -6   6   22.40    3.59
  -2   6  -6   25.20    3.62
   2  -6   6   25.01    5.14
  -2   6  -6   22.22    5.45
   2  -6   7  137.37    8.61
  -2   6  -7  149.26   14.09
   2  -6   7  152.40    9.86
  -2   6  -7  146.50    9.72
   2  -6   8    3.62    2.19
  -2   6  -8    6.59    4.07
  -2   6  -8    6.21    2.86
   2  -6   8    0.92    1.47
   2  -6   9  152.14   10.75
  -2   5  14   12.41    4.27
   2  -5 -14   10.18    3.75
  -2   5  13    4.10    3.20
   2  -5 -13    5.96    3.24
   2  -5 -12  116.43   11.33
   2  -5 -12  123.31   10.99
  -2   5  12  121.15   10.30
  -2   5  11  112.50   10.08
   2  -5 -11  116.79   10.76
   2  -5 -11  100.94   10.15
  -2   5  11  108.79    9.38
   2  -5 -11  107.90    9.62
   2  -5 -10  119.46   10.35
  -2   5  10  113.19    9.47
   2  -5 -10  116.88    9.95
  -2   5  10  114.92    8.99
   2  -5 -10  126.41    9.62
   2  -5  -9   19.94    4.27
   2  -5  -9   23.66    3.78
  -2   5   9   23.69    3.83
   2  -5  -9   22.29    4.02
  -2   5   9   22.66    4.32
  -2   5   8   58.17    6.18
   2  -5  -8   60.20    5.77
   2  -5  -8   54.06    5.97
  -2   5   8   58.14    5.53
   2  -5  -8   41.36    5.61
   2  -5  -7   98.30    7.51
  -2   5   7   87.97    7.29
   2  -5  -7   94.23    7.79
   2  -5  -7   99.86    6.59
  -2   5   7   92.04    6.51
  -2   5   6  390.57   15.85
  -2   5   6  387.95   13.64
   2  -5  -6  397.68   14.99
   2  -5  -6  378.60   15.90
   2  -5  -6  402.56   13.59
  -2   5   5  279.50   12.39
   2  -5  -5  279.57   10.07
  -2   5   5  264.91    9.87
   2  -5  -5  280.81   11.14
   2  -5  -5  269.33   12.48
   2  -5  -4   25.06    3.33
  -2   5   4   30.02    3.72
  -2   5   4   28.94    2.53
   2  -5  -4   30.13    2.67
   2  -5  -4   30.68    3.09
  -2   5   3  653.32   14.75
  -2   5   3  621.33   18.65
   2  -5  -3  661.53   15.73
   2  -5  -3  615.92   18.88
   2  -5  -2  341.72   12.74
  -2   5   2  339.18   12.24
  -2   5   2  358.04   15.20
   2  -5  -2  344.95    9.01
  -2   5   1  456.11   17.70
   2  -5  -1  413.87    9.41
   2  -5  -1  463.14   14.56
  -2   5   0  172.68    4.47
   2  -5   0  172.34    4.70
   2  -5   0  211.11    8.56
  -2   5   0  218.27   11.58
  -2   5   0  142.82    4.45
   2  -5   0  167.67    4.42
  -2   5  -1   82.80    3.58
   2  -5   1   91.31    5.37
   2  -5   1   79.69    3.51
  -2   5  -1   82.35    7.28
   2  -5   2    0.41    0.76
  -2   5  -2    0.92    0.94
  -2   5  -2    2.37    1.80
   2  -5   2   -0.52    0.64
   2  -5   2   -1.05    0.88
  -2   5  -3  246.62    9.10
  -2   5  -3  273.03   14.90
   2  -5   3  252.80    9.80
   2  -5   3  275.17   13.84
   2  -5   3  245.95    9.39
  -2   5  -4   71.29    7.84
  -2   5  -4   79.69    5.35
   2  -5   4   71.86    5.17
   2  -5   4   93.92    8.30
  -2   5  -5  223.88   14.66
  -2   5  -5  201.12    9.54
   2  -5   5  219.07   13.40
   2  -5   5  201.23    9.80
  -2   5  -6  263.66   12.04
   2  -5   6  269.41   12.47
  -2   5  -6  308.23   18.29
   2  -5   6  283.12   16.05
   2  -5   7   32.14    4.37
  -2   5  -7   28.71    4.35
   2  -5   7   32.59    5.54
  -2   5  -7   37.02    6.86
   2  -5   7   31.48    3.64
  -2   5  -8  107.41    8.57
   2  -5   8  109.45    8.39
  -2   5  -8  123.01   12.82
   2  -5   8  106.50    7.39
   2  -5   8  108.73   10.68
   2  -5   9    1.86    1.72
  -2   5  -9   -0.19    1.37
   2  -5   9    3.99    1.79
   2  -5  10  156.88   11.37
   2  -4 -14   10.62    4.71
  -2   4  14   15.09    4.21
  -2   4  13   10.32    3.82
   2  -4 -13    7.23    4.12
  -2   4  12   22.63    4.69
   2  -4 -12   22.24    5.23
   2  -4 -11  165.53   13.22
   2  -4 -11  170.60   12.81
  -2   4  11  159.47   12.00
  -2   4  11  171.79   11.98
   2  -4 -11  171.77   12.49
  -2   4  10  140.56   10.61
   2  -4 -10  132.05   11.04
   2  -4 -10  148.71   11.44
   2  -4 -10  142.25   10.54
  -2   4  10  132.40    9.96
  -2   4   9  297.98   15.18
   2  -4  -9  287.08   14.46
   2  -4  -9  307.10   16.06
   2  -4  -9  307.09   16.16
  -2   4   9  298.50   14.64
   2  -4  -8    2.78    2.09
  -2   4   8    3.98    1.95
   2  -4  -8    2.22    1.67
  -2   4   8   -0.99    1.51
   2  -4  -8    5.38    2.31
  -2   4   7   99.45    7.69
   2  -4  -7  100.82    7.90
  -2   4   7  104.66    7.12
   2  -4  -7  107.12    8.01
   2  -4  -7  111.63    7.12
   2  -4  -6  177.18    8.71
  -2   4   6  197.53   10.46
   2  -4  -6  192.54    9.95
   2  -4  -6  185.92   10.41
  -2   4   6  200.10    9.33
  -2   4   5  333.09   13.33
   2  -4  -5  321.21   11.31
  -2   4   5  304.39   11.09
   2  -4  -5  323.84   12.41
   2  -4  -5  304.47   12.95
   2  -4  -4    0.46    1.08
  -2   4   4    1.38    0.83
  -2   4   4    1.56    0.70
   2  -4  -4    1.55    1.39
  -2   4   4    0.06    0.81
   2  -4  -4    3.21    1.44
   2  -4  -3    2.32    0.96
   2  -4  -3    2.05    1.27
  -2   4   3    2.87    0.85
  -2   4   3    3.18    0.87
   2  -4  -3    2.11    0.67
  -2   4   3    0.98    0.96
  -2   4   2   78.99    2.99
   2  -4  -2   71.97    3.04
  -2   4   2   78.71    4.90
   2  -4  -2   85.47    3.45
  -2   4   2   78.30    3.00
   2  -4  -2   87.44    5.33
   2  -4  -1  546.75   15.25
  -2   4   1  486.23   11.18
  -2   4   1  528.27   14.79
  -2   4   1  539.47   17.98
  -2   4   0  539.95   18.01
   2  -4   0  527.77   14.06
   2  -4   1  247.57    8.71
   2  -4   1  240.89    6.44
  -2   4  -1  246.51   11.91
   2  -4   2 1373.77   31.04
  -2   4  -2 1408.23   37.71
   2  -4   2 1401.04   36.16
   2  -4   2 1395.52   29.84
   2  -4   3    3.14    1.17
   2  -4   3    5.08    2.16
  -2   4  -3    3.68    1.91
   2  -4   4    2.49    1.33
  -2   4  -4    1.62    0.79
   2  -4   4    1.90    1.53
  -2   4  -4    1.11    1.34
  -2   4  -5   32.63    4.99
  -2   4  -5   32.74    3.68
   2  -4   5   39.25    3.92
   2  -4   5   34.17    4.83
  -2   4  -6  310.26   12.97
  -2   4  -6  369.67   18.82
   2  -4   6  358.95   17.16
   2  -4   6  330.66   13.64
   2  -4   7  603.41   18.79
  -2   4  -7  668.92   27.87
  -2   4  -7  570.09   20.37
   2  -4   7  656.65   25.30
   2  -4   7  606.59   21.00
   2  -4   8   28.02    4.18
   2  -4   8   32.22    5.61
   2  -4   8   35.10    3.88
  -2   4  -8   23.54    3.83
   2  -4   9  112.75   10.67
  -2   4  -9  104.07    8.59
   2  -4   9  113.28    7.30
   2  -4   9  119.31    9.12
   2  -4  10    5.28    2.40
   2  -4  10    2.52    1.45
   2  -4  11   87.68    8.67
  -2   3  14   16.82    4.70
   2  -3 -13  108.08   11.59
  -2   3  13   97.36    9.87
   2  -3 -12  114.14   11.29
  -2   3  12   67.62    7.81
   2  -3 -11  150.48   12.59
  -2   3  11  133.86   10.92
   2  -3 -11  147.28   12.73
   2  -3 -11  141.95   11.26
  -2   3  11  142.81   11.20
   2  -3 -10    5.21    2.58
  -2   3  10   12.09    3.28
   2  -3 -10    8.66    3.45
  -2   3  10    6.69    2.46
   2  -3 -10   11.71    3.51
  -2   3   9  144.77   10.24
   2  -3  -9  124.02   10.03
   2  -3  -9  132.44   10.61
  -2   3   9  141.10    9.69
   2  -3  -9  145.12    9.79
   2  -3  -8  570.57   20.56
   2  -3  -8  580.02   22.08
  -2   3   8  579.93   20.77
   2  -3  -8  574.80   22.15
  -2   3   8  562.62   21.36
   2  -3  -7  275.89   12.16
   2  -3  -7  284.32   13.70
  -2   3   7  284.85   12.90
  -2   3   7  293.05   13.44
  -2   3   6  239.74    9.58
   2  -3  -6  210.38   10.95
   2  -3  -6  200.91   10.61
   2  -3  -6  197.86    9.40
  -2   3   6  210.49   10.05
  -2   3   6  208.12   10.71
  -2   3   5   60.78    5.26
   2  -3  -5   68.40    4.90
   2  -3  -5   67.23    5.47
   2  -3  -5   71.62    5.47
  -2   3   5   65.30    4.86
   2  -3  -4    7.86    1.56
  -2   3   4   10.56    1.79
  -2   3   4    8.68    1.85
   2  -3  -4    9.29    2.22
   2  -3  -4    4.70    1.10
   2  -3  -3  267.11    9.03
   2  -3  -3  260.34    9.11
   2  -3  -3  258.22   10.39
  -2   3   3  272.88   10.48
  -2   3   3  276.01    8.75
   2  -3  -2   14.45    1.43
  -2   3   2   18.59    1.66
   2  -3  -2   15.37    2.26
   2  -3  -2   13.15    1.49
  -2   3   2   16.09    1.34
  -2   3   2   15.55    2.07
   2  -3  -1   91.21    3.56
  -2   3   1   83.11    3.43
  -2   3   1   78.03    4.33
   2  -3  -1   85.51    4.73
  -2   3   0  431.86   11.59
  -2   3   0  449.13   14.82
   2  -3   1  228.22    7.47
  -2   3  -1  229.25   10.31
  -2   3  -2  251.65   11.39
   2  -3   2  239.66   10.50
   2  -3   2  251.50    7.40
   2  -3   2  248.95    7.75
  -2   3  -3   24.35    3.60
   2  -3   3   26.61    3.48
   2  -3   3   29.48    2.48
   2  -3   4  161.86    9.35
  -2   3  -4  157.48    9.69
   2  -3   4  162.41    7.47
  -2   3  -5  153.06   10.39
   2  -3   5  153.16    9.69
   2  -3   5  155.93    7.87
  -2   3  -6  183.89    9.51
   2  -3   6  197.68    8.46
   2  -3   6  200.86    9.78
   2  -3   6  213.45   12.08
  -2   3  -7 1093.56   35.86
   2  -3   7 1010.08   25.58
   2  -3   7  940.78   27.96
   2  -3   7 1042.31   32.53
  -2   3  -7  911.95   27.64
   2  -3   8  308.75   16.29
   2  -3   8  291.70   11.66
   2  -3   8  266.94   13.19
  -2   3  -8  263.25   13.09
   2  -3   9  346.37   18.47
  -2   3  -9  338.13   15.60
   2  -3   9  357.72   13.69
   2  -3   9  350.07   16.17
   2  -3  10   65.79    8.20
  -2   3 -10   47.56    6.00
   2  -3  10   64.95    5.67
   2  -3  10   60.03    6.81
   2  -3  11   39.07    5.78
   2  -3  11   36.25    4.38
   2  -3  12   56.08    7.11
  -2   2  14   12.80    4.39
  -2   2  13   49.52    7.18
  -2   2  12   38.21    5.95
  -2   2  11  338.95   18.04
   2  -2 -11  339.68   20.16
   2  -2 -11  353.15   19.75
   2  -2 -11  339.16   18.25
  -2   2  11  330.55   17.74
  -2   2  10  119.38    9.92
  -2   2  10  118.64    9.85
   2  -2 -10  118.11   11.12
   2  -2 -10  125.35   10.95
   2  -2 -10  124.57   10.03
   2  -2  -9  246.09   14.96
   2  -2  -9  236.46   14.88
  -2   2   9  218.15   13.02
  -2   2   9  241.57   13.61
   2  -2  -9  237.11   13.13
   2  -2  -8   11.51    3.13
   2  -2  -8    9.39    2.90
   2  -2  -8   14.83    3.45
  -2   2   8    9.48    2.70
  -2   2   8    9.41    2.81
  -2   2   7  464.52   15.53
   2  -2  -7  421.66   17.83
  -2   2   7  445.92   17.70
   2  -2  -7  434.77   16.40
   2  -2  -7  427.00   18.12
  -2   2   7  405.01   16.68
   2  -2  -6  472.26   17.95
  -2   2   6  483.06   16.97
   2  -2  -6  476.15   16.28
  -2   2   6  509.38   18.03
  -2   2   5   60.94    5.32
  -2   2   5   67.63    4.53
   2  -2  -5   59.71    5.48
   2  -2  -5   58.52    4.54
   2  -2  -5   59.37    5.33
  -2   2   5   64.08    5.07
  -2   2   4 1042.12   27.04
   2  -2  -4  929.47   26.18
   2  -2  -4  927.31   26.01
   2  -2  -4  939.25   24.69
  -2   2   4 1042.39   25.45
  -2   2   4 1147.94   24.52
   2  -2  -3  148.69    7.51
   2  -2  -3  157.97    6.74
   2  -2  -3  144.63    7.01
  -2   2   3  165.93    7.83
  -2   2   3  168.16    6.91
  -2   2   2  690.63   18.00
  -2   2   2  722.48   16.30
  -2   2   2  740.96   16.48
   2  -2  -2  664.26   18.05
  -2   2   1  111.69    5.08
  -2   2   1  122.87    3.67
  -2   2   1  129.55    4.88
   2  -2  -1  103.06    4.42
   2  -2  -1  128.73    5.60
  -2   2   0  133.84    4.79
  -2   2   0  124.67    4.88
   2  -2   1  260.33    7.30
  -2   2  -1  249.12    7.69
  -2   2  -1  246.95    9.61
   2  -2   2  451.33   10.71
   2  -2   2  428.04   10.29
  -2   2  -2  465.19   11.26
  -2   2  -2  404.81   13.85
   2  -2   2  392.47   13.17
  -2   2  -3  369.72   11.04
  -2   2  -3  345.98   13.11
   2  -2   3  358.64   10.44
   2  -2   3  329.86   12.43
  -2   2  -4   82.65    5.21
   2  -2   4   72.63    5.56
  -2   2  -4   72.36    6.02
   2  -2   4   76.56    4.70
   2  -2   5 2165.67   45.59
  -2   2  -5 2291.38   50.61
   2  -2   5 2171.10   51.56
  -2   2  -5 2287.44   53.95
   2  -2   5 2194.81   48.56
   2  -2   6    5.02    1.27
  -2   2  -6    5.41    1.76
   2  -2   6    7.15    1.86
   2  -2   6    7.87    2.49
  -2   2  -6    8.16    2.68
   2  -2   7  838.12   21.59
   2  -2   7  891.59   27.87
  -2   2  -7  933.25   28.03
   2  -2   7  815.53   24.65
   2  -2   8  158.59    7.90
  -2   2  -8  157.12    9.61
   2  -2   8  172.56   11.35
   2  -2   8  158.81    9.79
  -2   2  -8  178.06   11.80
  -2   2  -9    5.45    2.25
   2  -2   9    5.38    2.50
   2  -2   9    2.95    1.40
  -2   2  -9    5.60    2.18
   2  -2   9    4.52    2.55
  -2   2 -10  107.26    8.93
  -2   2 -10  151.48   12.13
   2  -2  10  140.70   11.65
   2  -2  10  127.73    7.87
   2  -2  10  130.80    9.87
   2  -2  11   36.48    5.37
   2  -2  11   33.33    5.95
   2  -2  11   33.32    4.21
   2  -2  12   34.65    5.75
   2  -2  12   30.22    4.09
   2  -2  13    8.25    3.14
  -2   1  14   43.01    7.34
  -2   1  13   37.35    6.65
  -2   1  12   16.56    4.22
  -2   1  11    1.40    1.72
  -2   1  11    4.10    2.87
  -2   1  10 1720.09   49.41
  -2   1  10 1806.51   49.20
   2  -1 -10 1796.69   49.50
  -2   1   9   13.46    3.64
   2  -1  -9   21.67    4.77
   2  -1  -9   18.94    4.17
  -2   1   9   19.60    4.01
   2  -1  -9   19.98    4.35
   2  -1  -8  603.81   24.39
   2  -1  -8  656.08   24.79
  -2   1   8  619.17   22.48
  -2   1   8  604.20   22.27
   2  -1  -8  592.42   21.98
  -2   1   7  935.72   25.27
   2  -1  -7  913.53   29.60
   2  -1  -7  903.09   29.59
  -2   1   7  900.74   27.69
  -2   1   7  868.67   27.26
   2  -1  -7  829.78   26.25
  -2   1   6  683.15   19.45
  -2   1   6  649.64   21.49
  -2   1   6  634.16   20.95
   2  -1  -6  662.14   22.63
   2  -1  -6  617.39   22.49
   2  -1  -6  632.20   20.28
  -2   1   5  152.29    7.29
  -2   1   5  151.73    8.58
   2  -1  -5  144.05    8.97
  -2   1   5  160.21    8.48
   2  -1  -5  136.27    7.63
  -2   1   4  246.27    9.11
   2  -1  -4  225.39   10.81
   2  -1  -4  222.25    9.51
  -2   1   4  255.68   10.73
   2  -1  -4  240.32   10.68
  -2   1   4  255.43   10.27
   2  -1  -3  143.55    6.86
   2  -1  -3  135.19    7.31
  -2   1   3  164.26    6.63
  -2   1   3  157.87    7.13
  -2   1   3  156.42    7.56
   2  -1  -2 2844.21   59.41
   2  -1  -2 2829.60   60.75
  -2   1   2 2889.25   59.65
  -2   1   2 3053.80   60.78
  -2   1   2 3111.34   59.24
   2  -1  -1 4614.45   89.79
   2  -1  -1 4420.86   89.97
  -2   1   1 4388.91   88.53
  -2   1   1 4624.34   89.93
   2  -1   0 3491.70   67.70
   2  -1   0 3240.60   67.40
  -2   1   0 3638.23   67.96
  -2   1   0 3283.70   67.19
  -2   1  -1  437.55   10.19
  -2   1  -1  532.31   12.50
   2  -1   1  510.34   10.76
  -2   1  -1  440.69   12.56
  -2   1  -1  424.21   10.22
   2  -1   2   72.34    3.08
  -2   1  -2   70.78    4.16
  -2   1  -2   78.05    3.40
   2  -1   2   64.72    4.04
   2  -1   3   83.37    4.89
  -2   1  -3   87.76    5.18
  -2   1  -3   94.20    4.50
   2  -1   3   88.97    4.30
   2  -1   4   47.60    4.00
  -2   1  -4   52.01    4.41
   2  -1   4   43.18    2.18
  -2   1  -4   46.77    3.63
   2  -1   4   47.94    3.56
  -2   1  -5    7.56    2.08
   2  -1   5    6.49    1.59
   2  -1   5    3.97    0.84
   2  -1   5    6.24    1.67
  -2   1  -5    6.50    2.15
   2  -1   6  843.88   20.26
   2  -1   6  853.39   25.06
   2  -1   6  833.35   23.74
  -2   1  -6  857.19   24.79
   2  -1   7   79.32    4.85
   2  -1   7   86.95    7.06
  -2   1  -7   89.71    7.04
   2  -1   7   77.90    6.12
   2  -1   8  437.10   18.27
   2  -1   8  431.53   13.98
   2  -1   8  397.97   16.42
  -2   1  -8  424.31   18.18
  -2   1  -9   24.42    4.62
   2  -1   9   25.18    4.22
   2  -1   9   20.83    3.04
   2  -1   9   26.02    4.76
  -2   1  -9   18.76    3.68
  -2   1 -10   58.08    6.28
   2  -1  10   64.91    7.46
  -2   1 -10   71.63    8.19
   2  -1  10   65.85    5.46
   2  -1  10   55.47    6.27
  -2   1 -11    7.47    3.44
   2  -1  11    5.36    2.53
   2  -1  11    9.09    3.61
   2  -1  11   10.31    2.65
   2  -1  12  352.11   20.11
   2  -1  12  345.75   17.98
   2  -1  12  323.35   14.43
   2  -1  13    3.41    2.84
   2  -1  13    4.03    2.12
   2  -1  14  108.85   10.55
  -2   0  14   18.70    5.00
  -2   0  13  138.59   12.58
  -2   0  12  151.01   12.60
  -2   0  11   17.22    4.11
  -2   0  11   23.68    4.69
  -2   0  10    6.90    3.37
  -2   0  10    5.27    2.19
   2   0 -10   10.24    4.12
  -2   0  10   15.28    5.84
  -2   0   9  154.51   10.80
  -2   0   9  133.94   10.32
   2   0  -9  169.46   11.52
   2   0  -8  515.16   20.00
  -2   0   8  512.25   20.06
  -2   0   8  476.87   19.90
  -2   0   8  497.87   17.93
  -2   0   7   -0.43    1.34
   2   0  -7   -0.27    1.66
  -2   0   7    2.26    1.58
  -2   0   7   -2.17    1.44
  -2   0   6  394.48   15.80
  -2   0   6  395.92   13.95
  -2   0   6  375.88   15.49
   2   0  -6  372.97   14.77
   2   0  -5   22.92    3.94
  -2   0   5   18.77    3.24
   2   0  -5   18.59    3.02
  -2   0   5   16.08    2.95
  -2   0   5   22.91    2.89
  -2   0   4  105.81    5.56
   2   0  -4  103.39    7.13
  -2   0   4   95.18    6.42
  -2   0   4  104.97    6.79
   2   0  -4  101.70    6.06
  -2   0   3 2315.07   49.67
  -2   0   3 2353.22   51.62
   2   0  -3 2379.30   50.60
  -2   0   3 2436.26   51.60
   2   0  -3 2469.62   52.91
   2   0  -2 3793.88   75.02
  -2   0   2 3559.66   73.95
   2   0  -2 3630.16   73.10
  -2   0   2 3768.35   73.89
  -2   0   2 3715.26   72.63
  -2   0  -1   97.63    3.63
  -2   0  -1  106.83    4.48
  -2   0  -1  112.34    3.67
   2   0   2  175.99    5.68
  -2   0  -2  185.08    5.88
  -2   0  -2  189.17    5.82
  -2   0  -3  132.06    5.38
   2   0   3  124.32    4.97
  -2   0  -3  134.21    5.47
   2   0   3  134.75    5.21
  -2   0  -4  243.71    9.05
   2   0   4  217.99    7.95
  -2   0  -4  224.48    8.39
   2   0   4  239.73    8.33
   2   0   5    4.98    1.30
  -2   0  -5    2.13    1.06
   2   0   5    2.20    1.16
   2   0   5    3.59    0.74
   2   0   6  562.06   14.24
   2   0   6  525.63   17.33
  -2   0  -6  530.41   17.58
   2   0   6  538.62   17.06
   2   0   7  294.91   12.58
  -2   0  -7  301.48   13.25
   2   0   7  311.25   10.30
   2   0   7  288.48   12.85
  -2   0  -8  752.06   24.68
   2   0   8  746.43   24.31
   2   0   8  740.45   20.03
  -2   0  -9  485.36   20.07
   2   0   9  477.09   18.69
   2   0   9  438.25   19.13
   2   0   9  496.45   15.85
  -2   0 -10   18.16    4.24
   2   0  10   24.46    4.23
   2   0  10   18.76    3.83
   2   0  10   24.46    3.24
  -2   0 -10   19.14    3.65
  -2   0 -11   44.96    6.90
   2   0  11   29.18    4.73
  -2   0 -11   39.36    5.44
   2   0  11   30.76    5.26
   2   0  11   35.63    4.13
   2   0  12    5.46    2.48
   2   0  12    7.71    2.39
   2   0  12    3.63    2.71
   2   0  13   87.31   10.08
   2   0  13   88.85    7.16
   2   0  13   93.79    9.50
   2   0  14   12.30    3.78
  -2  -1  13   11.82    3.88
  -2  -1  12  179.04   13.97
  -2  -1  11   43.58    6.65
  -2  -1  11   53.01    7.09
  -2  -1  10    9.06    3.75
   2   1 -10    8.26    3.10
  -2  -1  10    9.86    3.37
  -2  -1  10   13.83    4.34
  -2  -1   9   87.39    8.17
  -2  -1   9   70.70    7.90
   2   1  -9   91.82    8.54
  -2  -1   9   95.08   10.69
  -2  -1   8  129.27    8.59
   2   1  -8  161.08   10.58
  -2  -1   8  141.81   10.43
  -2  -1   8  162.91   10.65
  -2  -1   8  163.09   13.27
  -2  -1   7 1241.91   33.90
  -2  -1   7 1476.22   38.09
  -2  -1   7 1473.12   44.53
  -2  -1   7 1265.61   37.11
   2   1  -7 1304.10   36.59
  -2  -1   6  469.85   15.96
  -2  -1   6  518.00   18.79
  -2  -1   6  456.10   18.00
   2   1  -6  482.27   17.69
  -2  -1   5  977.39   25.58
  -2  -1   5 1041.41   28.67
  -2  -1   5 1023.32   28.71
   2   1  -5  961.77   27.05
  -2  -1   4  774.54   20.33
  -2  -1   4  772.62   22.45
  -2  -1   4  805.78   22.72
  -2  -1   3 1036.42   26.26
  -2  -1   3 1005.47   25.91
  -2  -1   3  984.76   24.00
  -2  -1   2  507.65   15.31
   2   1  -2  513.09   14.45
  -2  -1   2  493.78   13.90
   2   1  -1  486.20   13.61
  -2  -1   1  502.32   13.42
  -2  -1   0   63.79    3.64
   2   1   0   65.70    3.68
   2   1   1  659.76   16.19
  -2  -1  -1  697.90   16.63
   2   1   2   17.39    1.58
  -2  -1  -2   21.86    2.14
  -2  -1  -2   18.06    1.68
  -2  -1  -3   52.33    2.17
  -2  -1  -3   50.98    3.28
   2   1   3   58.34    3.29
   2   1   4  109.45    4.53
  -2  -1  -4  105.45    3.92
   2   1   4  120.36    5.48
  -2  -1  -4  107.61    5.46
   2   1   4  116.31    3.90
  -2  -1  -5   47.89    2.88
   2   1   5   44.60    2.66
   2   1   5   48.57    3.46
  -2  -1  -5   46.95    3.89
   2   1   5   44.88    3.72
   2   1   6 1600.79   34.52
   2   1   6 1639.02   37.81
  -2  -1  -6 1693.51   35.93
  -2  -1  -6 1591.14   38.79
   2   1   6 1614.16   38.17
   2   1   7  374.47   11.77
   2   1   7  374.01   14.42
  -2  -1  -7  374.46   14.82
  -2  -1  -7  405.78   13.33
   2   1   7  376.58   14.32
   2   1   8   27.36    2.90
  -2  -1  -8   25.44    3.82
   2   1   8   27.70    3.81
  -2  -1  -8   29.90    3.65
   2   1   8   30.93    4.09
   2   1   9  279.15   11.15
   2   1   9  286.38   14.36
  -2  -1  -9  295.78   14.59
   2   1   9  288.04   13.66
   2   1  10  333.62   15.78
  -2  -1 -10  340.56   17.03
   2   1  10  333.22   13.21
   2   1  10  353.53   17.01
   2   1  11    0.80    1.25
  -2  -1 -11    0.86    1.59
   2   1  11    2.22    2.29
   2   1  11    3.10    2.56
  -2  -1 -11   -0.41    1.59
   2   1  12   59.22    5.74
   2   1  12   69.45    8.21
   2   1  12   52.74    6.53
   2   1  13   15.76    3.23
   2   1  13   16.06    4.07
   2   1  13   16.25    4.56
   2   1  14   50.45    5.91
   2   1  14   61.65    8.64
   2   1  14   62.81    8.09
   2   1  15   48.88    7.50
  -2  -2  13   88.26   10.74
  -2  -2  12    9.08    3.56
  -2  -2  11   31.31    5.81
  -2  -2  10   28.84    5.50
  -2  -2  10   29.33    5.04
   2   2  -9   43.09    6.09
  -2  -2   9   46.04    6.24
  -2  -2   9   45.84    6.08
  -2  -2   9   46.23    7.56
  -2  -2   8   15.13    3.63
  -2  -2   8   12.43    3.50
   2   2  -8   23.57    4.37
  -2  -2   8    8.78    2.64
  -2  -2   8   14.90    5.01
  -2  -2   7   81.26    6.51
  -2  -2   7   96.37    7.90
  -2  -2   7   91.45    9.42
   2   2  -7   83.35    7.40
  -2  -2   7   82.50    7.63
  -2  -2   6   25.99    4.31
   2   2  -6   34.35    4.38
  -2  -2   6   39.04    4.31
  -2  -2   6   38.46    5.96
  -2  -2   6   39.94    4.99
  -2  -2   5  536.49   17.04
  -2  -2   5  588.74   20.01
  -2  -2   5  555.45   22.89
  -2  -2   5  522.97   19.32
   2   2  -5  563.98   18.69
  -2  -2   4 1281.69   30.91
  -2  -2   4 1310.56   34.08
  -2  -2   4 1354.82   37.97
   2   2  -4 1312.22   32.51
  -2  -2   3   47.12    3.94
   2   2  -3   47.10    4.08
  -2  -2   3   44.49    5.15
   2   2  -2   30.77    3.11
  -2  -2   2   24.31    3.45
  -2  -2   2   27.28    2.71
  -2  -2   1 1515.29   33.70
  -2  -2   1 1543.79   37.09
   2   2  -1 1552.11   34.17
  -2  -2   0 1073.75   24.68
  -2  -2   0 1131.91   26.67
   2   2   0 1049.87   24.64
  -2  -2  -1  611.16   15.40
   2   2   1  621.82   15.59
   2   2   1  575.70   15.71
  -2  -2  -2 1376.45   30.08
  -2  -2  -2 1468.37   30.64
  -2  -2  -2 1254.15   27.41
   2   2   2 1218.51   27.74
  -2  -2  -3  721.82   16.93
  -2  -2  -3  739.98   18.71
  -2  -2  -4  536.22   14.92
   2   2   4  572.44   14.78
   2   2   5 2074.20   44.42
  -2  -2  -5 2121.44   47.39
  -2  -2  -5 2132.37   44.88
   2   2   6  272.75    9.09
  -2  -2  -6  272.75   11.12
  -2  -2  -6  289.38    9.77
   2   2   6  289.55   11.05
  -2  -2  -7  385.39   12.68
   2   2   7  344.56   11.45
  -2  -2  -7  368.11   14.56
   2   2   7  368.43   13.79
   2   2   8    3.14    0.78
   2   2   8    2.87    1.03
  -2  -2  -8    3.39    1.33
  -2  -2  -8    4.93    1.82
   2   2   8    2.65    1.67
   2   2   9  100.16    6.29
   2   2   9  110.17    8.31
  -2  -2  -9  105.24    8.19
  -2  -2  -9  122.13    7.81
   2   2   9  100.64    7.70
  -2  -2 -10   36.62    5.23
   2   2  10   30.90    3.82
   2   2  10   30.73    4.56
  -2  -2 -10   31.55    4.38
   2   2  10   29.29    4.55
   2   2  11   91.87    6.84
  -2  -2 -11   74.94    7.13
   2   2  11   80.73    8.36
  -2  -2 -11   81.96    8.52
   2   2  11   86.96    8.16
  -2  -2 -11   87.57    7.84
  -2  -2 -12   27.46    5.63
   2   2  12   31.94    5.37
   2   2  12   29.77    4.00
   2   2  12   28.63    5.28
   2   2  13   28.64    4.76
   2   2  13   31.86    4.47
   2   2  13   22.61    5.11
   2   2  14   30.98    5.74
   2   2  14   32.50    6.44
   2   2  14   23.53    4.07
   2   2  15   49.20    7.31
  -2  -3  12  112.30   11.47
  -2  -3  11    2.10    3.24
  -2  -3  10  152.61   12.02
  -2  -3  10  139.39   11.55
  -2  -3   9   71.13    9.89
  -2  -3   9   63.42    7.18
  -2  -3   9   61.02    7.60
   2   3  -9   73.44    8.11
  -2  -3   8  103.18    8.89
  -2  -3   8  105.22   11.52
  -2  -3   8   91.64    8.90
   2   3  -8   88.23    8.45
  -2  -3   7  522.81   19.08
  -2  -3   7  617.11   27.12
  -2  -3   7  597.33   22.29
  -2  -3   7  511.87   21.44
   2   3  -7  525.18   20.98
   2   3  -6    6.58    2.17
  -2  -3   6    5.85    2.52
  -2  -3   6    7.35    2.03
  -2  -3   6    7.05    2.76
  -2  -3   6    7.33    2.57
   2   3  -5   -1.26    1.62
  -2  -3   5   -2.39    1.49
  -2  -3   5    0.93    1.57
  -2  -3   5   -0.19    1.20
  -2  -3   5    1.18    1.64
  -2  -3   4  281.17   11.19
   2   3  -4  295.34   12.46
  -2  -3   4  283.83   15.31
  -2  -3   4  285.53   13.18
   2   3  -3    0.45    1.39
  -2  -3   3    1.57    1.51
  -2  -3   3    3.03    1.77
  -2  -3   2   10.71    2.73
  -2  -3   2   13.43    2.14
   2   3  -2   12.20    3.03
   2   3  -2   15.76    2.54
   2   3  -1  142.01    8.46
  -2  -3   1  149.67    6.69
   2   3  -1  139.79    6.84
  -2  -3   1  147.48    8.60
   2   3   0  233.57   10.00
  -2  -3   0  235.52    8.64
   2   3   0  244.56    8.75
  -2  -3   0  242.35   10.21
   2   3   1 1884.08   40.67
   2   3   1 1842.90   39.47
  -2  -3  -1 1811.57   40.25
  -2  -3  -1 1889.31   39.36
   2   3   2  158.15    6.46
  -2  -3  -2  159.18    6.51
   2   3   2  169.95    6.34
  -2  -3  -3  587.80   15.80
   2   3   3  593.43   13.97
  -2  -3  -4  542.02   14.65
  -2  -3  -4  572.85   15.98
  -2  -3  -5  221.85    8.11
   2   3   5  238.43    9.19
   2   3   5  235.74    8.28
  -2  -3  -5  242.38    9.69
   2   3   6  244.63    8.95
  -2  -3  -6  261.26   10.68
   2   3   6  261.67   10.37
  -2  -3  -6  240.94    9.12
   2   3   7  122.01    7.25
   2   3   7  134.79    6.52
  -2  -3  -7  134.66    7.02
  -2  -3  -7  130.51    7.82
  -2  -3  -8    4.02    1.77
   2   3   8    3.82    1.63
  -2  -3  -8    3.51    1.53
   2   3   8    5.39    1.55
  -2  -3  -9    2.08    1.57
  -2  -3  -9    2.56    2.03
   2   3   9    3.75    1.99
   2   3   9    2.88    1.04
   2   3  10  146.90    9.82
   2   3  10  142.99    8.27
  -2  -3 -10  162.06    9.63
  -2  -3 -10  161.20   10.73
  -2  -3 -11    5.16    2.70
   2   3  11    2.74    1.98
   2   3  11    1.06    1.68
   2   3  11    1.55    1.62
  -2  -3 -11    2.51    2.07
   2   3  12  163.03    9.85
  -2  -3 -12  158.00   10.77
  -2  -3 -12  192.74   12.26
  -2  -3 -12  159.40   12.39
   2   3  12  156.16   12.34
   2   3  12  151.24   11.28
   2   3  13    8.84    2.65
   2   3  13   10.16    3.60
  -2  -3 -13    5.24    3.29
   2   3  13    8.06    2.88
   2   3  14    1.62    2.64
   2   3  14    3.77    3.32
   2   3  14    0.80    1.59
  -2  -3 -14    0.79    2.77
   2   3  15  164.56   11.46
   2   3  15  166.86   13.33
  -2  -4  12    5.98    3.46
  -2  -4  11   20.87    4.85
  -2  -4  10   50.89    7.11
  -2  -4   9   57.30    6.93
  -2  -4   9   51.05    7.28
   2   4  -8   15.77    4.02
  -2  -4   8    4.35    2.36
  -2  -4   8    9.01    4.37
  -2  -4   8    5.58    2.27
   2   4  -7  291.21   15.45
  -2  -4   7  284.96   13.63
  -2  -4   7  333.93   16.96
  -2  -4   7  324.59   19.78
  -2  -4   7  276.16   15.43
  -2  -4   6  275.65   17.45
  -2  -4   6  265.64   12.20
  -2  -4   6  260.04   13.85
  -2  -4   6  237.41   13.66
   2   4  -6  278.11   14.11
   2   4  -5   -1.52    1.73
  -2  -4   5    1.19    1.87
  -2  -4   5    4.48    1.85
  -2  -4   5    1.01    1.49
  -2  -4   4  682.55   20.58
  -2  -4   4  769.11   28.14
   2   4  -4  753.46   23.00
  -2  -4   4  692.48   23.73
   2   4  -3  354.50   13.65
  -2  -4   3  348.83   17.16
   2   4  -3  384.96   18.33
  -2  -4   3  355.40   12.59
   2   4  -2  147.88    7.72
   2   4  -2  139.35    9.84
  -2  -4   2  133.43    9.55
  -2  -4   2  141.58    7.10
   2   4  -1  650.92   22.46
   2   4  -1  698.44   19.25
  -2  -4   1  670.20   22.76
  -2  -4   1  701.12   18.74
   2   4   0  968.77   24.49
  -2  -4   0 1051.91   24.68
   2   4   0 1035.03   28.30
  -2  -4   0 1034.48   28.22
   2   4   1 4925.27   92.10
  -2  -4  -1 4706.53   91.55
   2   4   1 4752.87   94.56
   2   4   2    2.84    1.24
  -2  -4  -2    1.47    0.94
  -2  -4  -2    1.00    0.74
   2   4   2    1.29    0.70
  -2  -4  -3 1283.51   30.48
   2   4   3 1371.37   30.39
  -2  -4  -3 1348.09   30.34
   2   4   4  516.88   14.15
  -2  -4  -4  489.69   14.61
  -2  -4  -4  514.24   15.31
   2   4   5  476.93   14.25
  -2  -4  -5  457.46   13.73
  -2  -4  -6  298.67   10.89
   2   4   6  300.75   10.77
  -2  -4  -6  291.74   11.86
   2   4   6  302.00   11.42
  -2  -4  -7   54.32    4.38
   2   4   7   49.10    4.10
  -2  -4  -7   55.55    5.01
   2   4   7   48.15    4.43
   2   4   8  799.81   22.38
  -2  -4  -8  813.85   24.90
  -2  -4  -8  840.90   23.58
   2   4   8  763.19   23.53
  -2  -4  -9  265.04   13.26
   2   4   9  249.43   11.03
   2   4   9  246.83   12.25
  -2  -4  -9  278.75   12.24
   2   4  10   47.96    4.80
  -2  -4 -10   54.58    5.53
  -2  -4 -10   48.51    5.66
   2   4  10   44.10    5.18
  -2  -4 -11   33.16    5.31
  -2  -4 -11   39.92    4.85
   2   4  11   33.45    4.78
   2   4  11   31.22    4.25
  -2  -4 -12    6.89    3.12
   2   4  12   11.30    3.28
  -2  -4 -12    9.02    2.91
   2   4  12    8.46    2.60
   2   4  13    3.51    2.01
   2   4  13    4.77    2.22
  -2  -4 -13    4.16    2.47
   2   4  14   47.73    6.13
  -2  -4 -14   67.48    8.04
   2   4  14   58.49    8.63
   2   4  14   54.95    7.29
  -2  -4 -15   42.41    7.15
   2   4  15   36.69    6.36
   2   4  15   34.25    6.93
   2   4  15   32.82    5.23
  -2  -5  11   41.69    7.04
  -2  -5  10   67.03    8.57
  -2  -5   9   15.55    4.39
  -2  -5   8  229.13   14.30
   2   5  -8  217.81   14.46
  -2  -5   8  196.20   13.72
  -2  -5   7  154.02    9.98
  -2  -5   7  158.37   11.88
   2   5  -7  163.58   11.84
  -2  -5   7  153.15   11.66
  -2  -5   7  183.73   15.20
  -2  -5   6  253.43   12.39
   2   5  -6  251.97   13.98
  -2  -5   6  226.20   13.47
  -2  -5   5    3.79    1.09
  -2  -5   5    2.87    2.60
  -2  -5   5    0.69    1.96
   2   5  -5    0.45    1.90
  -2  -5   4  246.90   10.83
   2   5  -4  227.08   15.64
   2   5  -4  238.34   11.86
  -2  -5   4  208.56   12.15
  -2  -5   4  241.56   15.49
  -2  -5   3    4.09    1.78
   2   5  -3    6.04    2.55
  -2  -5   3    4.91    2.52
   2   5  -3    6.39    2.42
   2   5  -2  563.84   22.97
   2   5  -2  593.29   18.54
  -2  -5   2  560.79   22.76
  -2  -5   2  576.62   17.65
  -2  -5   1  309.65   11.32
  -2  -5   1  304.80   15.06
   2   5  -1  304.28   15.00
   2   5  -1  327.90   12.04
  -2  -5   0   15.70    3.21
   2   5   0   17.37    2.47
   2   5   0   21.17    3.71
  -2  -5   0    8.40    1.61
  -2  -5  -1  139.96    6.44
   2   5   1  127.29    7.95
   2   5   1  128.32    6.36
  -2  -5  -1  121.15    7.63
   2   5   2  886.42   25.09
  -2  -5  -2  876.33   24.48
  -2  -5  -2  874.96   22.18
  -2  -5  -3   40.98    3.60
  -2  -5  -3   32.97    3.07
  -2  -5  -3   41.63    3.67
   2   5   3   39.40    3.78
  -2  -5  -4 1088.04   26.50
   2   5   4 1043.77   26.68
  -2  -5  -4 1050.36   26.71
  -2  -5  -4 1090.40   26.84
   2   5   5  882.04   22.85
  -2  -5  -5  813.26   22.34
   2   5   5  810.00   21.79
  -2  -5  -5  877.78   23.20
   2   5   6   95.63    6.00
  -2  -5  -6   97.17    6.00
  -2  -5  -6   98.28    6.41
  -2  -5  -7   88.47    6.01
   2   5   7   93.74    6.00
  -2  -5  -7  102.28    6.91
   2   5   7   96.46    6.32
  -2  -5  -8   91.07    6.53
   2   5   8   86.41    6.13
  -2  -5  -8   91.65    7.06
   2   5   8   92.85    6.68
  -2  -5  -9    2.63    1.56
  -2  -5  -9   -0.43    1.42
   2   5   9    2.73    1.52
   2   5   9    1.66    1.45
   2   5  10  733.32   23.03
  -2  -5 -10  780.63   24.55
   2   5  10  741.93   24.64
   2   5  11  156.76   10.53
   2   5  11  149.81    9.44
  -2  -5 -11  177.89   10.94
  -2  -5 -11  158.12   11.34
  -2  -5 -12   47.41    6.41
   2   5  12   44.37    5.42
  -2  -5 -12   46.41    5.70
   2   5  12   52.19    6.28
  -2  -5 -13  171.92   12.04
   2   5  13  151.80   10.46
   2   5  13  138.06   11.12
  -2  -5 -14    3.41    2.19
   2   5  14    9.50    3.15
   2   5  14    7.22    3.21
  -2  -5 -15  182.92   14.08
   2   5  15  146.22   14.39
   2   5  15  154.84   13.01
   2   5  16   35.81    6.49
  -2  -5 -16   36.69    7.11
  -2  -6  10   70.23    9.64
  -2  -6   9   72.18    9.09
  -2  -6   8   23.53    5.02
  -2  -6   8   20.52    4.53
  -2  -6   7   62.93    7.59
   2   6  -7   79.90    8.61
  -2  -6   7   56.98    7.57
  -2  -6   6    5.74    2.37
  -2  -6   6    4.22    1.64
  -2  -6   6   11.79    4.44
   2   6  -6    6.42    2.67
  -2  -6   5  121.71   11.86
  -2  -6   5  113.80    7.92
   2   6  -5  125.47   13.19
   2   6  -5  125.22    9.40
  -2  -6   5  101.75    9.33
  -2  -6   4  180.82   13.95
  -2  -6   4  174.14    9.33
   2   6  -4  139.72   13.10
   2   6  -4  176.16   10.72
  -2  -6   4  155.63   10.74
   2   6  -3  298.23   13.36
  -2  -6   3  320.50   18.09
   2   6  -3  293.43   17.91
  -2  -6   3  301.13   12.29
   2   6  -2   73.77    5.86
  -2  -6   2   80.90    8.39
   2   6  -2   68.34    7.91
  -2  -6   2   73.60    5.62
   2   6  -1  322.30   12.72
  -2  -6   1  328.68   16.62
   2   6  -1  334.54   16.99
  -2  -6   0   10.51    2.02
   2   6   0   11.14    2.88
  -2  -6   0   12.36    2.85
   2   6   0   13.62    2.31
  -2  -6  -1  114.38    8.18
   2   6   1  116.95    8.39
  -2  -6  -1  119.36    6.35
   2   6   1  120.06    6.35
   2   6   2  767.32   24.36
  -2  -6  -2  768.49   23.88
  -2  -6  -2  765.70   20.64
  -2  -6  -3  230.14    9.70
  -2  -6  -3  209.11   10.06
  -2  -6  -3  214.83    8.71
   2   6   3  220.17   10.66
  -2  -6  -4  156.53    7.91
  -2  -6  -4  155.97    7.47
   2   6   4  147.39    8.16
  -2  -6  -4  150.96    8.01
  -2  -6  -5    1.51    1.01
   2   6   5    0.94    1.35
  -2  -6  -5    2.00    1.35
  -2  -6  -5    1.31    0.86
  -2  -6  -6  665.88   20.12
   2   6   6  642.62   19.53
   2   6   6  649.00   19.70
  -2  -6  -6  645.91   20.13
   2   6   7  119.74    7.35
  -2  -6  -7  124.13    7.61
  -2  -6  -7  126.39    7.85
  -2  -6  -8   48.04    4.77
   2   6   8   52.33    4.89
  -2  -6  -8   47.70    5.08
   2   6   8   48.37    4.75
  -2  -6  -9  423.82   17.55
   2   6   9  418.26   16.20
  -2  -6  -9  426.44   16.72
   2   6   9  419.45   16.56
   2   6  10   57.93    5.87
   2   6  10   63.54    5.85
  -2  -6 -10   58.29    6.55
  -2  -6 -10   65.51    6.48
   2   6  11  183.56   10.84
  -2  -6 -11  205.81   12.09
  -2  -6 -11  193.75   12.55
   2   6  11  197.87   11.93
   2   6  12  353.84   16.33
  -2  -6 -12  378.64   17.81
  -2  -6 -12  330.00   17.92
   2   6  12  355.48   17.38
  -2  -6 -13   36.58    5.72
   2   6  13   40.08    5.92
   2   6  13   40.27    5.51
   2   6  14  111.04    9.59
  -2  -6 -14  120.02   10.68
   2   6  14  123.81   10.76
  -2  -6 -15   11.05    4.22
   2   6  15   16.10    4.87
   2   6  16   32.70    6.50
  -2  -6 -16   26.05    5.65
  -2  -7   9  261.39   17.37
  -2  -7   8   43.83    7.00
  -2  -7   7   29.36    5.66
   2   7  -7   39.96    6.39
  -2  -7   6  332.77   17.81
   2   7  -6  342.66   17.72
  -2  -7   5   58.55    5.92
   2   7  -5   67.11    7.29
   2   7  -5   59.36    9.50
  -2  -7   5   61.14    7.50
  -2  -7   5   57.74    8.65
   2   7  -4   91.43    7.75
  -2  -7   4   86.58    6.76
   2   7  -4   81.69   10.26
  -2  -7   4  101.99   11.00
  -2  -7   4   85.29    8.67
  -2  -7   3    4.10    2.04
  -2  -7   3    2.48    2.20
   2   7  -3    9.31    3.85
   2   7  -3    4.07    2.17
  -2  -7   2    8.12    2.18
  -2  -7   2   14.57    3.80
   2   7  -2    6.36    2.73
   2   7  -2   12.12    2.69
  -2  -7   1  129.27   10.78
   2   7  -1  125.35   10.88
   2   7  -1  135.18    7.99
  -2  -7   1  138.07    7.60
  -2  -7   0   80.61    5.59
   2   7   0   88.52    5.79
  -2  -7   0   87.64    8.16
   2   7   0   71.92    7.41
   2   7   1  148.50    7.33
   2   7   1  135.49    9.96
  -2  -7  -1  143.37    7.32
  -2  -7  -1  142.87    9.94
  -2  -7  -2   16.68    3.17
   2   7   2   16.19    2.32
  -2  -7  -2   16.60    2.11
   2   7   2   19.57    3.58
  -2  -7  -3  213.11    9.89
   2   7   3  201.82   11.23
  -2  -7  -3  205.32    8.69
  -2  -7  -3  211.41   11.03
  -2  -7  -4   58.81    4.88
   2   7   4   54.05    5.37
  -2  -7  -4   62.64    4.69
  -2  -7  -4   58.73    5.32
  -2  -7  -5  255.14   10.64
  -2  -7  -5  243.80   11.56
   2   7   5  258.20   12.16
  -2  -7  -5  273.99   11.56
  -2  -7  -6   11.98    2.67
  -2  -7  -6   10.90    2.11
  -2  -7  -6   11.70    2.30
   2   7   6   14.03    2.82
  -2  -7  -7  642.02   20.84
   2   7   7  581.63   20.03
   2   7   7  619.25   20.11
  -2  -7  -7  609.62   20.52
   2   7   8  120.37    7.77
  -2  -7  -8  120.28    8.13
  -2  -7  -8  127.97    8.53
   2   7   9  451.70   17.46
  -2  -7  -9  465.99   18.18
   2   7   9  451.15   17.43
  -2  -7  -9  486.13   18.96
   2   7  10   90.86    7.49
  -2  -7 -10   88.83    8.01
  -2  -7 -10   92.55    7.79
   2   7  10  103.64    7.95
  -2  -7 -11  127.00   10.18
   2   7  11  137.32    9.53
  -2  -7 -11  141.29   10.19
   2   7  11  132.36    9.58
   2   7  12   37.63    5.35
  -2  -7 -12   44.02    5.85
   2   7  12   44.07    5.53
  -2  -7 -13  174.67   12.43
   2   7  13  167.92   11.59
   2   7  13  180.86   12.59
   2   7  14   32.98    5.61
  -2  -7 -14   40.68    6.42
  -2  -7 -15   47.59    7.26
   2   7  15   55.86    7.76
  -2  -7 -16   55.24    8.03
  -2  -8   8   44.76    7.43
  -2  -8   7  211.38   15.45
  -2  -8   6    4.42    2.78
   2   8  -6    6.96    3.64
  -2  -8   5  279.63   16.32
   2   8  -5  300.44   22.27
   2   8  -5  288.53   16.00
  -2  -8   4   22.72    4.48
  -2  -8   4   25.10    3.83
   2   8  -4   27.18    6.22
   2   8  -4   23.49    4.33
  -2  -8   3    3.03    3.07
  -2  -8   3    3.25    1.63
   2   8  -3    4.50    2.60
   2   8  -3    2.78    1.35
   2   8  -2  426.23   16.52
  -2  -8   2  406.96   15.13
   2   8  -2  369.62   21.63
  -2  -8   2  437.14   22.47
  -2  -8   1  625.98   18.91
  -2  -8   1  593.75   25.87
   2   8  -1  593.08   19.26
   2   8   0   36.67    3.99
  -2  -8   0   37.53    5.86
   2   8   0   38.29    5.95
  -2  -8   0   47.59    4.51
  -2  -8  -1  982.93   32.53
   2   8   1 1029.61   25.52
  -2  -8  -1  935.94   25.14
  -2  -8  -2  196.54    8.77
   2   8   2  210.62    8.99
   2   8   2  181.89   12.13
  -2  -8  -2  210.33   12.44
  -2  -8  -3   39.81    3.65
  -2  -8  -3   41.43    4.49
   2   8   3   39.71    5.32
  -2  -8  -3   45.39    5.52
  -2  -8  -4  168.70    8.90
  -2  -8  -4  164.21    9.74
  -2  -8  -4  151.20    7.79
   2   8   4  163.25   10.70
   2   8   5   47.86    5.35
  -2  -8  -5   47.21    4.45
  -2  -8  -5   50.43    5.27
  -2  -8  -5   43.57    4.51
  -2  -8  -6   53.50    5.22
  -2  -8  -6   56.83    5.00
  -2  -8  -6   54.52    5.55
   2   8   6   52.77    5.67
  -2  -8  -7 1059.75   30.45
  -2  -8  -7 1100.23   31.41
  -2  -8  -7 1082.39   30.07
   2   8   7 1030.90   31.45
   2   8   8  165.14    9.62
  -2  -8  -8  157.81    9.99
  -2  -8  -8  155.46    9.85
   2   8   8  150.08    9.76
   2   8   9   59.86    5.86
  -2  -8  -9   48.75    5.41
   2   8   9   54.33    5.89
  -2  -8  -9   52.75    5.85
   2   8  10   55.51    5.72
  -2  -8 -10   50.83    6.01
  -2  -8 -10   57.41    6.50
   2   8  11  143.44   10.17
  -2  -8 -11  140.41   10.62
  -2  -8 -11  179.14   11.77
   2   8  11  155.75   10.51
   2   8  12   14.08    3.47
   2   8  12    8.55    2.62
  -2  -8 -12   14.21    3.53
   2   8  13   54.76    6.75
  -2  -8 -13   62.28    7.63
   2   8  13   79.05    8.18
   2   8  14   45.93    6.67
  -2  -8 -14   51.21    7.18
   2   8  15  101.75   10.22
  -2  -8 -15   86.61    9.87
  -2  -9   7    5.94    3.66
   2   9  -6  508.56   32.22
  -2  -9   6  470.09   23.29
   2   9  -5  203.79   13.42
   2   9  -5  218.63   19.56
  -2  -9   5  192.47   14.40
  -2  -9   4    2.55    2.73
   2   9  -4   -0.20    1.34
  -2  -9   3  225.68   11.79
   2   9  -3  228.88   12.65
   2   9  -3  227.61   18.31
  -2  -9   2   60.38    5.60
  -2  -9   2   62.93    8.54
   2   9  -2   65.47    6.24
   2   9  -2   52.10    8.60
   2   9  -1   14.71    2.86
  -2  -9   1   12.59    2.69
  -2  -9   1   13.16    4.48
   2   9  -1   10.03    3.66
  -2  -9   0   35.18    3.86
  -2  -9   0   34.53    5.83
   2   9   0   30.29    5.73
   2   9   0   30.74    3.72
  -2  -9  -1   39.74    6.03
   2   9   1   36.96    3.75
   2   9   1   33.40    5.92
  -2  -9  -1   33.37    3.77
   2   9   2  968.94   34.74
  -2  -9  -2 1071.56   26.72
  -2  -9  -2 1021.33   34.14
  -2  -9  -3  232.12   11.52
   2   9   3  238.99   14.60
  -2  -9  -3  240.63   13.89
  -2  -9  -3  251.46   10.04
  -2  -9  -3  232.40   12.51
  -2  -9  -4   52.81    5.08
  -2  -9  -4   49.76    4.00
   2   9   4   55.71    6.92
  -2  -9  -4   63.14    6.36
  -2  -9  -5  487.40   19.33
   2   9   5  471.49   20.39
  -2  -9  -5  491.88   16.17
  -2  -9  -5  478.85   17.68
  -2  -9  -6    4.80    1.94
   2   9   6    9.14    2.64
  -2  -9  -6   10.22    2.25
  -2  -9  -6    9.22    2.08
  -2  -9  -7   45.08    4.85
  -2  -9  -7   38.89    4.78
   2   9   7   36.82    5.32
  -2  -9  -7   37.17    5.01
  -2  -9  -8  885.14   28.94
  -2  -9  -8  902.62   27.64
   2   9   8  882.98   29.60
  -2  -9  -8  891.67   28.23
  -2  -9  -9    6.40    2.60
  -2  -9  -9    9.65    2.71
   2   9   9   13.83    4.35
   2   9   9    5.57    2.20
   2   9  10   58.17    6.23
  -2  -9 -10   56.42    6.67
   2   9  10   49.06    6.34
  -2  -9 -10   50.47    6.18
   2   9  11  115.66    9.15
  -2  -9 -11  106.00    9.45
  -2  -9 -11  124.86   10.01
  -2  -9 -12   14.08    3.80
   2   9  12    8.52    2.25
   2   9  13   46.41    6.27
  -2  -9 -13   65.99    8.15
  -2  -9 -14    0.11    1.44
   2   9  14    4.88    2.82
   2   9  15   13.48    3.84
  -2  -9 -15   23.36    5.55
  -2 -10   5   96.06   10.18
   2  10  -5  106.66   14.11
   2  10  -4  456.61   28.61
  -2 -10   4  414.94   21.63
   2  10  -4  389.07   18.74
  -2 -10   3    5.68    2.82
   2  10  -3    6.89    2.47
   2  10  -2  100.49   12.02
  -2 -10   2  100.74    7.41
   2  10  -2   95.76    7.65
   2  10  -1   74.40    6.47
   2  10  -1   67.34    9.63
  -2 -10   1   86.34    6.31
  -2 -10   0   38.79    4.02
   2  10   0   37.04    4.22
   2  10   0   45.90    7.47
  -2 -10  -1   19.40    2.91
   2  10   1   19.29    2.90
  -2 -10  -1   24.16    5.17
   2  10   1   19.54    4.66
  -2 -10  -2   31.98    4.51
  -2 -10  -2   32.38    5.51
   2  10   2   37.21    6.06
  -2 -10  -2   33.43    3.61
  -2 -10  -3    3.42    1.62
  -2 -10  -3    1.58    1.25
  -2 -10  -3   -0.70    1.02
   2  10   3    1.46    3.13
  -2 -10  -4  124.97    8.38
  -2 -10  -4  127.29    9.67
   2  10   4  131.23   11.38
  -2 -10  -4  135.42    6.95
  -2 -10  -5  572.92   17.62
   2  10   5  550.64   23.97
  -2 -10  -5  588.40   22.77
  -2 -10  -5  548.69   20.05
  -2 -10  -6  273.56   11.76
  -2 -10  -6  274.81   14.71
   2  10   6  267.06   15.60
  -2 -10  -6  264.24   13.18
  -2 -10  -7    8.42    3.04
  -2 -10  -7    5.89    2.21
  -2 -10  -7    6.36    2.42
   2  10   7    5.62    2.45
  -2 -10  -8    5.53    2.60
  -2 -10  -8    5.87    2.49
  -2 -10  -8    5.42    2.18
   2  10   8    4.44    1.62
  -2 -10  -9  122.82   10.01
  -2 -10  -9  131.96    9.17
   2  10   9  129.53   10.62
  -2 -10  -9  135.16    9.90
  -2 -10 -10   83.02    8.42
  -2 -10 -10   74.26    7.32
   2  10  10   79.91    8.40
  -2 -10 -10   70.91    7.45
   2  10  11  126.31   10.76
   2  10  11  140.50   10.40
  -2 -10 -11  144.39   11.23
   2  10  12   71.98    7.78
   2  10  12   65.98    7.97
  -2 -10 -12   65.69    7.95
   2  10  13   70.04    7.67
  -2 -10 -13   56.17    6.26
  -2 -10 -13   71.11    8.49
   2  10  14   12.55    3.79
  -2 -10 -14   11.79    4.00
   2  10  15    3.90    2.49
  -2 -10 -15    6.04    2.97
  -2 -11   4   27.31    6.05
   2  11  -4   18.96    7.25
  -2 -11   3   26.69    5.94
   2  11  -3   27.52    7.33
   2  11  -2   -0.07    2.45
  -2 -11   1  104.13    7.33
   2  11  -1   91.57    7.06
   2  11  -1   98.00   12.28
  -2 -11   0  210.10    9.80
   2  11   0  201.30    9.80
   2  11   0  207.21   17.28
  -2 -11  -1    4.19    1.35
   2  11   1    5.91    3.54
  -2 -11  -2    1.72    1.51
  -2 -11  -2    4.52    2.43
   2  11   2    2.09    2.14
  -2 -11  -2    2.25    1.71
  -2 -11  -3   16.45    3.89
   2  11   3   24.09    5.65
  -2 -11  -3   20.01    2.88
  -2 -11  -3   17.01    3.24
  -2 -11  -4   17.65    2.66
  -2 -11  -4   23.61    3.91
  -2 -11  -4   22.46    4.20
   2  11   4   25.64    6.12
  -2 -11  -5   79.09    5.28
  -2 -11  -5   58.05    6.99
   2  11   5   68.59    8.46
  -2 -11  -5   67.73    6.53
   2  11   6  172.83   13.39
  -2 -11  -6  180.07    8.76
  -2 -11  -6  195.87   12.88
  -2 -11  -6  169.79   10.91
  -2 -11  -7  110.70    9.73
  -2 -11  -7  114.04    7.55
   2  11   7   94.81    9.67
  -2 -11  -7   98.88    8.16
  -2 -11  -8  257.05   15.16
  -2 -11  -8  275.22   13.08
   2  11   8  244.41   15.93
  -2 -11  -8  232.54   13.39
  -2 -11  -9    3.00    1.91
  -2 -11  -9    0.87    1.89
   2  11   9    4.81    2.54
  -2 -11  -9    3.38    2.40
   2  11  10    2.24    2.52
  -2 -11 -10    0.88    1.27
  -2 -11 -10   -2.96    2.22
  -2 -11 -11   -0.40    1.93
  -2 -11 -11    1.36    2.55
   2  11  11   -0.03    1.91
   2  11  12   43.61    7.07
  -2 -11 -12   39.86    6.59
   2  11  13  159.46   12.18
   2  11  13  138.21   12.39
  -2 -11 -13  124.85   11.82
   2  11  14   22.23    4.85
   2  11  14   18.89    5.00
  -2 -11 -14   15.97    4.38
  -2 -12   2    4.62    3.59
   2  12  -2    9.60    5.87
   2  12  -1   35.31    7.87
   2  12   0    9.61    4.12
  -2 -12  -1   39.15    3.72
  -2 -12  -1   43.48    5.75
  -2 -12  -1   46.57    6.78
   2  12   1   37.93    7.63
  -2 -12  -2   72.14    7.19
  -2 -12  -2   69.37    4.57
   2  12   2   69.60    9.74
  -2 -12  -2   77.48    8.60
  -2 -12  -3  131.79    9.47
  -2 -12  -3  122.01    5.93
  -2 -12  -3  139.46   11.42
   2  12   3  138.25   13.62
  -2 -12  -4   98.41    9.61
   2  12   4  101.30   11.25
  -2 -12  -4   86.33    5.47
  -2 -12  -4   96.60    8.10
  -2 -12  -5    1.98    1.38
  -2 -12  -5    2.48    2.31
  -2 -12  -5    2.48    2.02
   2  12   5    0.27    2.48
  -2 -12  -6    2.40    1.68
  -2 -12  -6    2.48    2.36
   2  12   6    0.28    1.57
  -2 -12  -6   -0.14    1.01
  -2 -12  -7   56.89    7.35
   2  12   7   48.26    7.41
  -2 -12  -7   55.91    4.84
  -2 -12  -7   41.83    5.53
  -2 -12  -8   52.75    7.01
  -2 -12  -8   52.24    5.11
   2  12   8   44.66    7.25
  -2 -12  -8   45.76    5.89
  -2 -12  -9   99.22    9.82
  -2 -12  -9  111.71    8.25
   2  12   9  105.34   10.97
  -2 -12 -10   91.31    9.52
  -2 -12 -10   96.72    8.21
   2  12  10   87.26   10.16
   2  12  11    9.20    3.96
  -2 -12 -11    4.69    3.22
  -2 -12 -11    5.42    2.73
  -2 -12 -12   13.92    4.24
  -2 -12 -12   11.18    3.89
   2  12  12    7.05    3.60
  -2 -12 -13    0.61    2.56
   2  12  13    3.57    2.56
  -2 -13  -1   16.76    4.70
   2  13   1   15.87    5.85
   2  13   2  126.20   14.01
  -2 -13  -2  128.57   11.74
   2  13   3  291.70   21.60
  -2 -13  -3  314.27   18.67
   2  13   4  108.90   12.53
  -2 -13  -4   95.42   10.02
  -2 -13  -5   29.41    5.85
   2  13   5   33.19    7.30
  -2 -13  -6  193.47   14.33
   2  13   6  186.75   16.07
   2  13   7   34.82    6.97
  -2 -13  -7   28.43    5.59
   2  13   8   15.45    4.50
  -2 -13  -8   18.64    4.42
  -2 -13  -9   26.71    5.42
   2  13   9   30.62    6.56
  -2 -13 -10   33.48    6.46
   2  13  10   31.79    6.77
   2  13  11  360.29   22.43
   2  14   5   90.34   11.90
   2  14   6   31.93    7.48
   2  14   7   21.96    6.15
   2  14   8   25.62    6.18
  -3  11   8    2.59    3.08
   3 -11  -8    0.32    2.17
   3 -11  -7   -1.26    2.31
  -3  11   7    9.95    4.71
  -3  11   6    5.77    4.69
   3 -11  -6   -0.14    1.77
  -3  11   5  105.73   13.02
   3 -11  -5  101.64   10.40
  -3  11   4   33.14    7.53
   3 -11  -4   35.48    6.47
  -3  11   3  127.25   14.11
   3 -11  -3  123.05   11.10
   3 -11  -2   -0.54    2.08
  -3  11   2    8.20    4.72
   3 -11  -1  237.44   15.08
  -3  11   1  273.39   21.23
   3 -10 -10   48.03    7.31
  -3  10   9    3.61    3.89
   3 -10  -9    0.03    2.21
  -3  10   8   81.98   11.05
   3 -10  -8   77.10    9.15
   3 -10  -7   48.28    6.93
  -3  10   7   32.68    7.28
   3 -10  -6   15.71    4.49
  -3  10   6   16.63    4.75
   3 -10  -5   96.33    9.55
  -3  10   5   98.35   11.74
   3 -10  -4   97.76    9.42
  -3  10   4   86.86   10.99
  -3  10   3   43.82    7.93
   3 -10  -3   32.11    5.38
   3 -10  -2  121.20   10.07
  -3  10   2  120.38   12.87
   3 -10  -1    5.48    2.56
  -3  10   1    2.83    2.53
   3 -10   0  147.11   10.81
  -3  10   0  166.49   15.96
  -3  10  -1   92.56   11.79
   3 -10   1   84.96    7.94
  -3  10  -2   15.38    5.75
   3 -10   2   15.64    3.85
   3  -9 -11   54.28    8.03
  -3   9  11   58.52    6.39
   3  -9 -10   72.75    9.18
   3  -9 -10   59.00    7.18
  -3   9  10   59.76    5.90
  -3   9   9  211.07   10.88
   3  -9  -9  218.09   13.19
   3  -9  -9  230.77   15.72
  -3   9   8   75.31    5.69
   3  -9  -8   62.79    4.03
   3  -9  -8   99.07    7.93
   3  -9  -8   98.95    9.89
  -3   9   7   47.57    8.08
   3  -9  -7   36.79    5.97
   3  -9  -7   41.30    4.64
   3  -9  -6  337.31   17.96
  -3   9   6  316.78   20.06
   3  -9  -6  322.44   12.14
  -3   9   5  104.60   11.31
   3  -9  -5   86.40    4.65
   3  -9  -5   97.96    9.34
   3  -9  -4   36.17    5.49
  -3   9   4   36.52    6.73
  -3   9   3   33.25    6.70
   3  -9  -3   29.97    4.99
  -3   9   2  254.23   17.87
   3  -9  -2  262.91   14.31
   3  -9  -1   33.78    4.97
  -3   9   1   29.88    6.34
   3  -9   0    4.92    1.91
  -3   9   0    6.39    3.83
   3  -9   1    1.59    1.56
  -3   9  -1    3.37    3.02
   3  -9   2   65.15    6.45
  -3   9  -2   62.63    9.55
   3  -9   3    3.17    2.37
  -3   9  -3    7.04    4.25
   3  -9   4    2.46    1.67
  -3   9  -4    6.06    4.45
   3  -8 -12  214.01   16.29
  -3   8  12  223.27   13.86
   3  -8 -11   60.76    8.19
   3  -8 -11   46.60    7.24
   3  -8 -11   51.90    6.42
  -3   8  11   49.27    6.29
   3  -8 -10  323.60   15.54
   3  -8 -10  295.32   18.12
   3  -8 -10  317.00   17.54
  -3   8  10  306.54   14.77
   3  -8  -9   52.34    5.49
   3  -8  -9   49.45    6.77
   3  -8  -9   64.40    7.06
  -3   8   9   54.07    5.47
   3  -8  -8   30.19    4.60
   3  -8  -8   30.73    3.77
   3  -8  -8   38.33    6.16
  -3   8   8   35.37    4.10
  -3   8   7  122.83    6.84
   3  -8  -7  101.97    5.64
  -3   8   7  126.23   10.15
   3  -8  -7  136.56   10.86
   3  -8  -7  118.84    8.10
  -3   8   6  129.45    9.85
  -3   8   6  134.73   12.01
   3  -8  -6  133.20   10.41
   3  -8  -6  129.39    7.25
  -3   8   5  332.75   19.14
  -3   8   5  316.67   15.60
   3  -8  -5  329.36   11.19
   3  -8  -5  343.83   17.03
  -3   8   4  185.50   14.14
   3  -8  -4  190.56   11.94
  -3   8   3   96.95   10.33
   3  -8  -3  107.40    8.57
  -3   8   2   25.08    5.67
   3  -8  -2   25.18    4.28
   3  -8  -1   43.07    5.46
  -3   8   1   39.27    6.56
   3  -8   0   41.80    4.96
  -3   8   0   51.60    7.70
   3  -8   1  420.73   16.82
  -3   8  -1  391.48   22.31
   3  -8   2    5.10    2.30
  -3   8  -2    8.09    3.98
   3  -8   3    1.55    0.51
   3  -8   3    0.80    0.33
  -3   8  -3    0.84    0.68
   3  -8   4  120.64    7.92
  -3   8  -4   69.81    4.83
  -3   8  -4  129.08   13.45
   3  -8   4   92.25    4.87
  -3   8  -5   12.83    4.94
   3  -8   5   10.49    2.80
  -3   8  -6   15.49    5.46
  -3   7  13    8.50    3.23
   3  -7 -12   83.38   10.13
   3  -7 -12   81.96    8.86
  -3   7  12   80.86    8.31
   3  -7 -11  310.45   18.82
   3  -7 -11  309.12   18.88
   3  -7 -11  314.91   17.12
  -3   7  11  304.98   15.78
   3  -7 -10    1.07    2.21
   3  -7 -10   -2.09    2.21
  -3   7  10    4.36    2.37
   3  -7 -10    8.20    3.26
   3  -7  -9  146.24   11.69
   3  -7  -9  171.37   10.64
   3  -7  -9  161.80   11.47
  -3   7   9  142.07    9.19
   3  -7  -8   18.75    3.60
  -3   7   8   28.87    5.03
  -3   7   8   27.95    3.78
   3  -7  -8   28.79    5.16
   3  -7  -8   25.14    3.97
   3  -7  -7    9.21    2.60
  -3   7   7    8.20    1.92
   3  -7  -7    7.02    2.54
   3  -7  -7    7.93    2.03
  -3   7   7   11.48    3.55
  -3   7   6   32.70    3.14
  -3   7   6   29.39    4.54
   3  -7  -6   28.29    4.74
   3  -7  -6   30.07    3.72
   3  -7  -6   32.55    3.14
  -3   7   5  186.88   11.05
   3  -7  -5  183.95    8.04
   3  -7  -5  183.99   11.49
  -3   7   4   69.82    7.94
  -3   7   4   76.87    6.74
   3  -7  -4   70.28    6.96
   3  -7  -4   65.71    3.76
  -3   7   3  565.31   24.49
   3  -7  -3  603.76   21.57
  -3   7   2   26.45    5.10
   3  -7  -2   27.99    4.14
   3  -7  -1   74.86    6.38
  -3   7   1   72.48    8.24
   3  -7   0   83.09    6.57
  -3   7   0   83.22    8.93
   3  -7   1  124.75    8.05
  -3   7  -1  123.89   11.07
   3  -7   2  270.56   11.61
  -3   7  -2  275.06   17.16
   3  -7   3    3.63    0.89
  -3   7  -3    5.75    1.70
  -3   7  -3    8.27    3.24
  -3   7  -3    4.90    1.30
   3  -7   3    6.84    1.94
  -3   7  -4   23.41    3.09
  -3   7  -4   22.14    5.04
   3  -7   4   24.02    3.31
   3  -7   4   21.09    2.48
   3  -7   5   94.85    6.62
  -3   7  -5   93.34   10.99
   3  -7   5   97.08    6.00
  -3   7  -5   88.98    6.51
   3  -7   6  186.78    9.45
  -3   7  -6  203.25   16.87
   3  -7   6  171.08    9.18
   3  -7   7    2.02    1.48
  -3   7  -7    0.70    2.80
  -3   6  13   39.53    6.36
   3  -6 -13   36.43    7.44
   3  -6 -12   90.17   10.16
  -3   6  12   92.68    9.11
   3  -6 -11   17.59    4.12
   3  -6 -11   25.04    5.83
   3  -6 -11   22.50    5.20
  -3   6  11   24.06    4.69
   3  -6 -10  127.51   11.21
   3  -6 -10  116.46   10.73
   3  -6 -10  133.72   10.08
  -3   6  10  118.21    9.23
  -3   6   9  211.98   13.59
   3  -6  -9  208.30   13.88
   3  -6  -9  203.42   12.00
   3  -6  -9  220.09   13.93
  -3   6   9  198.78   11.29
   3  -6  -8    0.05    1.23
  -3   6   8    0.61    0.98
   3  -6  -8    0.16    1.36
  -3   6   8    1.09    1.56
   3  -6  -8    4.67    2.48
  -3   6   7  161.64   10.89
   3  -6  -7  154.89   11.04
   3  -6  -7  162.60    9.99
   3  -6  -7  158.49    9.01
  -3   6   7  148.15    8.26
   3  -6  -6   63.39    4.95
  -3   6   6   55.64    6.03
   3  -6  -6   57.04    5.30
   3  -6  -6   52.19    6.18
  -3   6   6   56.07    4.40
   3  -6  -5   53.61    3.91
   3  -6  -5   44.14    4.04
  -3   6   5   48.97    5.29
   3  -6  -5   48.03    5.41
  -3   6   5   51.62    3.66
  -3   6   4  164.80    6.03
   3  -6  -4  162.86    6.19
  -3   6   4  179.77   10.01
   3  -6  -4  179.55    7.13
   3  -6  -4  183.21   10.76
  -3   6   3  241.75   11.51
   3  -6  -3  242.83   12.04
  -3   6   3  250.18   14.25
  -3   6   2  130.52   10.17
   3  -6  -2  139.24    8.55
   3  -6  -1  624.77   20.01
  -3   6   1  614.11   24.42
   3  -6   0   26.75    3.28
  -3   6   0   15.96    1.09
  -3   6   0   23.11    4.40
  -3   6   0   13.61    1.04
  -3   6  -1   12.12    1.46
   3  -6   1   11.44    2.20
  -3   6  -1   10.97    1.30
  -3   6  -1   14.30    3.74
  -3   6  -2   63.11    3.76
   3  -6   2   73.67    5.37
  -3   6  -2   56.42    3.66
  -3   6  -2   81.95    8.60
  -3   6  -3    7.56    3.05
   3  -6   3    6.78    1.13
  -3   6  -3    8.40    2.05
   3  -6   3    8.54    1.93
  -3   6  -4   87.30    5.78
   3  -6   4  104.76    6.37
  -3   6  -4   91.30    9.81
   3  -6   4   96.99    5.22
   3  -6   4   94.59    8.97
   3  -6   5    1.70    2.23
   3  -6   5    1.32    1.41
   3  -6   5    2.77    1.49
  -3   6  -5    2.37    1.31
  -3   6  -5    1.94    2.31
   3  -6   6   80.60    5.51
   3  -6   6   72.38    8.46
  -3   6  -6   66.50    5.84
   3  -6   6   81.15    6.13
  -3   6  -6   75.91    9.67
  -3   6  -7  256.23   12.88
   3  -6   7  267.96   11.27
   3  -6   7  283.20   11.23
   3  -6   7  271.33   12.76
   3  -6   8   36.86    4.88
  -3   6  -8   48.26    8.36
   3  -6   9   30.21    4.72
  -3   6  -9   44.54    8.79
  -3   5  14    9.36    3.78
  -3   5  13    5.05    2.94
   3  -5 -13   13.40    4.82
   3  -5 -12   99.00   10.89
  -3   5  12  103.97    9.72
   3  -5 -11    0.60    1.92
   3  -5 -11   -0.90    1.99
  -3   5  11   -1.15    1.23
   3  -5 -10    2.21    2.16
   3  -5 -10   10.22    3.75
   3  -5 -10    4.56    2.55
  -3   5  10    4.13    1.90
  -3   5  10    6.53    2.96
   3  -5  -9    1.75    2.05
   3  -5  -9   -0.74    1.65
   3  -5  -9   -1.24    1.53
  -3   5   9    5.12    2.46
  -3   5   9    0.74    1.30
   3  -5  -8    6.20    2.52
   3  -5  -8    4.45    2.07
  -3   5   8   11.82    2.76
  -3   5   8   11.50    3.37
   3  -5  -8    4.68    2.54
   3  -5  -7  271.08   14.47
  -3   5   7  282.47   14.48
   3  -5  -7  277.66   13.73
   3  -5  -7  271.91   12.69
  -3   5   7  272.78   12.12
   3  -5  -6  143.71    8.19
  -3   5   6  125.65    8.93
   3  -5  -6  132.03    9.46
   3  -5  -6  125.73    8.29
  -3   5   6  129.60    7.35
  -3   5   5   68.50    4.43
  -3   5   5   62.24    5.99
   3  -5  -5   76.28    5.25
   3  -5  -5   72.46    5.51
   3  -5  -5   73.17    6.52
  -3   5   5   75.85    4.75
  -3   5   4   15.66    3.01
  -3   5   4   13.38    1.72
  -3   5   4   17.31    2.07
   3  -5  -4   14.16    2.90
   3  -5  -4   18.77    2.32
  -3   5   3   55.96    2.67
  -3   5   3   61.20    3.30
   3  -5  -3   56.11    3.39
   3  -5  -3   57.75    5.26
  -3   5   3   67.46    5.45
  -3   5   2   73.93    7.00
  -3   5   2   73.77    5.37
   3  -5  -2   75.79    5.73
  -3   5   2   64.35    3.15
  -3   5   1    6.49    1.02
  -3   5   1   11.14    3.03
   3  -5  -1   11.04    2.15
   3  -5   0  368.39   12.95
  -3   5   0  341.27    9.50
  -3   5   0  388.34   17.16
   3  -5   1  290.48   10.79
  -3   5  -1  256.35    8.44
  -3   5  -1  285.21   14.69
   3  -5   2   47.14    3.77
  -3   5  -2   36.56    2.97
  -3   5  -2   50.48    6.35
   3  -5   3   43.58    3.66
  -3   5  -3   38.07    5.55
   3  -5   3   38.02    2.51
  -3   5  -4   52.85    4.21
   3  -5   4   66.20    4.37
   3  -5   4   57.16    6.33
  -3   5  -4   63.06    7.43
   3  -5   4   65.29    4.25
  -3   5  -5   68.43    5.31
  -3   5  -5   78.83    8.59
   3  -5   5   79.03    4.83
   3  -5   5   73.82    7.41
   3  -5   5   75.83    5.16
   3  -5   6    1.95    1.10
  -3   5  -6    0.77    1.52
   3  -5   6    2.33    2.29
  -3   5  -6    3.00    3.11
   3  -5   6    0.98    0.99
   3  -5   7    3.18    1.82
  -3   5  -7    1.77    2.30
   3  -5   7    1.37    2.40
  -3   5  -7    1.16    2.63
   3  -5   7    2.95    1.30
   3  -5   7    0.77    1.09
   3  -5   8   15.41    2.43
   3  -5   8   17.38    3.64
  -3   5  -8   18.51    3.90
  -3   5  -8   22.49    6.18
   3  -5   8   14.40    4.15
  -3   5  -9  129.34    9.88
   3  -5   9  170.68   10.79
   3  -5  10    4.50    2.60
  -3   4  14   17.07    4.58
  -3   4  13    8.04    3.85
   3  -4 -13    0.54    2.28
   3  -4 -12   63.87    9.03
  -3   4  12   59.01    7.73
   3  -4 -11   16.25    4.21
   3  -4 -11   15.39    4.03
  -3   4  11   10.76    2.47
   3  -4 -11   17.34    4.78
  -3   4  10    2.53    2.04
   3  -4 -10    1.45    1.56
   3  -4 -10    3.35    2.78
  -3   4  10    5.65    2.61
   3  -4 -10    0.14    2.41
  -3   4   9  314.68   16.20
   3  -4  -9  314.92   17.00
   3  -4  -9  307.43   15.12
   3  -4  -9  337.37   17.21
  -3   4   8   99.03    8.67
   3  -4  -8  106.51    9.24
   3  -4  -8  110.32    9.19
   3  -4  -8  102.46    8.08
   3  -4  -7    4.15    2.40
  -3   4   7    2.52    2.00
   3  -4  -7    2.52    1.35
  -3   4   7   -1.51    1.67
  -3   4   7   -0.26    1.39
   3  -4  -7    1.23    1.70
  -3   4   6  297.34   14.04
  -3   4   6  341.82   12.07
   3  -4  -6  305.90   12.74
   3  -4  -6  296.23   14.26
   3  -4  -6  307.42   13.61
  -3   4   5  404.42   16.20
  -3   4   5  442.10   13.52
   3  -4  -5  426.34   14.86
   3  -4  -5  386.02   16.08
   3  -4  -5  400.80   14.74
  -3   4   5  394.99   13.65
  -3   4   4  192.92    7.47
  -3   4   4  180.15    9.54
   3  -4  -4  177.31    8.09
   3  -4  -4  169.55    9.45
  -3   4   4  168.45    7.10
  -3   4   3  376.06   14.03
   3  -4  -3  368.05   11.70
   3  -4  -3  367.51   14.27
  -3   4   3  370.45   10.29
   3  -4  -2  166.80    6.17
  -3   4   2  178.92    8.16
  -3   4   2  168.98    6.05
   3  -4  -2  183.16    8.61
  -3   4   1  351.31   15.07
  -3   4   1  353.86   12.15
  -3   4   1  370.71   10.35
   3  -4  -1  383.40   13.01
  -3   4   0   68.13    6.22
  -3   4   0   63.90    3.49
   3  -4   0   72.33    4.71
  -3   4  -1   10.66    1.65
  -3   4  -1   12.79    2.66
   3  -4   1   13.65    1.84
   3  -4   2  455.75   12.82
  -3   4  -2  457.84   18.05
   3  -4   3    8.45    1.19
  -3   4  -3   12.76    3.22
   3  -4   3    8.70    1.51
   3  -4   4  150.79    6.14
   3  -4   4  146.62    9.55
  -3   4  -4  145.61   10.36
   3  -4   4  147.07    6.53
   3  -4   5   18.35    2.63
   3  -4   5   20.45    2.07
   3  -4   5   12.46    2.95
  -3   4  -5   18.51    3.88
  -3   4  -6   39.53    4.37
  -3   4  -6   53.94    6.88
   3  -4   6   44.99    3.23
   3  -4   6   37.01    5.33
   3  -4   6   39.93    3.29
   3  -4   6   46.36    4.47
  -3   4  -7   26.48    3.72
   3  -4   7   28.06    2.80
   3  -4   7   31.46    5.16
  -3   4  -7   36.15    6.19
   3  -4   7   28.92    3.95
  -3   4  -8   58.13    5.97
   3  -4   8   60.48    4.14
   3  -4   8   60.40    7.38
  -3   4  -8   68.34    8.54
   3  -4   8   59.92    5.97
  -3   4  -9   62.28    6.58
   3  -4   9   71.53    8.27
   3  -4   9   52.65    4.18
   3  -4   9   61.87    6.46
   3  -4  10  184.52   11.88
   3  -4  11    5.90    2.78
  -3   3  14    6.40    4.90
  -3   3  13  118.16   11.15
  -3   3  12   16.47    4.12
   3  -3 -12   17.40    4.74
   3  -3 -11  186.35   14.64
  -3   3  11  156.64   12.03
   3  -3 -10   16.80    4.26
  -3   3  10   13.79    3.53
  -3   3  10   12.98    3.78
   3  -3 -10   23.47    5.14
   3  -3  -9    7.19    2.90
   3  -3  -9    5.02    2.42
  -3   3   9    4.90    2.64
  -3   3   9    8.72    3.34
   3  -3  -9   11.65    3.38
  -3   3   8  820.74   27.12
  -3   3   8  852.50   25.36
   3  -3  -8  826.47   29.39
   3  -3  -8  902.67   30.44
   3  -3  -8  807.48   26.93
  -3   3   8  836.28   28.62
  -3   3   7  101.61    6.82
   3  -3  -7   97.75    8.41
   3  -3  -7   88.22    7.93
   3  -3  -7   96.62    7.48
  -3   3   7   86.91    7.06
  -3   3   7   90.34    7.94
  -3   3   6   43.84    4.30
   3  -3  -6   48.55    5.47
   3  -3  -6   41.18    5.01
  -3   3   6   50.09    4.88
  -3   3   6   39.68    4.69
   3  -3  -5   15.53    2.84
  -3   3   5   14.48    2.42
  -3   3   5   20.30    2.66
   3  -3  -5   15.95    2.78
  -3   3   5   20.33    3.18
  -3   3   4   91.27    6.56
   3  -3  -4   89.15    5.83
   3  -3  -4   86.53    6.49
  -3   3   4   86.69    5.32
  -3   3   4   97.86    5.30
  -3   3   3  222.21   10.06
   3  -3  -3  204.05    8.56
   3  -3  -3  218.04   10.21
  -3   3   3  228.80    8.09
  -3   3   2  143.05    7.13
   3  -3  -2  137.20    7.21
   3  -3  -2  138.45    6.45
  -3   3   2  142.60    5.95
  -3   3   2  116.82    4.53
   3  -3  -1    1.27    1.19
   3  -3  -1    0.30    0.79
  -3   3   1   -0.56    0.59
  -3   3   1    0.36    0.82
  -3   3   0 1761.14   38.57
  -3   3   0 1737.45   42.86
  -3   3   0 1826.03   38.31
  -3   3  -1  136.56    6.05
  -3   3  -1  148.00    8.60
   3  -3   1  153.24    6.16
  -3   3  -2  367.82   14.46
   3  -3   2  354.24    9.86
   3  -3   3   71.74    3.39
  -3   3  -3   71.93    6.22
   3  -3   3   60.19    3.17
   3  -3   4  651.56   15.00
  -3   3  -4  650.30   22.52
   3  -3   4  636.14   20.89
   3  -3   4  641.38   16.95
   3  -3   5  335.10    9.18
   3  -3   5  338.93   14.78
   3  -3   5  337.92    9.61
  -3   3  -5  363.06   16.20
   3  -3   5  349.27   12.14
   3  -3   6  823.72   19.34
  -3   3  -6  862.29   29.09
   3  -3   6  839.28   27.27
   3  -3   6  839.17   23.57
  -3   3  -7  340.29   17.45
   3  -3   7  296.90    9.40
   3  -3   7  304.65   12.95
   3  -3   7  328.33   15.84
   3  -3   8   35.56    4.39
   3  -3   8   34.54    5.22
  -3   3  -8   36.74    4.66
  -3   3  -8   42.34    6.41
   3  -3   8   34.30    2.89
   3  -3   9    8.64    2.69
  -3   3  -9    8.57    3.06
   3  -3   9    3.12    0.92
   3  -3   9    7.12    2.77
   3  -3  10   13.96    3.45
   3  -3  10   10.57    3.72
   3  -3  10   10.12    1.95
   3  -3  11  326.53   18.86
   3  -3  11  285.63   15.63
   3  -3  12   35.33    5.57
  -3   2  14  114.47   11.76
  -3   2  13    6.46    3.92
  -3   2  12    1.47    2.06
  -3   2  11   34.47    5.83
   3  -2 -10   14.76    3.77
  -3   2  10   18.68    3.94
  -3   2  10   19.69    4.44
   3  -2 -10   13.38    4.44
   3  -2  -9  110.59   10.49
  -3   2   9  109.96    8.06
   3  -2  -9  116.42    9.45
  -3   2   9  116.07    9.48
  -3   2   9   97.39    9.14
  -3   2   8  770.95   23.72
   3  -2  -8  771.36   28.59
   3  -2  -8  759.47   25.97
  -3   2   8  712.75   25.36
  -3   2   8  739.11   26.82
   3  -2  -7  449.40   17.83
  -3   2   7  449.94   17.89
  -3   2   7  482.23   19.47
  -3   2   6   90.60    6.22
  -3   2   6   83.75    6.52
   3  -2  -6   71.89    6.98
   3  -2  -6   77.35    6.47
  -3   2   6   85.98    7.31
  -3   2   5    3.21    1.70
  -3   2   5    3.00    1.32
  -3   2   5    4.93    2.10
   3  -2  -5    3.62    1.68
   3  -2  -5    3.20    1.93
   3  -2  -4  137.44    8.63
   3  -2  -4  151.04    8.20
  -3   2   4  149.96    7.74
  -3   2   4  145.43    8.61
   3  -2  -3  107.09    6.29
   3  -2  -3  109.89    7.16
  -3   2   3  118.46    6.11
  -3   2   3  121.79    6.14
  -3   2   3  122.27    7.22
  -3   2   2   -1.15    1.11
  -3   2   2    1.29    0.81
   3  -2  -2    0.70    0.78
   3  -2  -2    0.87    1.03
  -3   2   2    0.74    0.78
  -3   2   1 1146.97   27.52
   3  -2  -1 1236.51   27.29
  -3   2   1 1275.55   27.30
   3  -2  -1 1157.20   27.83
  -3   2   1 1105.42   24.50
  -3   2   0  440.64   12.86
   3  -2   0  428.73   12.33
  -3   2  -1   59.42    4.09
  -3   2  -1   52.32    4.41
  -3   2  -1   56.54    2.92
   3  -2   1   61.07    3.47
  -3   2  -2  729.93   19.50
  -3   2  -2  737.80   21.42
   3  -2   2  757.37   16.66
  -3   2  -2  762.62   16.63
  -3   2  -3    3.24    0.90
   3  -2   3    2.91    0.83
   3  -2   3    1.91    0.39
  -3   2  -3    4.09    1.35
  -3   2  -4    1.88    0.88
   3  -2   4    0.87    0.63
   3  -2   4    2.42    1.22
  -3   2  -4    1.15    1.29
   3  -2   5   78.35    2.65
   3  -2   5   90.20    6.53
  -3   2  -5   91.34    7.00
  -3   2  -5  101.25    6.17
   3  -2   5   89.38    5.32
   3  -2   6   72.56    6.16
  -3   2  -6   73.69    6.80
  -3   2  -6   80.61    6.15
   3  -2   6   65.97    2.94
   3  -2   6   73.63    5.35
   3  -2   7  952.94   29.16
  -3   2  -7 1041.77   32.43
  -3   2  -7 1039.74   29.79
   3  -2   7  937.74   21.39
   3  -2   7  969.44   27.22
   3  -2   8  600.70   22.41
   3  -2   8  588.97   20.54
   3  -2   8  567.27   15.21
  -3   2  -9   -0.30    1.74
  -3   2  -9    0.53    1.37
   3  -2   9    2.87    1.12
   3  -2   9    2.28    1.68
  -3   2 -10   66.42    6.84
   3  -2  10   72.26    7.84
   3  -2  10   74.39    7.03
   3  -2  10   65.26    4.60
  -3   2 -11   17.63    4.38
   3  -2  11   13.52    3.19
   3  -2  11   21.98    4.92
   3  -2  11   19.09    2.49
   3  -2  12   18.38    4.29
   3  -2  12   17.61    4.59
   3  -2  13  116.53   10.54
  -3   1  13   58.25    8.14
  -3   1  12   63.25    8.20
  -3   1  11    1.52    2.29
   3  -1 -10    6.68    2.27
  -3   1  10    4.53    2.36
  -3   1  10    9.38    2.99
  -3   1   9  184.43   10.69
   3  -1  -9  204.33   13.00
  -3   1   9  197.35   13.00
  -3   1   9  187.30   12.43
  -3   1   8   59.71    5.67
   3  -1  -8   43.33    6.51
   3  -1  -8   51.34    6.29
  -3   1   8   47.21    6.11
  -3   1   8   46.95    5.85
  -3   1   7  545.52   18.18
   3  -1  -7  529.18   22.23
   3  -1  -7  502.79   19.47
  -3   1   7  522.69   20.48
  -3   1   7  459.03   19.04
  -3   1   6    2.45    1.56
  -3   1   6    2.17    1.28
  -3   1   6    0.97    1.45
   3  -1  -6    1.08    1.40
   3  -1  -6   -0.67    1.26
  -3   1   5  856.33   22.99
  -3   1   5  826.28   24.54
   3  -1  -5  864.22   24.61
  -3   1   5  838.88   25.86
   3  -1  -4  107.05    7.88
   3  -1  -4  115.08    7.02
  -3   1   4  117.23    7.80
  -3   1   4  115.56    7.11
  -3   1   4  124.64    6.69
   3  -1  -3  736.05   20.88
  -3   1   3  783.55   20.97
  -3   1   3  753.84   21.88
  -3   1   3  784.19   20.28
  -3   1   2    1.94    1.06
  -3   1   2    1.02    1.42
   3  -1  -2   -0.49    1.03
   3  -1  -2    0.98    1.44
  -3   1   2   -2.61    1.57
  -3   1   1  944.08   22.14
  -3   1   1  909.77   22.17
   3  -1   0 1896.95   43.98
  -3   1   0 1972.10   43.51
  -3   1  -1  174.03    5.76
  -3   1  -1  195.35    7.62
   3  -1   1  184.33    6.35
  -3   1  -2  512.81   13.96
  -3   1  -2  477.97   13.86
  -3   1  -2  511.79   11.46
  -3   1  -3   51.93    3.99
  -3   1  -3   59.20    3.48
   3  -1   3   48.67    2.99
  -3   1  -4   39.15    3.69
  -3   1  -4   44.01    3.45
   3  -1   4   35.76    3.31
   3  -1   4   31.87    2.78
   3  -1   5  120.15    6.78
  -3   1  -5  134.65    6.94
  -3   1  -5  132.68    7.67
   3  -1   5  113.98    6.08
   3  -1   6   75.05    2.58
   3  -1   6   91.53    6.14
  -3   1  -6   94.21    7.06
  -3   1  -6   89.32    6.33
   3  -1   6   84.14    5.74
   3  -1   7    1.29    1.53
  -3   1  -7    0.37    1.09
   3  -1   7    0.31    0.85
   3  -1   7    0.31    0.36
   3  -1   8  356.78   15.37
  -3   1  -8  380.51   16.46
   3  -1   8  358.83   14.85
   3  -1   8  343.91   10.22
   3  -1   9 1079.06   25.73
   3  -1   9 1118.70   33.42
  -3   1  -9 1185.24   35.44
   3  -1   9 1085.75   32.30
   3  -1  10   34.70    3.19
  -3   1 -10   42.46    6.20
  -3   1 -10   38.04    4.98
   3  -1  10   39.21    5.65
   3  -1  10   40.95    5.35
   3  -1  11   32.66    3.31
  -3   1 -11   35.97    6.26
   3  -1  11   42.10    6.04
   3  -1  11   36.76    5.27
   3  -1  12    7.10    1.96
   3  -1  12    9.18    2.93
   3  -1  12    7.02    3.00
   3  -1  13    6.13    2.86
  -3   0  13   11.85    4.19
  -3   0  12  137.18   12.46
  -3   0  11  191.04   13.98
  -3   0  10  392.44   19.44
  -3   0  10  330.18   18.11
  -3   0   9   54.02    5.68
  -3   0   9   71.55    7.76
   3   0  -9   59.98    7.26
  -3   0   9   55.87    6.86
  -3   0   8  275.15   12.98
  -3   0   8  274.79   15.06
   3   0  -8  282.03   14.93
  -3   0   8  258.19   14.35
  -3   0   7  180.32    9.55
  -3   0   7  169.41   11.17
   3   0  -7  163.87   10.58
  -3   0   7  166.86   10.88
  -3   0   6  267.59   11.48
  -3   0   6  258.97   12.95
   3   0  -6  266.10   12.89
  -3   0   6  255.28   12.96
  -3   0   5  158.40    8.10
  -3   0   5  150.04    9.39
   3   0  -5  138.37    8.51
  -3   0   5  141.33    8.96
  -3   0   4  581.40   19.53
  -3   0   4  606.12   19.25
   3   0  -4  572.01   18.67
  -3   0   4  567.87   17.45
   3   0  -3 1720.85   40.29
  -3   0   3 1715.81   40.86
  -3   0   3 1761.18   40.87
  -3   0   3 1685.62   38.69
   3   0  -2  821.97   22.16
  -3   0   2  845.93   22.69
  -3   0   2  840.04   21.80
  -3   0   1  114.52    6.06
   3   0  -1  113.05    6.06
  -3   0   1  104.76    5.73
   3   0   0 1203.04   27.54
  -3   0   0 1152.22   26.84
  -3   0  -1    0.83    0.49
  -3   0  -1   -0.18    0.52
  -3   0  -1    1.11    0.66
  -3   0  -2  825.80   17.34
  -3   0  -2  794.61   18.90
  -3   0  -2  833.45   18.98
   3   0   3   83.22    4.31
  -3   0  -3   97.16    4.51
  -3   0  -3   82.92    4.43
  -3   0  -4   41.02    3.13
   3   0   4   36.66    2.72
  -3   0  -4   44.76    3.60
   3   0   4   37.58    2.98
   3   0   5   86.04    4.78
  -3   0  -5   87.50    5.54
  -3   0  -5   89.80    5.51
   3   0   5   78.65    4.83
   3   0   6  418.97   13.40
  -3   0  -6  419.98   14.62
   3   0   6  402.30   13.51
   3   0   7  178.09    5.80
   3   0   7  182.70    9.04
  -3   0  -7  176.53    9.68
   3   0   7  178.61    9.12
  -3   0  -8   12.89    2.88
   3   0   8   13.00    2.62
   3   0   8   12.76    2.39
   3   0   8   13.74    1.59
  -3   0  -9   24.19    4.17
   3   0   9   19.98    3.50
   3   0   9   18.63    2.15
   3   0   9   16.65    3.25
  -3   0 -10    5.70    3.12
   3   0  10    3.80    1.86
   3   0  10    1.47    0.96
   3   0  10    4.46    2.36
  -3   0 -11   43.18    6.53
   3   0  11   33.93    5.01
   3   0  11   29.96    3.26
   3   0  11   40.58    5.40
   3   0  12   15.76    3.70
   3   0  12   13.08    2.39
   3   0  12   17.22    4.18
   3   0  13  108.92    9.81
   3   0  13  100.76   10.26
   3   0  14    1.94    2.39
  -3  -1  13   47.17    7.66
  -3  -1  12   12.34    4.06
  -3  -1  11  207.37   14.53
  -3  -1  10  516.75   23.25
  -3  -1  10  480.44   22.47
   3   1  -9  267.20   15.73
  -3  -1   9  247.05   13.04
  -3  -1   9  244.04   14.85
  -3  -1   9  238.47   14.58
   3   1  -8    6.56    2.48
  -3  -1   8   12.00    3.74
  -3  -1   8    8.68    2.52
  -3  -1   8    6.42    2.06
  -3  -1   8   10.74    4.43
  -3  -1   7  170.98    9.63
  -3  -1   7  167.16   11.13
   3   1  -7  183.22   11.30
  -3  -1   7  161.69   10.94
   3   1  -6   24.56    3.62
  -3  -1   6   19.40    3.92
  -3  -1   6   25.95    4.27
  -3  -1   6   15.96    2.91
  -3  -1   5   13.83    3.03
  -3  -1   5   13.35    3.16
  -3  -1   5   17.76    2.73
   3   1  -5   13.52    2.76
  -3  -1   4  335.28   14.09
   3   1  -4  340.70   13.53
  -3  -1   4  354.01   14.65
  -3  -1   4  333.90   12.56
  -3  -1   3    3.69    1.58
  -3  -1   3    1.73    1.08
   3   1  -3    4.36    1.81
  -3  -1   2 7188.99  140.28
   3   1  -2 7045.70  139.24
  -3  -1   2 7043.60  138.35
  -3  -1   1  152.51    7.13
   3   1  -1  154.56    7.26
  -3  -1   1  150.75    7.59
   3   1   0 1545.10   35.60
  -3  -1   0 1543.60   35.66
  -3  -1   0 1642.61   35.56
   3   1   1  368.69   11.72
  -3  -1  -1  388.78   12.04
  -3  -1  -2   91.60    4.65
  -3  -1  -2  108.33    6.01
   3   1   3   30.51    2.64
  -3  -1  -3   28.23    3.40
  -3  -1  -3   32.94    2.74
   3   1   4   41.35    3.10
  -3  -1  -4   46.54    3.60
  -3  -1  -4   35.63    1.66
  -3  -1  -5    1.04    0.42
  -3  -1  -5    2.78    1.43
   3   1   5    1.87    0.53
   3   1   5    2.81    1.15
  -3  -1  -6  171.92    6.01
  -3  -1  -6  165.17    8.63
   3   1   6  173.69    8.20
   3   1   6  182.69    7.23
  -3  -1  -7  303.50    9.49
   3   1   7  274.26    8.35
   3   1   7  296.86   10.97
  -3  -1  -7  272.57   12.40
   3   1   7  271.08   11.54
  -3  -1  -8    4.19    1.82
   3   1   8    2.10    1.54
   3   1   8    2.34    1.45
   3   1   8    1.66    0.92
   3   1   9  160.89    7.02
   3   1   9  155.91    9.31
  -3  -1  -9  163.98   10.46
   3   1   9  155.25    9.59
  -3  -1 -10   -0.83    2.17
   3   1  10    1.35    1.29
   3   1  10    1.90    1.12
   3   1  10    0.53    1.03
  -3  -1 -11    5.50    3.05
   3   1  11    2.49    1.38
   3   1  11    6.72    1.78
   3   1  11    4.03    1.87
   3   1  12  113.99    7.13
   3   1  12  123.06   10.20
   3   1  12  102.81    9.25
   3   1  13    9.89    2.54
   3   1  13    7.68    3.26
   3   1  13    8.34    3.08
   3   1  14  163.63   12.83
  -3  -2  12   18.86    5.19
  -3  -2  11    2.89    3.10
  -3  -2  10   13.40    4.34
  -3  -2   9  563.04   28.98
  -3  -2   9  527.49   20.85
  -3  -2   9  578.21   24.05
   3   2  -9  569.31   24.78
  -3  -2   9  502.12   23.15
  -3  -2   8  589.32   23.56
  -3  -2   8  524.76   19.84
  -3  -2   8  466.79   25.32
   3   2  -8  557.17   23.24
  -3  -2   8  497.06   22.28
   3   2  -7   18.17    3.83
  -3  -2   7   20.42    4.37
  -3  -2   7   18.76    3.95
  -3  -2   7   22.15    3.72
  -3  -2   7   23.39    5.56
  -3  -2   6  185.34    9.85
  -3  -2   6  197.12   14.37
  -3  -2   6  223.44   12.69
   3   2  -6  219.07   11.99
  -3  -2   6  202.28   12.28
  -3  -2   5  983.67   34.00
   3   2  -5  975.48   28.36
  -3  -2   5  960.39   29.32
  -3  -2   5 1022.89   29.70
  -3  -2   4  109.72    9.44
  -3  -2   4   93.11    7.56
   3   2  -4  107.61    7.28
  -3  -2   4   96.90    7.37
  -3  -2   4   97.53    6.41
  -3  -2   3 1054.66   29.00
   3   2  -3 1072.06   28.13
  -3  -2   3  974.28   26.32
  -3  -2   3 1053.60   32.51
  -3  -2   2 1834.30   45.43
   3   2  -2 1758.90   41.02
  -3  -2   2 1703.41   39.97
  -3  -2   1  279.29   12.28
  -3  -2   1  255.78    9.88
   3   2   0 1623.38   37.87
  -3  -2   0 1658.38   38.14
   3   2   1  108.85    5.69
  -3  -2  -1  103.81    5.67
  -3  -2  -2    5.71    1.37
   3   2   2    3.01    1.10
  -3  -2  -2    7.43    1.08
  -3  -2  -2    4.00    1.43
  -3  -2  -3  188.77    8.04
  -3  -2  -3  161.24    7.03
  -3  -2  -4  147.80    5.30
  -3  -2  -4  156.13    7.27
  -3  -2  -5  623.34   15.24
  -3  -2  -5  679.62   18.82
   3   2   5  651.03   17.90
   3   2   6  148.93    7.56
  -3  -2  -6  146.94    5.93
   3   2   6  146.51    5.66
  -3  -2  -6  151.01    8.22
   3   2   7  365.51   11.69
   3   2   7  351.21   10.61
  -3  -2  -7  357.44   11.33
  -3  -2  -7  357.14   14.20
   3   2   7  353.68   13.46
   3   2   8  226.53    9.91
  -3  -2  -8  241.72    9.50
   3   2   8  213.75    8.20
  -3  -2  -8  231.31   11.86
   3   2   8  217.99   10.77
   3   2   9  118.79    6.23
   3   2   9  117.79    7.75
  -3  -2  -9  134.08    7.42
  -3  -2  -9  129.32    9.10
   3   2   9  125.37    8.39
   3   2  10   22.89    2.88
  -3  -2 -10   26.61    4.67
   3   2  10   24.09    3.78
   3   2  10   31.66    4.40
  -3  -2 -10   25.40    3.43
   3   2  11  253.14   10.96
  -3  -2 -11  265.82   15.42
   3   2  11  271.17   14.16
   3   2  11  272.19   14.30
  -3  -2 -12   40.36    6.25
   3   2  12   50.62    6.52
   3   2  12   53.48    4.93
   3   2  12   47.77    6.11
   3   2  13    1.67    1.36
   3   2  13    4.57    2.96
   3   2  13    4.51    1.92
   3   2  14   34.89    5.94
   3   2  14   44.64    6.75
   3   2  14   32.66    4.38
   3   2  15   25.10    5.29
  -3  -3  12   65.43    8.97
  -3  -3  11   52.25    7.67
  -3  -3  10   10.50    3.80
  -3  -3   9   43.69    6.36
  -3  -3   9   47.10    6.69
  -3  -3   9   42.29    5.49
  -3  -3   8   68.17    6.51
  -3  -3   8   72.87    9.50
   3   3  -8   66.23    7.77
  -3  -3   8   61.54    7.53
  -3  -3   8   76.74    8.28
  -3  -3   7   59.57    5.77
  -3  -3   7   64.38    7.22
  -3  -3   7   49.14    7.60
  -3  -3   7   38.71    5.99
   3   3  -7   51.14    6.32
  -3  -3   6   11.20    3.44
  -3  -3   6   18.20    3.44
  -3  -3   6   12.02    3.75
  -3  -3   6    6.46    2.42
   3   3  -6    8.24    2.65
  -3  -3   5    3.35    2.07
   3   3  -5    4.42    2.29
  -3  -3   5    0.01    1.07
  -3  -3   5   -1.94    2.04
  -3  -3   5    3.01    1.75
  -3  -3   4 1378.40   37.54
  -3  -3   4 1387.62   41.70
   3   3  -4 1398.53   35.97
  -3  -3   4 1277.60   33.84
  -3  -3   3  143.95   10.52
   3   3  -3  161.51    8.88
  -3  -3   3  155.35    8.12
  -3  -3   2  111.25    8.64
   3   3  -2  107.77    6.86
  -3  -3   2   98.94    6.26
   3   3  -1 1420.17   34.61
  -3  -3   1 1412.81   34.13
  -3  -3   0   82.10    6.13
  -3  -3   0   72.20    5.01
   3   3   0   76.08    5.25
   3   3   1  676.96   19.20
  -3  -3  -1  710.68   19.54
  -3  -3  -1  693.90   19.21
   3   3   2  945.53   23.87
  -3  -3  -2  971.36   23.91
  -3  -3  -3   66.02    4.46
  -3  -3  -3   59.69    4.47
  -3  -3  -3   61.97    2.72
   3   3   3   58.01    2.98
  -3  -3  -4  169.83    8.13
  -3  -3  -4  149.88    6.19
  -3  -3  -4  173.92    7.93
   3   3   5  537.45   15.53
  -3  -3  -5  504.45   13.56
  -3  -3  -5  538.19   16.04
  -3  -3  -6    0.39    0.81
  -3  -3  -6    2.16    1.43
   3   3   6    0.23    1.03
  -3  -3  -7 1092.44   30.11
  -3  -3  -7 1120.49   26.83
   3   3   7 1090.51   28.90
  -3  -3  -8   14.43    3.01
   3   3   8   12.22    2.47
  -3  -3  -8   10.62    2.08
   3   3   8   14.18    2.05
   3   3   8   11.91    2.19
   3   3   9   76.60    5.16
   3   3   9   82.61    6.29
  -3  -3  -9   81.94    5.80
  -3  -3  -9   86.07    7.47
   3   3   9   77.38    6.42
   3   3  10  144.00    9.57
   3   3  10  141.25    7.71
  -3  -3 -10  167.63    9.16
  -3  -3 -10  139.60   10.20
   3   3  10  151.00    9.50
  -3  -3 -11    8.68    2.82
   3   3  11    5.44    2.36
   3   3  11    6.97    1.95
   3   3  11    5.23    2.22
  -3  -3 -11    6.40    2.58
  -3  -3 -12   41.05    6.37
  -3  -3 -12   59.16    6.27
   3   3  12   44.47    4.68
   3   3  12   45.46    5.95
   3   3  12   46.43    5.97
   3   3  13   43.36    6.21
   3   3  13   43.53    4.83
   3   3  13   36.18    5.83
  -3  -3 -13   44.85    5.71
   3   3  14   44.35    6.55
   3   3  14   48.23    5.30
   3   3  14   54.40    7.59
   3   3  15   48.31    7.28
  -3  -4  11   65.95    8.93
  -3  -4  10    9.73    4.01
  -3  -4   9   35.91    6.24
  -3  -4   9   26.82    4.39
  -3  -4   8  110.89    8.77
   3   4  -8  106.42   10.16
  -3  -4   8   97.82    9.75
  -3  -4   8  117.15   10.61
  -3  -4   7   11.49    3.79
  -3  -4   7   23.42    4.23
  -3  -4   7   18.16    4.50
   3   4  -7   14.05    3.94
  -3  -4   6   11.86    3.39
  -3  -4   6    6.02    2.14
  -3  -4   6    7.82    3.24
  -3  -4   6    9.11    3.18
   3   4  -6   11.17    2.97
  -3  -4   5   57.65    5.50
  -3  -4   5   56.41    6.67
  -3  -4   5   65.36    8.23
   3   4  -5   58.86    6.24
  -3  -4   5   57.06    6.49
   3   4  -4   36.82    4.63
  -3  -4   4   29.32    5.31
  -3  -4   4   34.33    4.13
   3   4  -3  202.33   10.46
  -3  -4   3  199.13    9.81
  -3  -4   3  200.76   13.14
  -3  -4   2 1064.13   33.61
   3   4  -2 1077.76   29.17
  -3  -4   2 1040.59   27.59
  -3  -4   1   43.99    5.15
   3   4  -1   38.59    3.75
  -3  -4   1   36.75    3.89
   3   4   0  123.63    8.25
   3   4   0  131.38    7.17
  -3  -4   0  132.09    8.42
  -3  -4   0  114.91    6.93
   3   4   1   31.65    3.38
  -3  -4  -1   30.61    3.50
  -3  -4  -1   28.14    3.36
   3   4   1   27.14    3.43
   3   4   2   25.87    3.07
  -3  -4  -2   28.75    3.17
   3   4   2   24.35    2.93
  -3  -4  -2   31.87    3.08
  -3  -4  -3  185.90    8.35
  -3  -4  -3  197.27    8.68
  -3  -4  -3  169.06    6.70
   3   4   3  174.53    7.37
  -3  -4  -4 1008.75   26.35
   3   4   4 1014.02   23.32
  -3  -4  -4 1024.41   26.07
   3   4   5  876.92   22.93
  -3  -4  -5  804.38   21.24
   3   4   5  828.83   19.31
  -3  -4  -5  866.84   23.37
   3   4   6   69.77    5.13
   3   4   6   68.98    3.59
  -3  -4  -6   71.85    4.65
  -3  -4  -6   75.66    5.72
  -3  -4  -7   14.29    2.19
  -3  -4  -7   18.58    3.01
   3   4   7   17.30    2.76
   3   4   8   61.97    4.64
  -3  -4  -8   57.72    5.64
  -3  -4  -8   67.49    5.05
   3   4   8   61.10    5.35
   3   4   9  115.39    6.81
  -3  -4  -9  121.85    7.35
  -3  -4  -9  111.95    8.40
   3   4   9  122.25    8.23
   3   4  10   19.04    2.93
  -3  -4 -10   26.10    4.75
   3   4  10   18.34    3.35
  -3  -4 -10   27.57    3.87
  -3  -4 -11   19.48    4.20
  -3  -4 -11   27.47    3.91
   3   4  11   25.58    4.32
   3   4  11   19.25    4.02
   3   4  11   22.51    3.35
  -3  -4 -12    6.31    2.52
  -3  -4 -12    1.77    1.96
   3   4  12    5.96    2.39
   3   4  12    2.87    1.71
   3   4  12    4.64    2.37
  -3  -4 -13  149.96   10.70
   3   4  13  132.03    8.99
   3   4  13  142.98   11.36
   3   4  13  139.90   10.97
   3   4  14   12.42    3.82
   3   4  14    9.25    2.77
   3   4  14    9.69    3.79
  -3  -4 -14    6.38    2.67
   3   4  15   66.78    6.91
  -3  -4 -15   95.35    9.38
   3   4  15   89.33    9.64
  -3  -5  10   70.56    9.18
  -3  -5   9  365.12   20.44
  -3  -5   8    6.08    3.15
  -3  -5   8   19.41    4.45
  -3  -5   7   22.44    4.98
  -3  -5   7   46.17    6.05
  -3  -5   7   21.41    5.06
   3   5  -7   39.04    6.44
  -3  -5   6  270.66   13.41
  -3  -5   6  289.34   16.72
  -3  -5   6  282.07   19.04
   3   5  -6  299.17   15.91
  -3  -5   6  259.05   15.74
  -3  -5   5    1.67    1.99
  -3  -5   5    3.29    2.17
  -3  -5   5    1.83    1.67
   3   5  -5    6.62    2.54
  -3  -5   4    1.80    1.60
  -3  -5   4    1.95    2.53
   3   5  -4    1.92    1.75
  -3  -5   3  112.39   10.40
   3   5  -3  138.71    8.85
  -3  -5   3  124.28    7.86
   3   5  -2  419.37   20.09
  -3  -5   2  408.25   19.65
   3   5  -2  438.48   16.36
  -3  -5   2  412.17   15.01
   3   5  -1  561.90   22.15
   3   5  -1  564.58   18.41
  -3  -5   1  547.79   22.08
  -3  -5   1  558.25   17.93
  -3  -5   0  185.78   10.97
   3   5   0  190.71    9.29
   3   5   0  183.60   11.02
  -3  -5   0  198.98    9.16
   3   5   1    1.10    1.11
  -3  -5  -1    0.48    1.01
   3   5   1    1.24    1.43
  -3  -5  -1    0.16    1.04
  -3  -5  -2  208.25    9.10
   3   5   2  200.63    8.96
  -3  -5  -2  193.21    9.22
   3   5   2  202.67    9.85
  -3  -5  -3    5.19    1.40
  -3  -5  -3    4.77    1.09
  -3  -5  -3    4.29    1.34
   3   5   3    5.69    1.69
  -3  -5  -4  411.44   14.20
   3   5   4  404.28   13.19
  -3  -5  -5  747.61   22.52
  -3  -5  -5  744.74   20.84
   3   5   5  744.82   19.76
  -3  -5  -5  793.92   22.54
   3   5   6   85.00    5.87
  -3  -5  -6   82.94    5.51
   3   5   6   78.76    4.70
  -3  -5  -6   82.79    6.09
   3   5   7  629.31   19.81
  -3  -5  -7  645.88   19.17
  -3  -5  -7  654.75   21.06
   3   5   8   55.85    5.15
  -3  -5  -8   53.55    4.73
  -3  -5  -8   56.43    5.49
   3   5   9   64.41    5.21
  -3  -5  -9   65.51    6.44
  -3  -5  -9   68.61    5.65
   3   5   9   65.58    5.96
   3   5  10  294.11   12.61
  -3  -5 -10  295.22   13.20
  -3  -5 -10  267.34   14.37
   3   5  10  266.96   13.43
  -3  -5 -11  489.35   18.65
   3   5  11  448.74   17.04
  -3  -5 -11  450.76   20.55
   3   5  11  456.28   19.28
  -3  -5 -12  164.09   10.47
   3   5  12  142.94    9.18
  -3  -5 -12  136.93   11.28
   3   5  12  140.84   10.58
   3   5  13   14.15    3.03
  -3  -5 -13   20.18    4.11
   3   5  13   18.01    5.02
   3   5  14    2.97    2.52
   3   5  14    2.85    2.94
   3   5  14    1.71    2.09
  -3  -5 -14    0.85    2.07
   3   5  15   28.48    5.49
   3   5  15   29.36    5.94
  -3  -5 -15   44.01    6.70
   3   5  15   28.41    4.70
  -3  -6  10   20.01    5.22
  -3  -6   9   30.78    6.03
  -3  -6   8  179.10   12.18
  -3  -6   8  193.22   14.28
  -3  -6   7  163.90   11.81
  -3  -6   7  111.76   11.21
  -3  -6   6  306.65   14.89
  -3  -6   6  285.85   16.62
   3   6  -6  324.80   17.26
  -3  -6   5  101.96    7.79
   3   6  -5  108.28    9.10
  -3  -6   5   93.00    9.29
  -3  -6   5   90.95   10.79
  -3  -6   4   42.56    5.03
   3   6  -4   46.71    5.86
  -3  -6   4   40.41    6.76
   3   6  -3   62.45    8.74
   3   6  -3   65.73    6.46
  -3  -6   3   57.68    7.80
  -3  -6   3   65.77    5.88
   3   6  -2  205.51   14.37
  -3  -6   2  210.92   14.35
   3   6  -2  217.50   11.40
  -3  -6   2  218.15   10.55
  -3  -6   1   43.84    6.04
   3   6  -1   44.34    4.79
   3   6  -1   41.36    5.99
  -3  -6   1   40.31    4.34
   3   6   0  982.48   26.30
  -3  -6   0  899.35   30.04
  -3  -6   0  959.29   25.82
   3   6   1  703.90   20.58
  -3  -6  -1  623.23   22.44
   3   6   1  633.99   23.00
  -3  -6  -1  712.21   20.34
  -3  -6  -2  226.18   11.13
   3   6   2  234.25    9.90
  -3  -6  -2  223.13   10.03
   3   6   2  225.01   11.59
  -3  -6  -3 1409.62   35.78
  -3  -6  -3 1427.50   34.84
  -3  -6  -3 1445.03   35.52
   3   6   3 1473.08   36.98
  -3  -6  -4   26.45    3.30
   3   6   4   26.44    3.41
  -3  -6  -4   21.60    3.04
  -3  -6  -5    2.07    1.39
  -3  -6  -5   -0.40    0.89
   3   6   5   -0.19    0.72
  -3  -6  -5    0.86    1.06
  -3  -6  -6   21.42    3.08
  -3  -6  -6   18.12    2.93
   3   6   6   18.22    2.68
  -3  -6  -6   21.60    2.95
   3   6   7  351.98   13.93
   3   6   7  329.16   12.31
  -3  -6  -7  346.01   13.55
  -3  -6  -7  357.71   14.70
   3   6   8  597.78   19.50
  -3  -6  -8  598.83   19.19
   3   6   9 1266.42   34.87
  -3  -6  -9 1309.35   34.64
  -3  -6  -9 1318.18   36.91
   3   6  10   40.15    4.77
  -3  -6 -10   39.65    5.75
  -3  -6 -10   50.25    5.44
   3   6  11  175.92   10.21
  -3  -6 -11  202.22   11.59
  -3  -6 -11  179.20   12.12
   3   6  11  175.75   11.15
  -3  -6 -12  127.98    9.55
   3   6  12  131.89    9.13
   3   6  12  120.93    9.65
   3   6  13  253.97   13.65
  -3  -6 -13  282.29   15.31
   3   6  13  261.60   15.34
   3   6  14   61.26    6.65
  -3  -6 -14   69.66    7.79
   3   6  14   58.65    7.29
  -3  -6 -15    1.16    2.29
   3   6  15    3.55    2.78
   3   6  15    0.84    2.71
   3   6  15    1.26    1.78
  -3  -6 -16   47.50    7.43
  -3  -7   9   48.85    7.99
  -3  -7   8   24.23    5.66
  -3  -7   7   20.57    4.77
  -3  -7   7   11.82    3.16
  -3  -7   6  487.91   20.28
   3   7  -6  504.65   23.10
  -3  -7   6  505.39   23.70
  -3  -7   5    7.49    3.51
  -3  -7   5    5.66    2.78
   3   7  -5   10.90    3.32
  -3  -7   4  636.14   22.14
  -3  -7   4  657.76   30.27
   3   7  -4  647.38   31.69
   3   7  -4  665.46   24.94
  -3  -7   3  623.36   20.93
   3   7  -3  557.56   27.91
  -3  -7   3  606.66   28.28
   3   7  -3  656.97   23.32
  -3  -7   2   32.99    4.23
  -3  -7   2   37.30    6.47
   3   7  -2   32.44    6.30
   3   7  -2   24.90    4.05
   3   7  -1  177.25    9.97
  -3  -7   1  187.27   13.33
  -3  -7   1  175.51    9.34
   3   7   0    1.74    1.28
  -3  -7   0    0.39    1.23
  -3  -7   0    1.03    1.81
   3   7   0    0.02    1.30
   3   7   1  248.41   10.97
  -3  -7  -1  234.25   13.18
   3   7   1  205.12   12.86
  -3  -7  -1  228.13   10.76
  -3  -7  -2  248.79   10.81
   3   7   2  270.14   10.93
   3   7   2  231.98   13.12
  -3  -7  -2  245.93   12.75
  -3  -7  -3  346.61   14.66
  -3  -7  -3  370.70   13.71
   3   7   3  352.22   15.78
  -3  -7  -4    7.04    2.04
   3   7   4    5.95    2.11
  -3  -7  -4    6.03    1.97
  -3  -7  -5  299.41   12.80
  -3  -7  -5  295.37   12.84
   3   7   5  289.67   12.94
  -3  -7  -5  311.99   13.02
  -3  -7  -6   39.73    4.35
   3   7   6   45.12    4.55
  -3  -7  -6   53.32    5.15
  -3  -7  -6   56.28    5.41
  -3  -7  -7  185.11   10.37
  -3  -7  -7  195.32   10.32
   3   7   7  193.85    9.86
  -3  -7  -7  206.75   10.94
   3   7   8  364.31   14.99
  -3  -7  -8  366.80   15.01
   3   7   8  336.46   13.66
  -3  -7  -8  372.30   15.98
   3   7   9   50.67    5.35
  -3  -7  -9   45.85    5.08
   3   7   9   44.05    4.68
  -3  -7  -9   51.86    5.86
   3   7  10 1610.83   43.12
  -3  -7 -10 1642.89   43.18
  -3  -7 -10 1696.53   45.83
  -3  -7 -11    0.98    2.06
   3   7  11    1.03    1.86
  -3  -7 -11    5.06    2.58
   3   7  12  117.47    8.89
  -3  -7 -12  144.63   10.43
   3   7  12  127.06    9.82
   3   7  13    2.89    2.27
   3   7  13    4.43    2.91
  -3  -7 -13    0.21    1.87
   3   7  14    6.53    3.15
  -3  -7 -14    6.29    3.17
   3   7  14    5.03    2.11
  -3  -7 -15   73.86    8.48
   3   7  15   69.58    8.53
  -3  -7 -16  243.84   16.71
  -3  -8   8  198.75   15.57
  -3  -8   7   48.64    7.82
  -3  -8   6   39.19    6.68
  -3  -8   6   49.50    6.04
  -3  -8   5   69.64    6.82
   3   8  -5   75.49    8.14
  -3  -8   5   77.15    9.40
  -3  -8   4  121.35    8.82
   3   8  -4  118.91   10.08
   3   8  -4  126.58   13.93
  -3  -8   3   94.82    7.40
   3   8  -3  117.94    9.28
   3   8  -3   97.07   11.74
  -3  -8   3  100.20   11.21
   3   8  -2  159.12   10.20
  -3  -8   2  164.58   13.79
   3   8  -2  154.27   13.86
  -3  -8   2  168.40    9.86
  -3  -8   1  338.75   19.37
   3   8  -1  356.59   15.07
   3   8  -1  311.56   19.13
  -3  -8   1  372.40   15.01
  -3  -8   0  166.44   12.37
   3   8   0  163.73    9.42
   3   8   0  138.78   12.02
  -3  -8   0  155.17    9.18
  -3  -8  -1    6.20    2.18
   3   8   1    8.01    2.18
  -3  -8  -1    6.28    2.50
   3   8   1    8.54    3.28
  -3  -8  -2    1.90    1.80
   3   8   2    3.23    1.74
   3   8   2    0.78    1.42
  -3  -8  -2   -1.12    1.27
  -3  -8  -3 1143.97   30.08
  -3  -8  -3 1117.08   31.56
  -3  -8  -3 1109.65   32.94
   3   8   3 1126.76   34.68
  -3  -8  -4  443.77   16.69
   3   8   4  456.94   18.79
  -3  -8  -4  434.08   16.03
  -3  -8  -5    9.24    2.50
  -3  -8  -5   11.23    2.46
  -3  -8  -5   10.05    2.63
   3   8   5    7.45    2.37
  -3  -8  -6  356.07   14.91
   3   8   6  347.39   15.36
  -3  -8  -6  362.38   15.31
  -3  -8  -6  361.45   15.29
  -3  -8  -7  247.95   12.47
  -3  -8  -7  287.04   13.51
   3   8   7  275.22   13.18
  -3  -8  -7  291.08   13.63
  -3  -8  -8    8.76    2.46
  -3  -8  -8    3.83    1.94
   3   8   8    5.11    2.31
  -3  -8  -8    6.69    2.16
   3   8   9  124.94    8.74
  -3  -8  -9  115.05    8.60
   3   8   9  121.37    8.29
  -3  -8  -9  127.78    9.42
   3   8  10  217.95   12.22
  -3  -8 -10  210.13   12.21
   3   8  10  205.24   11.30
  -3  -8 -10  213.88   13.09
   3   8  11  356.19   16.66
  -3  -8 -11  336.70   17.70
  -3  -8 -11  369.96   17.17
   3   8  12  156.25   11.07
  -3  -8 -12  165.14   11.54
   3   8  13    6.07    2.98
  -3  -8 -13    6.78    2.88
   3   8  14   23.32    4.81
  -3  -8 -14   31.37    5.69
   3   8  15   11.29    3.69
  -3  -8 -15   11.25    3.60
  -3  -9   6  126.58   12.25
  -3  -9   5   34.59    6.55
  -3  -9   5   20.54    4.11
  -3  -9   4    2.94    3.30
   3   9  -4    6.01    2.64
  -3  -9   4    4.47    1.57
   3   9  -4    5.93    3.30
  -3  -9   3  421.45   17.43
   3   9  -3  434.83   19.43
   3   9  -3  380.87   24.64
  -3  -9   2   90.86    7.32
  -3  -9   2   82.67   10.18
   3   9  -2   89.66   11.06
   3   9  -2  108.78    8.54
   3   9  -1  175.90   10.46
  -3  -9   1  154.71   13.27
   3   9  -1  148.74   13.62
  -3  -9   1  182.80   10.32
  -3  -9   0    7.50    2.44
  -3  -9   0    4.98    2.86
   3   9   0    6.85    2.23
   3   9   0    0.45    1.64
   3   9   1  345.86   13.91
  -3  -9  -1  334.22   18.38
   3   9   1  316.55   18.55
  -3  -9  -1  351.71   13.99
   3   9   2  177.76   13.09
   3   9   2  186.76    9.67
  -3  -9  -2  177.06   12.27
  -3  -9  -2  175.36    9.62
  -3  -9  -3  187.17   10.63
   3   9   3  182.78   12.78
  -3  -9  -3  194.92   12.09
  -3  -9  -3  180.82    9.57
  -3  -9  -4   83.91    6.85
   3   9   4   80.19    7.97
  -3  -9  -4   80.46    6.17
  -3  -9  -4   83.96    7.37
  -3  -9  -5  165.90    9.93
  -3  -9  -5  180.32    9.72
   3   9   5  155.16   10.92
  -3  -9  -5  161.51   10.48
  -3  -9  -6  111.80    8.12
  -3  -9  -6  126.35    9.08
   3   9   6  118.70    9.18
  -3  -9  -6  112.67    8.30
  -3  -9  -7   13.38    2.93
  -3  -9  -7   10.88    2.91
  -3  -9  -7   15.95    3.29
   3   9   7   15.25    3.31
  -3  -9  -8  111.39    8.66
  -3  -9  -8  107.22    8.24
   3   9   8  100.63    8.53
  -3  -9  -8  116.50    8.90
  -3  -9  -9  322.75   15.68
  -3  -9  -9  302.78   15.18
   3   9   9  298.37   15.14
  -3  -9  -9  293.56   15.35
   3   9  10    9.07    2.92
  -3  -9 -10   10.41    3.28
  -3  -9 -10    7.07    2.70
   3   9  10    9.39    4.58
   3   9  11   45.96    5.86
  -3  -9 -11   47.72    6.25
   3   9  11   38.30    5.27
   3   9  12    7.63    2.98
   3   9  12    2.89    2.09
  -3  -9 -12    1.90    2.17
   3   9  13  182.40   12.58
  -3  -9 -13  196.08   13.59
   3   9  14   62.21    7.47
  -3  -9 -14   70.12    8.24
   3   9  15    9.11    3.39
  -3  -9 -15   11.74    4.15
  -3 -10   5   47.06    7.44
  -3 -10   4   18.21    4.92
  -3 -10   4   25.62    4.65
   3  10  -4   16.31    5.51
   3  10  -4   12.66    3.48
   3  10  -3   -3.62    2.21
  -3 -10   3    0.56    1.56
   3  10  -3    4.39    3.59
  -3 -10   2   69.72    6.48
   3  10  -2   66.86    7.01
   3  10  -2   55.76    9.17
  -3 -10   1  158.66    9.79
   3  10  -1  164.72   10.59
   3  10  -1  160.81   15.04
   3  10   0   66.68    6.52
   3  10   0   55.64    8.55
  -3 -10   0   78.47    9.49
  -3 -10   0   81.73    6.83
   3  10   1  224.40   11.25
   3  10   1  210.94   15.87
  -3 -10  -1  217.95   15.46
  -3 -10  -1  235.71   11.94
   3  10   2   74.22    6.07
  -3 -10  -2   75.71    8.45
  -3 -10  -2   71.77    5.79
   3  10   2   80.09    9.26
  -3 -10  -3  268.53   13.82
   3  10   3  265.56   16.80
  -3 -10  -3  292.18   16.17
  -3 -10  -3  284.97   12.53
  -3 -10  -4    6.23    2.00
  -3 -10  -4    3.15    1.64
   3  10   4    5.87    2.75
  -3 -10  -4    9.17    2.30
  -3 -10  -5    3.58    1.96
   3  10   5    6.24    3.35
  -3 -10  -5    2.19    2.11
  -3 -10  -5    3.36    2.28
   3  10   6   78.49    8.11
  -3 -10  -6   82.02    7.72
  -3 -10  -6   78.42    6.79
  -3 -10  -6   68.37    6.76
  -3 -10  -7    7.25    2.63
  -3 -10  -7    8.82    2.44
   3  10   7    7.52    2.58
  -3 -10  -7    9.09    2.87
  -3 -10  -8    3.02    2.10
  -3 -10  -8    2.46    1.95
  -3 -10  -8    4.01    2.25
   3  10   8    0.35    1.95
  -3 -10  -9  412.34   18.97
  -3 -10  -9  398.76   18.18
  -3 -10  -9  394.85   18.49
   3  10   9  414.58   19.24
  -3 -10 -10  274.10   15.34
  -3 -10 -10  249.60   14.61
   3  10  10  245.15   14.57
  -3 -10 -11    5.46    3.13
   3  10  11    6.09    2.94
  -3 -10 -11    5.49    2.51
   3  10  12   47.16    6.26
   3  10  12   40.24    5.89
  -3 -10 -12   36.33    5.73
   3  10  13   53.03    6.79
   3  10  13   49.36    6.80
  -3 -10 -13   49.93    7.07
   3  10  14   60.85    7.54
   3  10  14   56.11    7.23
  -3 -10 -14   67.27    8.39
   3  10  15  101.88   10.10
  -3 -10 -15   96.75   10.29
   3  10  15   95.20    9.73
  -3 -11   4   14.26    5.00
  -3 -11   3  232.34   13.26
   3  11  -3  221.22   20.00
  -3 -11   2   33.63    4.70
   3  11  -2   34.13    5.33
   3  11  -2   33.21    8.38
  -3 -11   1   21.02    3.64
   3  11  -1   20.89    4.01
   3  11  -1   29.64    7.19
  -3 -11   0  166.20    9.76
   3  11   0  173.15   10.43
   3  11   0  172.60   15.67
  -3 -11  -1   17.15    3.36
   3  11   1   16.86    3.10
   3  11   1   12.64    4.39
  -3 -11  -2   19.58    3.40
   3  11   2   22.09    5.59
  -3 -11  -3  339.98   16.45
  -3 -11  -3  356.61   19.58
   3  11   3  355.60   21.04
  -3 -11  -3  395.14   15.06
  -3 -11  -4    1.89    1.58
   3  11   4   -0.06    2.03
  -3 -11  -4   -0.25    1.42
  -3 -11  -4   -0.31    1.57
  -3 -11  -5    3.70    2.19
  -3 -11  -5    3.23    2.30
   3  11   5    2.63    2.46
  -3 -11  -5    6.35    2.08
  -3 -11  -6   71.24    6.55
   3  11   6   80.14    8.88
  -3 -11  -6   67.86    7.69
  -3 -11  -6   70.42    6.98
  -3 -11  -7    7.59    2.77
  -3 -11  -7    6.44    2.73
   3  11   7    3.39    2.58
  -3 -11  -7    6.60    2.91
  -3 -11  -8   74.33    7.93
  -3 -11  -8   75.60    7.67
   3  11   8   78.20    8.61
  -3 -11  -8   67.55    7.08
  -3 -11  -9   27.88    4.78
   3  11   9   22.13    4.54
  -3 -11  -9   26.43    4.84
  -3 -11 -10   74.66    8.27
  -3 -11 -10   68.52    7.61
   3  11  10   74.34    8.46
  -3 -11 -11  136.68   11.33
  -3 -11 -11  116.33    9.89
   3  11  11  125.81   11.03
  -3 -11 -12    4.26    2.25
  -3 -11 -12    6.71    2.93
   3  11  12    4.34    2.74
   3  11  13   18.33    4.69
  -3 -11 -13   25.08    5.17
   3  11  14   35.47    6.58
   3  11  14   29.91    5.67
  -3 -11 -14   32.35    6.23
  -3 -12   2   54.74    6.29
   3  12  -2   62.39   10.75
  -3 -12   1   33.53    4.74
   3  12  -1   38.10    9.53
  -3 -12   0   20.70    3.56
   3  12   0   16.47    5.83
  -3 -12  -1    6.26    2.31
   3  12   1    3.78    3.21
   3  12   2   26.29    6.44
  -3 -12  -2   31.26    4.44
  -3 -12  -3   27.77    3.98
   3  12   3   21.55    5.61
  -3 -12  -3   31.94    5.71
  -3 -12  -4  188.13   13.67
  -3 -12  -4  166.25    9.17
   3  12   4  151.89   14.05
   3  12   5  118.70   11.97
  -3 -12  -5  140.65   11.60
  -3 -12  -5  137.94    8.36
   3  12   6   22.56    5.04
  -3 -12  -6   28.80    5.58
  -3 -12  -6   27.53    4.08
  -3 -12  -7   43.62    6.53
   3  12   7   52.23    7.71
  -3 -12  -7   54.29    5.85
  -3 -12  -8   36.27    5.76
  -3 -12  -8   35.22    5.09
   3  12   8   37.27    6.49
   3  12   9    7.25    3.12
  -3 -12  -9    7.58    3.05
  -3 -12  -9    6.06    3.27
  -3 -12 -10   57.64    7.72
   3  12  10   67.07    8.52
  -3 -12 -10   65.06    7.46
  -3 -12 -11    3.73    2.87
  -3 -12 -11    4.64    2.68
   3  12  11    3.93    2.65
  -3 -12 -12   84.50    9.55
  -3 -12 -12   81.38    8.68
   3  12  12   89.55    9.92
   3  12  13  221.66   16.07
  -3 -12 -13  200.17   14.25
  -3 -12 -13  207.18   15.55
   3  13   1   39.34    8.67
  -3 -13  -2   34.32    6.24
   3  13   2   24.55    6.22
  -3 -13  -3   49.58    7.43
   3  13   3   36.96    7.72
  -3 -13  -3   35.86    4.24
  -3 -13  -4    1.16    2.07
  -3 -13  -4    4.38    2.99
   3  13   4    1.04    2.68
  -3 -13  -5    3.34    2.61
  -3 -13  -5    2.80    1.66
  -3 -13  -6  189.16   14.44
   3  13   6  187.17   15.88
  -3 -13  -6  215.20   10.59
  -3 -13  -7    7.16    3.16
   3  13   7    7.37    3.35
  -3 -13  -7   11.40    3.17
   3  13   8   89.51   10.45
  -3 -13  -8   91.08    9.84
  -3 -13  -8  106.06    7.98
   3  13   9   16.75    4.95
  -3 -13  -9   15.71    4.48
  -3 -13  -9   14.84    3.78
   3  13  10   53.19    7.98
  -3 -13 -10   54.26    7.81
  -3 -13 -10   55.60    6.96
  -3 -13 -11   48.60    7.50
  -3 -13 -11   59.96    7.63
   3  13  11   59.17    8.69
   3  14   5    2.94    2.91
   3  14   6    0.04    3.29
   3  14   7   -0.16    2.72
   3  14   8   30.26    6.96
  -4  10   7   69.65   10.51
   4 -10  -7   82.32    9.87
   4 -10  -6   50.17    7.43
  -4  10   6   57.26    9.62
  -4  10   5   72.23   10.94
   4 -10  -5   74.35    8.84
  -4  10   4  133.63   14.48
   4 -10  -4  129.13   11.32
   4 -10  -3   19.91    4.43
  -4  10   3   22.79    6.53
   4 -10  -2    3.94    2.57
  -4  10   2    4.23    3.33
   4 -10  -1    3.00    2.15
  -4  10   1    4.80    3.43
  -4  10   0   14.51    6.15
   4 -10   0    2.04    2.39
   4  -9  -9  169.76   14.43
   4  -9  -8    9.82    4.04
   4  -9  -7   21.67    5.33
  -4   9   7   16.93    5.44
   4  -9  -6  182.68   13.99
  -4   9   6  222.70   17.41
   4  -9  -5    6.59    2.92
  -4   9   5    6.61    3.94
  -4   9   4  313.47   21.21
   4  -9  -4  338.91   18.15
  -4   9   3  144.53   14.05
   4  -9  -3  176.08   12.61
   4  -9  -2    6.14    2.80
  -4   9   2   16.79    5.41
  -4   9   1  332.86   21.92
   4  -9  -1  342.55   17.17
  -4   9   0   96.51   11.74
   4  -9   0   93.89    8.47
  -4   9  -1   17.34    5.88
   4  -9   1   16.95    3.82
  -4   9  -2   36.67    7.74
   4  -9   2   27.95    4.29
  -4   9  -3   18.99    5.97
  -4   8  11    8.92    3.06
   4  -8 -10   28.43    6.05
  -4   8  10   27.57    4.12
   4  -8  -9  127.41   11.91
  -4   8   9  132.93    8.54
  -4   8   8  203.85    9.55
   4  -8  -8  217.31   15.16
  -4   8   7   33.29    3.17
   4  -8  -7   37.84    6.02
   4  -8  -7   26.72    2.78
  -4   8   6    2.50    2.87
   4  -8  -6    1.60    2.39
  -4   8   6    5.31    3.00
  -4   8   5   71.16    9.25
  -4   8   5   68.02    7.33
   4  -8  -5   74.81    8.01
   4  -8  -4   22.98    4.61
  -4   8   4   23.88    5.36
  -4   8   3   26.86    5.97
   4  -8  -3   22.90    4.29
   4  -8  -2    3.63    1.80
  -4   8   2   18.79    4.90
  -4   8   1    3.59    3.62
   4  -8  -1    2.46    2.02
  -4   8   0   97.18   10.88
   4  -8   0  110.30    8.45
  -4   8  -1   18.53    5.33
   4  -8   1   16.02    3.20
  -4   8  -2   48.34    7.86
   4  -8   2   60.49    5.98
   4  -8   3    4.87    2.00
  -4   8  -3    1.02    3.13
  -4   8  -4   82.90   10.89
  -4   8  -5    3.09    3.00
  -4   7  12   11.99    3.52
   4  -7 -11   32.69    6.86
  -4   7  11   38.07    5.40
   4  -7 -10   -1.04    1.78
  -4   7  10    2.71    1.72
   4  -7 -10    4.02    2.52
   4  -7  -9   55.62    6.39
   4  -7  -9   56.76    7.65
  -4   7   9   60.47    5.90
   4  -7  -8   72.33    8.25
   4  -7  -8   77.60    6.74
  -4   7   8   84.60    6.42
   4  -7  -7    0.35    1.43
  -4   7   7   -0.38    0.90
  -4   7   7    1.90    1.89
   4  -7  -7    0.50    1.48
  -4   7   6   37.50    3.14
   4  -7  -6   38.35    5.65
   4  -7  -6   34.15    3.46
  -4   7   6   46.37    6.06
   4  -7  -5  123.31    5.91
  -4   7   5  143.32   10.21
  -4   7   4   23.78    5.38
   4  -7  -4   37.15    5.53
  -4   7   4   27.13    4.23
  -4   7   3    8.21    3.39
  -4   7   3    7.65    2.34
   4  -7  -3   10.64    2.97
  -4   7   2  126.22   11.51
   4  -7  -2  131.99    9.49
  -4   7   1  412.37   21.77
   4  -7  -1  459.02   17.94
  -4   7   0   78.05    9.08
   4  -7   0   82.99    6.86
  -4   7  -1   38.35    6.54
   4  -7   1   38.52    4.48
  -4   7  -2   48.13    3.08
   4  -7   2   55.42    5.18
  -4   7  -2   49.51    3.23
  -4   7  -2   58.05    8.19
  -4   7  -3   53.45    3.75
  -4   7  -3   56.01    8.13
  -4   7  -3   42.41    3.49
   4  -7   3   52.05    4.84
  -4   7  -4    2.38    1.47
  -4   7  -4    0.49    2.34
   4  -7   4    4.40    1.64
  -4   7  -5    7.87    2.33
  -4   7  -5   13.77    4.99
  -4   7  -6   24.04    5.91
  -4   6  12   25.71    4.87
  -4   6  11    1.81    1.93
   4  -6 -11    3.95    3.19
   4  -6 -11    4.37    3.24
   4  -6 -10   99.24   10.48
   4  -6 -10  110.80    9.89
  -4   6  10  108.44    8.84
   4  -6  -9    6.36    3.03
  -4   6   9    9.75    2.61
   4  -6  -9    5.57    2.65
   4  -6  -8   14.85    4.33
  -4   6   8   15.08    3.07
  -4   6   8   23.26    4.63
   4  -6  -8   14.93    3.47
   4  -6  -7   37.43    5.76
   4  -6  -7   39.01    4.69
  -4   6   7   38.71    5.51
  -4   6   7   37.88    4.15
  -4   6   6  184.18   11.99
   4  -6  -6  186.21   12.28
   4  -6  -6  190.76    9.68
  -4   6   6  190.29    8.49
  -4   6   5    2.32    0.92
  -4   6   5    1.18    1.51
   4  -6  -5    3.34    2.57
  -4   6   5    1.18    0.94
   4  -6  -5    1.72    1.25
  -4   6   4  302.63    9.81
   4  -6  -4  283.20   10.30
  -4   6   4  305.43   14.36
   4  -6  -4  299.42   15.02
  -4   6   3   26.38    5.02
  -4   6   3   25.04    3.90
  -4   6   3   16.25    1.81
   4  -6  -3   24.73    4.13
  -4   6   2  219.14   14.00
  -4   6   2  218.89   10.64
   4  -6  -2  237.39   12.12
  -4   6   2  201.44    6.57
  -4   6   1   66.60    7.70
   4  -6  -1   72.43    5.99
  -4   6   1   49.37    2.93
  -4   6   0  162.32   12.24
  -4   6   0  157.28    5.84
   4  -6   0  180.15    9.51
   4  -6   1    7.27    2.26
  -4   6  -1    7.75    1.37
  -4   6  -1    6.85    2.54
  -4   6  -2    3.59    3.01
  -4   6  -2    1.77    1.33
   4  -6   2    1.89    1.35
  -4   6  -3   33.88    3.19
  -4   6  -3   32.68    3.34
  -4   6  -3   39.42    6.37
   4  -6   3   40.24    3.83
  -4   6  -4   17.94    2.77
  -4   6  -4   13.72    2.38
   4  -6   4   20.55    2.56
   4  -6   5    2.28    0.70
  -4   6  -5    4.17    1.86
  -4   6  -5    2.80    1.52
  -4   6  -5    1.45    2.62
   4  -6   5    2.98    0.99
  -4   6  -6   96.43    7.00
   4  -6   6   84.72    5.09
   4  -6   6   93.80    4.55
  -4   6  -7   86.90   10.87
  -4   6  -8    4.76    3.67
  -4   5  12   10.14    3.71
   4  -5 -12    4.22    3.02
   4  -5 -11   83.60   10.34
  -4   5  11   82.10    8.59
  -4   5  10   22.81    4.29
   4  -5 -10   24.40    5.06
   4  -5 -10   15.73    4.50
   4  -5  -9    7.00    3.27
  -4   5   9    8.45    2.68
   4  -5  -9    5.51    2.49
  -4   5   8  211.84   13.79
   4  -5  -8  215.65   14.37
   4  -5  -8  227.34   12.91
  -4   5   8  207.30   11.40
  -4   5   7  105.98    9.20
  -4   5   7   93.16    6.71
   4  -5  -7  104.11    8.11
   4  -5  -7   99.84    9.16
  -4   5   7  100.30    7.08
  -4   5   6  162.01    8.46
  -4   5   6  165.51   10.96
   4  -5  -6  162.62    9.52
   4  -5  -6  151.88   10.93
  -4   5   6  158.02    8.30
   4  -5  -5   24.76    4.24
  -4   5   5   21.57    2.94
   4  -5  -5   28.62    3.64
  -4   5   5   20.68    3.65
  -4   5   5   26.31    2.83
  -4   5   4  207.50    8.42
  -4   5   4  219.85   11.70
   4  -5  -4  209.81    9.28
   4  -5  -4  214.27   12.04
  -4   5   4  207.79    7.27
  -4   5   3 1664.83   41.45
   4  -5  -3 1565.63   37.06
   4  -5  -3 1694.83   42.61
  -4   5   3 1674.39   36.12
  -4   5   2  123.67    7.55
   4  -5  -2  114.49    7.91
  -4   5   2  112.47    5.46
  -4   5   2  111.96    9.23
  -4   5   1    1.30    1.13
  -4   5   1    1.08    1.20
   4  -5  -1    2.58    1.21
  -4   5   1    1.58    0.96
  -4   5   0  156.84   11.08
  -4   5   0  145.69    6.32
   4  -5   0  151.33    8.21
  -4   5  -1    1.64    1.45
   4  -5   1    2.05    0.93
  -4   5  -1    0.89    0.93
  -4   5  -2  210.31   13.25
   4  -5   2  191.14    8.28
  -4   5  -3   87.10    5.72
  -4   5  -3  111.83    9.90
   4  -5   3  109.74    5.68
  -4   5  -4    1.97    1.75
  -4   5  -4    2.72    1.25
   4  -5   4    3.17    1.02
   4  -5   5  144.49    5.46
   4  -5   5  129.75    5.63
  -4   5  -6   32.44    4.29
   4  -5   6   28.50    1.87
   4  -5   6   27.38    1.80
   4  -5   6   31.99    3.25
   4  -5   7    4.14    1.68
  -4   5  -7    1.53    1.67
   4  -5   7    4.64    2.89
  -4   5  -7    4.43    3.15
  -4   5  -8   90.57    7.82
  -4   5  -8  120.54   12.22
   4  -5   8  117.55   10.45
   4  -5   8  100.52    7.29
  -4   5  -9   43.57    7.97
   4  -5   9   39.24    4.83
  -4   4  13   22.76    5.17
  -4   4  12   50.23    7.14
   4  -4 -12   50.13    8.49
  -4   4  11   -3.92    2.11
   4  -4 -11    3.73    2.15
   4  -4 -10   89.41    9.18
  -4   4  10   84.14    8.14
  -4   4   9   94.65    9.35
   4  -4  -9   87.12    9.40
   4  -4  -9   95.67    8.79
  -4   4   9   96.56    8.46
  -4   4   8    5.66    2.50
  -4   4   8    3.04    1.62
  -4   4   8    0.79    1.40
   4  -4  -8    5.54    2.65
   4  -4  -8    3.12    2.68
   4  -4  -7   -0.69    1.87
  -4   4   7    0.93    2.21
  -4   4   7   -0.83    1.11
  -4   4   7    0.46    1.16
   4  -4  -7    1.74    2.05
  -4   4   6  711.85   25.54
  -4   4   6  793.97   22.14
   4  -4  -6  725.81   23.99
   4  -4  -6  732.65   26.42
  -4   4   6  697.63   21.96
  -4   4   5   51.19    4.32
  -4   4   5   49.95    5.49
   4  -4  -5   57.94    5.23
   4  -4  -5   58.58    6.37
  -4   4   4   52.21    5.35
   4  -4  -4   53.89    4.78
   4  -4  -4   52.99    5.63
  -4   4   4   56.95    4.03
  -4   4   4   52.40    4.30
  -4   4   3  317.22   13.30
   4  -4  -3  319.50   11.84
   4  -4  -3  316.61   13.72
  -4   4   3  316.63   11.12
  -4   4   3  295.68    8.94
   4  -4  -2  153.13    7.43
  -4   4   2  144.14    8.08
   4  -4  -2  155.87    8.63
  -4   4   2  133.04    6.46
  -4   4   1  643.01   23.08
  -4   4   1  639.52   19.00
  -4   4   1  652.90   17.65
   4  -4  -1  667.41   20.15
  -4   4   0   56.76    6.07
  -4   4   0   53.42    3.72
  -4   4   0   52.06    4.03
   4  -4   0   55.58    4.71
  -4   4  -1  462.64   19.03
  -4   4  -1  446.92   14.10
   4  -4   1  475.10   14.46
  -4   4  -2  139.00    9.81
   4  -4   2  132.67    6.06
  -4   4  -2  125.43    6.83
  -4   4  -3   25.67    2.96
  -4   4  -3   38.45    5.36
   4  -4   3   34.92    2.64
   4  -4   4   54.61    2.91
  -4   4  -4   65.80    5.32
   4  -4   4   67.93    3.15
  -4   4  -5   91.12    8.56
   4  -4   5   88.38    4.68
   4  -4   6    1.65    1.33
  -4   4  -6    2.68    2.12
   4  -4   7   82.33    8.07
  -4   4  -7   91.96    9.46
   4  -4   7   90.85    6.35
  -4   4  -8   51.37    5.81
   4  -4   8   43.64    6.24
  -4   4  -8   58.81    8.00
   4  -4   8   49.67    5.06
  -4   4  -9   68.76    7.36
   4  -4   9   72.58    8.34
   4  -4   9   90.23    7.31
   4  -4  10   48.30    5.84
  -4   3  13   67.73    8.78
  -4   3  12   26.82    5.34
   4  -3 -11   63.99    8.92
  -4   3  11   52.90    7.17
  -4   3  10   -0.03    1.42
   4  -3 -10    0.73    1.78
  -4   3   9   14.61    3.54
  -4   3   9   15.93    3.07
   4  -3  -9   15.57    4.16
  -4   3   9   17.69    4.35
   4  -3  -9   20.58    4.76
  -4   3   8  389.53   15.92
   4  -3  -8  401.91   20.21
   4  -3  -8  381.22   17.93
  -4   3   8  362.91   16.97
  -4   3   8  384.16   18.88
  -4   3   7   11.58    2.90
  -4   3   7   10.66    2.48
  -4   3   7   10.72    3.41
   4  -3  -7    6.88    2.65
   4  -3  -7    9.62    3.12
  -4   3   6  440.22   15.33
   4  -3  -6  423.64   17.49
   4  -3  -6  402.13   18.62
  -4   3   6  412.16   16.33
  -4   3   6  456.09   18.85
   4  -3  -5  766.94   26.61
   4  -3  -5  830.29   25.85
  -4   3   5  772.86   23.35
  -4   3   5  791.40   26.24
   4  -3  -4    2.02    1.87
  -4   3   4    0.04    0.77
  -4   3   4    3.28    1.73
   4  -3  -4    0.08    0.93
  -4   3   4    1.75    1.60
  -4   3   3  109.88    7.32
   4  -3  -3  106.67    6.65
   4  -3  -3  108.02    7.58
  -4   3   3  115.05    5.74
  -4   3   3  121.13    6.55
  -4   3   2    0.99    1.08
   4  -3  -2    0.50    1.02
  -4   3   2    0.57    0.63
   4  -3  -2    0.69    1.29
  -4   3   2    3.21    1.83
  -4   3   1  666.75   19.31
   4  -3  -1  668.75   19.06
   4  -3  -1  672.45   20.02
  -4   3   1  726.90   19.23
  -4   3   0  123.14    6.13
   4  -3   0  130.39    6.89
  -4   3   0  125.55    8.38
  -4   3   0  134.36    6.86
  -4   3  -1  459.35   17.47
  -4   3  -1  456.34   14.40
   4  -3   1  475.07   13.61
  -4   3  -1  420.14   12.31
   4  -3   2    5.50    1.20
  -4   3  -2    4.45    1.44
  -4   3  -2    4.57    1.88
  -4   3  -3  130.29    7.10
   4  -3   3  141.26    4.79
   4  -3   4   85.74    3.97
  -4   3  -4   76.43    5.84
  -4   3  -5  208.07   12.01
   4  -3   5  190.61    7.60
   4  -3   6  159.81   10.09
  -4   3  -6  162.47   11.07
   4  -3   6  156.12    7.71
   4  -3   7   13.87    2.48
   4  -3   7    8.85    2.59
  -4   3  -7   10.89    2.99
   4  -3   8  184.38   11.80
  -4   3  -8  199.73   13.57
   4  -3   8  179.48   10.08
  -4   3  -9   58.78    6.45
   4  -3   9   68.68    7.69
   4  -3   9   64.21    6.27
   4  -3  10   16.92    3.47
   4  -3  10   20.64    4.61
   4  -3  11  101.55    8.77
  -4   2  13    1.36    2.51
  -4   2  12  169.80   13.63
  -4   2  11   54.70    7.37
  -4   2  10  180.85   11.47
  -4   2  10  195.38   13.41
  -4   2   9    2.70    2.22
  -4   2   9    4.05    2.09
  -4   2   9    5.50    3.09
   4  -2  -9    2.88    2.62
   4  -2  -9    4.20    3.08
  -4   2   8  414.08   16.45
   4  -2  -8  396.22   20.31
   4  -2  -8  352.23   17.67
  -4   2   8  359.19   17.26
  -4   2   8  395.51   19.18
  -4   2   7   23.93    4.47
  -4   2   7   22.57    3.80
  -4   2   7   20.99    3.59
   4  -2  -7   18.14    4.16
   4  -2  -7   20.81    4.23
  -4   2   6   71.81    6.16
   4  -2  -6   76.55    8.01
   4  -2  -6   76.18    7.26
  -4   2   6   71.72    6.37
  -4   2   6   75.51    7.33
  -4   2   5    5.23    2.01
  -4   2   5    7.66    2.32
  -4   2   5    6.25    2.07
   4  -2  -5    6.63    2.32
   4  -2  -5    4.61    2.14
   4  -2  -4  166.62   10.70
   4  -2  -4  181.27    9.84
  -4   2   4  175.29    9.03
  -4   2   4  191.75   10.72
   4  -2  -3  218.58   11.56
   4  -2  -3  253.94   11.03
  -4   2   3  259.11   10.08
  -4   2   3  239.64   10.08
  -4   2   3  227.28   11.07
   4  -2  -2  435.30   16.30
  -4   2   2  436.71   14.73
  -4   2   2  475.32   13.88
  -4   2   2  456.54   15.80
  -4   2   1   38.37    3.59
   4  -2  -1   37.25    3.62
   4  -2  -1   40.67    4.04
  -4   2   1   32.75    3.38
  -4   2   1   39.93    2.77
  -4   2   0  118.91    5.79
   4  -2   0  126.51    6.75
  -4   2   0  134.53    7.24
  -4   2   0  109.02    4.14
  -4   2   0  102.94    3.61
  -4   2  -1  154.74    8.33
  -4   2  -1  165.99    7.62
   4  -2   1  142.26    6.27
  -4   2  -2 2044.00   43.59
  -4   2  -2 1983.91   44.71
   4  -2   2 1756.27   38.03
  -4   2  -2 1834.30   36.92
  -4   2  -3    9.43    1.24
  -4   2  -3    9.50    1.92
  -4   2  -3    9.90    2.32
   4  -2   4  642.44   16.89
  -4   2  -4  697.39   21.28
  -4   2  -4  786.18   19.00
  -4   2  -4  737.82   22.46
  -4   2  -5  180.50   10.03
  -4   2  -5  190.04    8.63
   4  -2   5  165.81    7.21
   4  -2   6  153.15    8.89
  -4   2  -6  141.41    9.40
  -4   2  -6  157.47    8.61
   4  -2   6  142.73    7.42
   4  -2   7  180.49   10.31
  -4   2  -7  204.76   11.03
  -4   2  -7  183.21   11.49
   4  -2   7  181.34    9.25
  -4   2  -8   41.00    5.38
   4  -2   8   43.97    5.36
   4  -2   8   36.75    4.32
  -4   2  -9   18.87    4.45
   4  -2   9   21.51    3.66
   4  -2   9   17.30    3.85
   4  -2  10   62.90    6.99
  -4   2 -10   70.15    8.46
   4  -2  10   69.16    6.87
  -4   2 -11   19.08    4.87
   4  -2  11   19.00    3.74
   4  -2  11   21.09    4.40
   4  -2  12    8.47    2.74
  -4   1  13    6.91    3.55
  -4   1  12   -2.04    2.22
  -4   1  11  376.21   20.59
  -4   1  10  572.45   22.41
  -4   1  10  559.52   24.45
  -4   1   9  257.26   13.34
   4  -1  -9  244.30   15.55
  -4   1   9  248.09   14.75
  -4   1   9  245.31   15.39
  -4   1   8  166.94   10.13
   4  -1  -8  161.57   11.47
  -4   1   8  152.11   11.07
  -4   1   8  159.66   12.01
  -4   1   7   29.71    4.70
  -4   1   7   26.84    4.08
  -4   1   7   29.50    4.97
   4  -1  -7   33.86    5.16
  -4   1   6   46.86    4.85
   4  -1  -6   48.66    6.64
   4  -1  -6   47.37    5.62
  -4   1   6   43.50    5.31
  -4   1   6   46.61    5.93
   4  -1  -5   57.88    6.70
   4  -1  -5   67.62    6.42
  -4   1   5   57.56    5.78
  -4   1   5   63.94    6.49
  -4   1   5   72.12    5.81
   4  -1  -4   37.53    5.43
   4  -1  -4   47.08    5.05
  -4   1   4   41.33    4.48
  -4   1   4   35.43    4.58
  -4   1   4   46.56    4.52
   4  -1  -3  606.32   21.24
   4  -1  -3  637.44   20.12
  -4   1   3  665.47   19.72
  -4   1   3  618.36   20.63
  -4   1   3  645.31   19.40
   4  -1  -2 3552.59   79.69
  -4   1   2 3552.94   76.91
  -4   1   2 3715.30   79.25
   4  -1  -1 3590.39   75.03
  -4   1   1 3455.91   73.95
   4  -1  -1 3665.53   76.32
  -4   1   1 3654.18   74.87
  -4   1   0    9.34    1.77
   4  -1   0    8.57    1.83
  -4   1   0    5.31    1.35
  -4   1  -1   30.28    2.26
  -4   1  -1   34.23    2.84
  -4   1  -2  100.65    3.85
  -4   1  -2  119.42    6.66
  -4   1  -2  113.29    6.29
  -4   1  -2  117.61    4.79
  -4   1  -3  432.71   13.95
  -4   1  -3  436.38   14.63
  -4   1  -4    8.10    1.57
   4  -1   4    4.98    1.13
  -4   1  -4    4.77    1.49
  -4   1  -4    6.91    1.87
  -4   1  -5  206.04    9.62
  -4   1  -5  215.82    9.27
   4  -1   5  190.30    7.99
   4  -1   6  162.68    8.40
  -4   1  -6  170.91    9.40
  -4   1  -6  182.95    9.14
   4  -1   6  165.69    7.98
  -4   1  -7    3.09    1.62
   4  -1   7    4.95    1.35
   4  -1   7    7.21    2.05
  -4   1  -7    6.24    2.38
  -4   1  -8    3.02    1.84
   4  -1   8    4.53    1.67
   4  -1   8    4.84    1.91
  -4   1  -9   39.19    5.46
   4  -1   9   32.51    4.31
   4  -1  10   71.77    6.97
  -4   1 -10   87.16    8.75
   4  -1  10   70.45    6.83
  -4   1 -11  230.52   15.55
   4  -1  11  244.56   13.79
   4  -1  11  229.30   13.80
   4  -1  12   61.99    7.07
   4  -1  13   34.97    5.67
  -4   0  12   91.40   10.26
  -4   0  11   75.20    9.41
  -4   0  10   11.34    4.33
  -4   0  10    9.03    3.08
  -4   0   9  113.96    8.83
   4   0  -9   96.38    9.81
  -4   0   9   84.77    9.33
  -4   0   9   97.00    9.41
  -4   0   8  308.86   14.17
   4   0  -8  271.44   15.95
  -4   0   8  293.34   16.15
  -4   0   8  269.70   15.28
  -4   0   7   98.93    7.44
   4   0  -7   94.69    8.70
  -4   0   7  100.66    9.10
  -4   0   7   94.88    8.34
  -4   0   6   51.92    5.08
   4   0  -6   45.16    5.55
  -4   0   6   49.61    6.04
  -4   0   6   41.51    5.42
   4   0  -5   45.13    5.25
  -4   0   5   44.87    5.54
  -4   0   5   36.01    4.80
  -4   0   5   40.25    4.52
  -4   0   4    7.00    2.14
  -4   0   4    5.75    2.12
  -4   0   4   10.32    2.71
   4   0  -4    6.64    2.27
  -4   0   3   13.59    2.83
  -4   0   3    7.74    1.96
  -4   0   3   12.67    2.85
   4   0  -3   12.04    2.79
   4   0  -2 5775.03  113.15
  -4   0   2 5560.66  112.89
  -4   0   2 5396.60  111.38
   4   0  -1 3970.40   83.96
  -4   0   1 4031.11   83.18
  -4   0   1 4154.16   83.67
   4   0   0 2665.38   57.90
  -4   0   0 2693.93   57.79
  -4   0   0 2708.98   56.88
  -4   0  -1  897.61   22.70
   4   0   1 1088.73   26.22
  -4   0  -1 1003.32   25.33
  -4   0  -1  981.92   23.53
  -4   0  -2  146.04    7.42
  -4   0  -2  148.49    5.45
  -4   0  -2  135.50    5.77
  -4   0  -3   -0.61    0.53
  -4   0  -3    0.73    0.76
  -4   0  -3   -0.18    0.63
   4   0   4   53.19    3.79
  -4   0  -4   54.24    3.60
  -4   0  -4   55.53    5.06
  -4   0  -4   54.01    3.99
   4   0   5  198.44    8.23
  -4   0  -5  225.92    8.84
  -4   0  -5  225.80    9.54
  -4   0  -6   33.39    3.86
   4   0   6   27.76    3.14
   4   0   7  448.32   14.50
  -4   0  -7  459.65   16.92
   4   0   7  409.72   15.12
   4   0   8 1083.02   28.28
  -4   0  -8 1057.27   31.23
   4   0   8  998.67   29.08
  -4   0  -9   39.15    5.35
   4   0   9   36.98    4.45
   4   0   9   31.34    4.12
   4   0  10   45.45    5.30
  -4   0 -10   48.84    6.36
   4   0  10   49.12    5.54
  -4   0 -11   28.56    5.53
   4   0  11   20.17    4.16
   4   0  11   19.87    1.90
   4   0  11   27.11    4.34
   4   0  12   51.21    6.24
   4   0  12   48.22    6.29
   4   0  13   10.73    3.62
  -4  -1  12   35.55    6.88
  -4  -1  11   38.89    6.76
  -4  -1  10   16.86    4.39
  -4  -1  10   27.16    4.75
  -4  -1   9   91.03    7.96
  -4  -1   9   90.77    9.35
  -4  -1   8  120.37    8.80
  -4  -1   8   97.77    9.33
   4   1  -8  123.98   10.74
  -4  -1   8  107.53    9.84
  -4  -1   7  607.84   20.97
  -4  -1   7  594.32   23.90
   4   1  -7  598.15   23.67
  -4  -1   7  562.58   23.17
  -4  -1   6   30.60    4.86
  -4  -1   6   25.15    4.47
  -4  -1   6   28.37    3.90
   4   1  -6   28.21    4.53
  -4  -1   5 1104.02   33.20
   4   1  -5 1096.63   32.20
  -4  -1   5 1071.53   32.50
  -4  -1   5 1086.48   29.99
  -4  -1   4   56.19    5.87
   4   1  -4   45.01    5.05
  -4  -1   4   50.72    5.87
  -4  -1   4   46.25    4.54
   4   1  -3   96.19    7.19
  -4  -1   3  105.81    7.44
  -4  -1   3   91.02    6.26
   4   1  -2  538.11   17.97
  -4  -1   2  534.38   18.13
  -4  -1   2  516.71   17.15
   4   1  -1  388.49   14.19
  -4  -1   1  404.24   14.46
  -4  -1   1  389.16   13.83
   4   1   0    5.46    1.38
  -4  -1   0    8.07    1.72
  -4  -1   0    5.90    1.48
  -4  -1  -1  265.10   10.92
  -4  -1  -1  278.20   10.21
  -4  -1  -2  106.36    6.57
  -4  -1  -2   99.77    4.94
  -4  -1  -3   53.89    4.98
  -4  -1  -3   46.39    2.50
  -4  -1  -3   57.91    2.99
  -4  -1  -3   53.18    3.97
  -4  -1  -4    7.96    1.50
  -4  -1  -4    5.56    0.62
  -4  -1  -4    7.30    0.74
  -4  -1  -4    6.26    0.84
   4   1   5  904.38   23.41
  -4  -1  -5  945.66   24.73
   4   1   6  313.63   11.70
  -4  -1  -6  324.01   12.96
  -4  -1  -7    1.14    1.15
   4   1   7    1.23    0.96
   4   1   7    2.97    1.17
   4   1   8   30.16    3.01
  -4  -1  -8   27.24    4.02
   4   1   8   26.08    3.52
   4   1   9  453.06   15.82
  -4  -1  -9  475.78   19.39
   4   1   9  468.19   18.03
   4   1  10   83.37    6.43
  -4  -1 -10   78.42    7.77
   4   1  10   74.26    6.87
  -4  -1 -11   44.23    6.26
   4   1  11   38.24    5.27
   4   1  11   40.21    4.89
   4   1  11   32.19    2.76
   4   1  12   12.23    1.85
   4   1  12   17.11    3.55
   4   1  12   12.53    3.10
   4   1  13    1.05    1.96
   4   1  14   80.72    8.81
  -4  -2  12   45.43    7.67
  -4  -2  11   17.22    4.62
  -4  -2  10   15.77    4.80
  -4  -2  10   15.35    3.95
  -4  -2   9  189.96   11.88
  -4  -2   9  167.72   12.95
  -4  -2   8   32.43    5.80
  -4  -2   8   43.96    6.67
  -4  -2   8   42.02    5.34
  -4  -2   8   42.67    7.98
   4   2  -8   35.98    6.11
  -4  -2   7    5.35    2.73
  -4  -2   7    3.51    2.07
  -4  -2   7    3.77    2.36
  -4  -2   7    4.54    3.74
   4   2  -7    8.30    3.15
  -4  -2   6    8.75    2.99
  -4  -2   6    2.32    1.37
  -4  -2   6    4.71    2.14
  -4  -2   6    4.75    3.35
   4   2  -6    8.35    2.94
  -4  -2   5   56.77    6.77
  -4  -2   5   54.24    7.80
   4   2  -5   73.98    6.89
  -4  -2   5   59.03    6.58
  -4  -2   5   66.65    6.07
  -4  -2   4  353.32   15.88
   4   2  -4  319.96   14.59
  -4  -2   4  334.33   15.41
  -4  -2   4  317.97   13.38
  -4  -2   3    5.36    1.54
   4   2  -3    9.41    2.55
  -4  -2   3    4.93    2.18
  -4  -2   2   83.44    6.55
   4   2  -2   93.96    6.75
  -4  -2   2   81.04    5.99
  -4  -2   1   55.13    5.05
   4   2  -1   58.66    5.16
  -4  -2   1   60.79    5.14
   4   2   0  269.40   11.50
  -4  -2   0  242.29   10.71
   4   2   1   78.55    5.57
  -4  -2  -1   81.25    5.69
  -4  -2  -2  590.87   18.05
  -4  -2  -2  713.42   20.00
   4   2   2  723.54   20.00
  -4  -2  -2  599.75   16.88
  -4  -2  -3   34.78    3.28
  -4  -2  -3   35.73    3.83
  -4  -2  -4  645.37   19.63
  -4  -2  -4  618.26   18.23
   4   2   5  647.46   18.13
  -4  -2  -5  643.11   18.78
   4   2   6  357.32   12.77
  -4  -2  -6  351.86    9.54
  -4  -2  -6  364.47   13.81
  -4  -2  -7    1.37    0.85
   4   2   7    0.86    0.46
   4   2   8   58.89    3.67
  -4  -2  -8   63.44    3.80
  -4  -2  -8   70.15    6.16
   4   2   8   60.10    5.47
  -4  -2  -9  103.57    5.54
   4   2   9   98.44    5.87
  -4  -2  -9  118.75    8.93
   4   2   9  105.55    7.80
  -4  -2 -10   63.89    7.01
   4   2  10   67.56    6.60
   4   2  10   75.81    5.78
   4   2  11  141.27    6.77
  -4  -2 -11  147.03   11.32
   4   2  11  146.42    8.91
   4   2  11  142.81   10.32
   4   2  12    0.22    1.28
   4   2  12    2.54    1.22
   4   2  12    4.25    2.11
   4   2  13  111.43    9.04
   4   2  13  104.20    6.44
   4   2  13   94.32    9.07
   4   2  14   83.26    8.77
  -4  -3  11   24.36    5.78
  -4  -3  10   83.92    8.33
  -4  -3  10   85.65    9.78
  -4  -3   9   14.41    4.43
  -4  -3   9   16.89    3.81
  -4  -3   8  132.72    9.65
  -4  -3   8  138.28   11.64
  -4  -3   8  127.12   11.29
  -4  -3   7  192.88   11.31
  -4  -3   7  203.05   16.67
  -4  -3   7  226.30   14.48
   4   3  -7  211.01   13.71
  -4  -3   7  196.27   13.55
  -4  -3   6   10.23    3.15
  -4  -3   6   11.56    2.49
  -4  -3   6   12.01    4.04
   4   3  -6   12.44    3.63
  -4  -3   6    4.90    2.59
  -4  -3   5  127.39    9.98
  -4  -3   5  121.94   11.49
   4   3  -5  138.15    9.78
  -4  -3   5  119.42    9.92
  -4  -3   5  124.94    8.35
  -4  -3   4   60.46    6.49
   4   3  -4   56.19    5.96
  -4  -3   4   56.38    7.48
  -4  -3   4   58.69    5.52
  -4  -3   3  281.65   13.64
  -4  -3   3  267.11   15.56
   4   3  -3  290.49   13.33
   4   3  -2  728.69   22.13
  -4  -3   2  705.96   25.33
   4   3  -1  387.51   14.71
  -4  -3   1  372.49   16.56
  -4  -3   1  361.23   13.82
  -4  -3   0   32.14    4.24
   4   3   0   25.13    3.40
  -4  -3   0   26.47    3.36
   4   3   1  695.56   20.98
  -4  -3  -1  691.00   21.42
  -4  -3  -1  757.46   21.29
   4   3   2   36.82    4.07
  -4  -3  -2   36.01    3.89
  -4  -3  -2   37.96    3.22
  -4  -3  -3   55.89    4.60
  -4  -3  -3   60.71    5.12
  -4  -3  -3   49.36    2.55
  -4  -3  -4   41.87    4.20
  -4  -3  -4   38.00    3.83
  -4  -3  -5  109.86    7.39
  -4  -3  -5   88.59    4.67
  -4  -3  -5  106.23    6.60
  -4  -3  -6   12.25    2.38
   4   3   6    9.94    1.95
  -4  -3  -6   10.96    1.59
   4   3   7  216.30   10.11
  -4  -3  -7  226.85   11.10
  -4  -3  -7  220.56    8.15
   4   3   8   18.60    3.10
  -4  -3  -8   19.16    2.33
   4   3   8   16.55    1.56
  -4  -3  -9  229.51    9.32
   4   3   9  226.54    8.55
  -4  -3  -9  210.26   12.04
   4   3   9  201.12   11.07
   4   3  10   51.98    4.35
  -4  -3 -10   55.02    4.65
  -4  -3 -10   49.08    6.21
   4   3  10   50.14    5.70
  -4  -3 -11    2.08    1.86
   4   3  11    4.66    2.14
   4   3  11    1.50    1.32
  -4  -3 -11    7.09    2.27
   4   3  12   73.67    5.46
  -4  -3 -12   82.00    6.66
   4   3  12   75.94    6.70
   4   3  12   85.59    8.27
   4   3  13   37.45    5.86
   4   3  13   45.65    5.67
   4   3  13   41.56    4.35
   4   3  14   90.25    9.23
   4   3  15  118.19   11.08
  -4  -4  10    4.57    2.96
  -4  -4  10    3.48    2.20
  -4  -4   9    5.43    3.62
  -4  -4   9    5.66    2.40
  -4  -4   8   91.00    8.20
  -4  -4   8   78.45    9.30
  -4  -4   7   82.09    7.53
  -4  -4   7   85.84    9.08
  -4  -4   7   81.22   10.60
   4   4  -7   83.71    8.90
  -4  -4   7   78.10    8.95
  -4  -4   6   92.05    9.22
  -4  -4   6   88.57    7.39
  -4  -4   6   88.68   10.58
   4   4  -6   83.78    8.32
  -4  -4   6   76.84    8.43
  -4  -4   5  405.61   16.57
   4   4  -5  431.90   18.88
  -4  -4   5  433.32   23.00
  -4  -4   5  404.14   19.43
  -4  -4   5  379.43   18.69
  -4  -4   4   70.40    7.46
  -4  -4   4   79.86    9.09
   4   4  -4   92.70    7.84
  -4  -4   4   72.48    6.35
  -4  -4   3   51.53    6.84
   4   4  -3   58.16    5.88
  -4  -4   3   50.76    5.05
  -4  -4   2    9.39    2.28
  -4  -4   2   19.42    4.39
   4   4  -2   15.15    2.71
   4   4  -1  496.79   17.57
  -4  -4   1  483.88   20.21
  -4  -4   1  455.68   16.60
   4   4   0 2419.82   54.11
  -4  -4   0 2341.22   56.49
  -4  -4   0 2250.15   53.27
   4   4   1  360.49   14.17
  -4  -4  -1  382.92   14.72
  -4  -4  -1  351.80   13.94
   4   4   2  194.43    9.52
  -4  -4  -2  201.99    8.87
  -4  -4  -2  212.54    9.87
  -4  -4  -3 1204.09   30.70
  -4  -4  -3 1184.86   26.82
  -4  -4  -3 1197.13   30.96
  -4  -4  -4  167.88    8.51
  -4  -4  -4  160.57    8.79
  -4  -4  -5  374.13   15.21
  -4  -4  -5  363.96   12.08
  -4  -4  -5  394.57   14.39
  -4  -4  -6   20.17    3.05
   4   4   6   17.97    2.72
  -4  -4  -6   19.84    2.47
  -4  -4  -6   16.13    2.90
  -4  -4  -7    2.60    1.15
   4   4   7    2.18    1.19
  -4  -4  -7    3.75    1.19
   4   4   8  725.86   21.88
   4   4   8  656.87   15.97
   4   4   8  618.17   14.89
  -4  -4  -8  750.36   23.57
  -4  -4  -8  742.98   19.53
   4   4   9  124.34    5.87
  -4  -4  -9  140.48    7.41
   4   4   9  127.05    8.36
  -4  -4 -10   31.44    5.06
   4   4  10   32.62    4.50
   4   4  10   25.00    3.02
  -4  -4 -10   32.10    3.83
  -4  -4 -11   33.09    5.43
   4   4  11   34.96    4.98
  -4  -4 -11   36.01    4.34
   4   4  11   27.34    3.58
  -4  -4 -12    1.44    1.10
   4   4  12    3.72    2.31
   4   4  12    0.42    1.21
   4   4  13    6.14    2.02
   4   4  13    9.80    3.13
   4   4  13    4.07    1.85
  -4  -4 -13    6.37    2.53
  -4  -4 -14  359.02   16.82
   4   4  14  305.87   13.83
   4   4  14  323.37   18.15
   4   4  15    9.33    3.78
  -4  -5  10   22.76    5.53
  -4  -5   9   50.44    7.96
  -4  -5   9   50.92    6.52
  -4  -5   8    9.78    3.53
  -4  -5   8    7.78    2.93
  -4  -5   7  105.93    8.70
  -4  -5   7  120.76   11.46
  -4  -5   6   68.05    9.46
  -4  -5   6   67.58    6.92
  -4  -5   6   60.48    7.92
   4   5  -6   68.59    7.98
  -4  -5   6   68.43    8.11
  -4  -5   5   15.53    3.85
  -4  -5   5   19.01    3.83
  -4  -5   5   28.35    6.15
  -4  -5   5   25.21    4.70
   4   5  -5   33.27    5.33
   4   5  -4  716.85   25.48
  -4  -5   4  649.41   29.09
  -4  -5   4  681.88   22.96
   4   5  -3  110.47    8.39
  -4  -5   3   92.31    9.76
  -4  -5   3   95.70    7.27
  -4  -5   2   46.05    6.64
   4   5  -2   40.09    5.00
  -4  -5   2   43.60    4.82
   4   5  -1    5.35    2.29
  -4  -5   1    1.10    1.65
  -4  -5   1    1.89    1.03
   4   5   0  140.03    8.53
  -4  -5   0  130.29    9.60
  -4  -5   0  132.21    8.12
   4   5   1    1.23    1.29
  -4  -5  -1    1.08    1.36
   4   5   1    0.01    1.04
  -4  -5  -1    2.60    1.39
   4   5   2  330.23   12.89
  -4  -5  -2  302.01   12.40
   4   5   2  304.53   13.37
  -4  -5  -2  321.70   12.95
  -4  -5  -3  524.60   18.59
   4   5   3  556.06   18.04
  -4  -5  -3  572.74   16.84
  -4  -5  -4  409.60   15.02
  -4  -5  -4  403.60   11.96
  -4  -5  -4  421.91   15.70
   4   5   4  403.10   13.20
  -4  -5  -5   59.46    5.40
   4   5   5   70.72    4.16
  -4  -5  -5   74.58    5.85
  -4  -5  -6   20.31    3.12
  -4  -5  -6   20.47    3.38
   4   5   6   18.82    1.90
  -4  -5  -6   18.85    2.62
   4   5   7   80.99    6.25
  -4  -5  -7   82.03    5.53
   4   5   7   79.08    4.01
  -4  -5  -7   81.53    6.58
   4   5   8  127.77    8.13
  -4  -5  -8  122.45    7.04
   4   5   8  113.23    5.15
  -4  -5  -8  128.29    8.82
   4   5   9   74.18    6.35
  -4  -5  -9   71.78    6.85
  -4  -5  -9   72.16    5.70
   4   5  10  782.73   25.90
  -4  -5 -10  822.59   24.35
  -4  -5 -10  794.15   27.90
   4   5  11  121.66    8.02
  -4  -5 -11  129.66    8.50
  -4  -5 -11  124.10   10.26
   4   5  11  120.85    9.21
   4   5  12  118.73    8.54
  -4  -5 -12  126.86    8.80
   4   5  12  112.20    9.33
  -4  -5 -13   57.05    6.21
   4   5  13   46.86    5.78
   4   5  13   50.20    6.54
   4   5  14   11.62    3.93
   4   5  14    7.78    2.50
  -4  -5 -14    9.68    2.96
  -4  -5 -15  248.62   14.97
   4   5  15  235.04   15.87
  -4  -6   9    4.62    3.51
  -4  -6   9    1.37    1.94
  -4  -6   8   11.23    3.93
  -4  -6   8   15.00    4.56
  -4  -6   7    7.93    4.20
  -4  -6   7   27.58    6.91
  -4  -6   6   18.70    4.84
  -4  -6   6   26.90    4.59
  -4  -6   5   85.07    7.37
  -4  -6   5   77.93   10.32
   4   6  -5   84.47    8.58
  -4  -6   5   80.42    8.95
  -4  -6   4   66.88    9.07
   4   6  -4   89.59    8.28
  -4  -6   4   72.87    6.76
  -4  -6   3  536.33   25.85
   4   6  -3  535.87   21.27
  -4  -6   3  513.93   19.59
  -4  -6   2  239.26   15.79
   4   6  -2  232.03   12.60
  -4  -6   2  228.91   11.91
  -4  -6   1   36.34    4.39
   4   6  -1   41.66    5.11
  -4  -6   1   45.53    6.51
   4   6   0   40.33    4.94
  -4  -6   0   33.79    5.13
  -4  -6   0   41.27    4.69
   4   6   0   31.04    5.16
   4   6   1  214.78   10.88
  -4  -6  -1  192.09   11.36
  -4  -6  -1  198.52   10.39
   4   6   2  935.30   25.91
  -4  -6  -2  841.97   26.07
   4   6   2  855.67   27.55
  -4  -6  -2  956.75   26.73
   4   6   3  154.21    8.63
  -4  -6  -3  140.50    7.90
  -4  -6  -3  152.68    8.71
   4   6   3  134.03    8.64
  -4  -6  -4  117.57    7.59
  -4  -6  -4  110.72    6.22
   4   6   4  105.22    6.90
  -4  -6  -4  109.19    7.47
  -4  -6  -5  132.22    8.60
   4   6   5  132.85    7.33
  -4  -6  -5  136.92    8.41
   4   6   6  707.23   19.45
  -4  -6  -6  689.98   20.91
  -4  -6  -6  744.16   23.12
  -4  -6  -7    0.73    1.13
  -4  -6  -7   -0.30    0.85
   4   6   7    0.06    0.72
  -4  -6  -7   -0.14    1.36
  -4  -6  -8    2.93    1.85
   4   6   8    3.48    1.71
   4   6   8    2.39    1.32
  -4  -6  -8   -0.04    1.00
  -4  -6  -9   39.45    4.45
  -4  -6  -9   35.21    4.92
   4   6   9   37.26    4.51
   4   6   9   40.18    3.59
   4   6  10  122.52    8.75
  -4  -6 -10  129.48    9.85
  -4  -6 -10  129.08    8.46
   4   6  11  140.91   10.02
  -4  -6 -11  153.40   11.36
  -4  -6 -11  161.10    9.90
   4   6  12  171.00   11.79
  -4  -6 -12  191.97   11.39
   4   6  13  225.85   13.44
  -4  -6 -13  219.97   12.87
   4   6  13  207.66   13.53
   4   6  14   79.94    8.08
  -4  -6 -14   79.41    7.85
   4   6  14   74.25    8.47
  -4  -6 -15   81.46    8.38
   4   6  15   71.99    8.93
  -4  -7   8    6.72    4.89
  -4  -7   8    3.96    2.66
  -4  -7   7   46.90    7.63
  -4  -7   7   47.04    6.39
  -4  -7   6  276.06   15.13
  -4  -7   6  240.23   16.57
  -4  -7   5   34.89    6.09
  -4  -7   5   44.70    5.84
   4   7  -5   34.55    5.94
  -4  -7   4    5.12    2.42
  -4  -7   4    4.25    3.44
   4   7  -4   -0.79    1.63
   4   7  -3  491.18   20.64
  -4  -7   3  458.07   24.67
  -4  -7   3  462.75   18.58
  -4  -7   2   56.97    8.32
   4   7  -2   58.75    6.36
  -4  -7   2   60.24    6.27
  -4  -7   1  106.94   10.29
   4   7  -1  107.57    8.24
   4   7  -1  101.29   10.56
  -4  -7   1  102.82    7.91
   4   7   0   46.16    5.39
  -4  -7   0   52.30    6.82
   4   7   0   46.38    6.68
  -4  -7   0   50.08    5.40
   4   7   1  313.89   13.57
  -4  -7  -1  269.71   14.57
   4   7   1  240.12   14.67
  -4  -7  -1  286.82   12.92
   4   7   2   48.10    4.90
  -4  -7  -2   47.96    5.45
   4   7   2   44.54    5.75
  -4  -7  -2   54.41    5.29
   4   7   3    7.37    2.20
  -4  -7  -3   14.98    2.90
   4   7   3    8.04    2.81
  -4  -7  -3    9.05    2.22
  -4  -7  -4   11.04    2.62
  -4  -7  -4   11.31    2.29
   4   7   4   13.72    2.72
  -4  -7  -4   11.13    2.53
  -4  -7  -5  203.80   11.00
  -4  -7  -5  211.48   11.37
   4   7   5  209.74   10.57
  -4  -7  -6   86.03    7.03
   4   7   6   95.59    6.66
  -4  -7  -6   88.69    6.73
  -4  -7  -6   97.57    7.42
  -4  -7  -7  126.10    9.00
  -4  -7  -7  152.07    8.99
   4   7   7  147.71    8.21
  -4  -7  -7  146.01    9.50
  -4  -7  -8    9.08    2.60
  -4  -7  -8    8.92    2.69
   4   7   8    6.36    1.85
  -4  -7  -8    6.85    2.24
   4   7   9  671.85   23.44
  -4  -7  -9  672.51   22.41
   4   7   9  666.78   20.30
  -4  -7  -9  679.11   24.63
   4   7  10  171.02   10.79
  -4  -7 -10  179.09   10.42
   4   7  10  165.95    8.72
  -4  -7 -10  181.17   12.06
  -4  -7 -11    3.72    2.08
   4   7  11    3.61    2.16
   4   7  11    4.05    1.57
  -4  -7 -11    3.31    1.86
   4   7  12    3.48    1.99
  -4  -7 -12    4.37    2.23
   4   7  13  395.13   19.49
  -4  -7 -13  449.59   19.58
   4   7  14   14.87    3.80
  -4  -7 -14   19.54    4.22
  -4  -7 -15  145.35   11.65
   4   7  15  137.61   11.91
  -4  -8   7  182.70   12.50
  -4  -8   7  115.51   12.07
  -4  -8   6    7.58    4.21
  -4  -8   6    8.26    3.53
  -4  -8   5  446.58   19.53
  -4  -8   5  439.71   23.15
  -4  -8   4    0.44    1.83
   4   8  -4    3.54    2.36
  -4  -8   3   17.18    3.88
  -4  -8   3   20.29    5.99
   4   8  -3   17.02    4.11
  -4  -8   2  909.22   37.06
   4   8  -2 1003.61   31.76
   4   8  -2  843.88   37.07
  -4  -8   2 1022.94   30.57
  -4  -8   1   30.08    4.73
  -4  -8   1   23.60    5.04
   4   8  -1   29.20    4.70
   4   8  -1   25.98    5.71
  -4  -8   0  557.15   25.15
   4   8   0  581.59   21.27
   4   8   0  520.18   25.24
   4   8   1  779.81   24.74
  -4  -8  -1  734.79   28.04
   4   8   1  710.68   29.01
  -4  -8  -2   10.01    3.19
   4   8   2   13.61    3.78
  -4  -8  -2    7.10    2.44
   4   8   2    7.22    2.28
   4   8   3  197.48   10.43
  -4  -8  -3  178.22   10.90
   4   8   3  178.42   11.71
  -4  -8  -3  163.96    9.85
  -4  -8  -4   93.83    7.57
  -4  -8  -4   98.17    7.29
   4   8   4   85.10    7.63
  -4  -8  -4   89.66    7.03
  -4  -8  -5  131.01    8.75
   4   8   5  135.41    9.40
  -4  -8  -5  111.63    8.26
  -4  -8  -6  230.21   12.62
   4   8   6  254.16   12.73
  -4  -8  -6  228.30   11.99
  -4  -8  -6  234.70   12.48
  -4  -8  -7  393.26   17.07
   4   8   7  406.92   16.30
  -4  -8  -7  399.63   16.61
  -4  -8  -7  405.44   17.60
  -4  -8  -8    4.36    1.66
  -4  -8  -8    1.70    1.27
  -4  -8  -8    9.38    3.11
   4   8   8    6.52    2.06
  -4  -8  -9    1.62    1.79
  -4  -8  -9    3.03    2.04
   4   8   9    5.07    2.02
  -4  -8  -9    4.77    1.45
  -4  -8 -10    0.77    1.89
  -4  -8 -10   -1.37    1.26
   4   8  10    1.37    1.84
   4   8  10    2.94    1.44
  -4  -8 -11  163.73   10.72
   4   8  11  146.75   10.54
   4   8  11  137.25    8.69
   4   8  12   46.05    5.99
   4   8  12   43.61    4.97
  -4  -8 -12   45.69    5.96
   4   8  13    2.00    1.66
   4   8  13    5.08    2.29
  -4  -8 -13    5.29    2.42
   4   8  14  141.38   11.54
  -4  -8 -14  147.97   11.55
   4   8  15   15.78    4.07
  -4  -8 -15   17.47    4.41
  -4  -9   6  290.23   16.67
  -4  -9   6  281.04   18.94
  -4  -9   5  373.68   18.43
  -4  -9   5  367.06   21.68
  -4  -9   4  219.04   13.11
  -4  -9   3  145.53   10.13
   4   9  -3  149.14   11.51
   4   9  -3  143.07   15.31
  -4  -9   2    2.73    2.11
   4   9  -2    1.47    2.54
   4   9  -2   -1.43    2.01
  -4  -9   1    8.08    2.55
   4   9  -1    4.93    2.55
  -4  -9   1    7.88    3.48
   4   9  -1    7.99    3.83
   4   9   0   75.09    7.09
   4   9   0   53.97    8.30
  -4  -9   0   79.56    7.28
  -4  -9   0   80.09    9.17
   4   9   1  440.78   17.62
  -4  -9  -1  387.50   20.35
   4   9   1  386.80   21.53
  -4  -9  -1  458.98   17.88
   4   9   2  538.69   19.32
  -4  -9  -2  533.20   22.84
  -4  -9  -2  548.39   19.83
   4   9   3    1.50    1.13
  -4  -9  -3    4.50    2.53
   4   9   3    3.74    2.74
  -4  -9  -3    3.51    2.03
  -4  -9  -4  169.57   10.64
  -4  -9  -4  182.36   11.03
  -4  -9  -4  172.03   10.47
   4   9   4  192.20   12.84
  -4  -9  -5    1.38    1.86
   4   9   5    0.18    1.78
  -4  -9  -5   -1.08    1.98
  -4  -9  -5    2.34    1.81
  -4  -9  -6  105.29    8.52
   4   9   6  101.96    8.59
  -4  -9  -6  108.21    8.48
  -4  -9  -6  107.61    8.37
  -4  -9  -7   82.69    7.76
   4   9   7   85.25    7.61
  -4  -9  -7   85.77    7.67
  -4  -9  -7   81.86    7.66
   4   9   8  192.10   11.30
  -4  -9  -8  183.85   11.58
  -4  -9  -8  181.97   11.35
  -4  -9  -8  185.33   11.70
  -4  -9  -9   -0.09    1.33
  -4  -9  -9   -1.35    1.76
   4   9   9   -0.94    1.11
  -4  -9  -9    0.60    1.70
  -4  -9 -10  112.20    9.01
  -4  -9 -10  105.15    9.32
   4   9  10  128.28    9.06
  -4  -9 -11  258.72   14.37
  -4  -9 -11  232.74   14.43
   4   9  11  235.17   12.96
   4   9  12   21.42    4.26
   4   9  12   19.74    3.84
  -4  -9 -12   22.29    4.23
   4   9  13   37.67    5.72
   4   9  13   27.38    4.52
  -4  -9 -13   37.86    6.07
   4   9  14    9.40    3.46
  -4  -9 -14   13.12    3.88
   4   9  14   11.64    3.13
   4   9  15   19.10    4.53
  -4  -9 -15   16.80    4.42
   4   9  15   13.27    3.52
  -4 -10   5   73.11    9.56
  -4 -10   5   90.89    9.11
  -4 -10   4  237.66   14.13
  -4 -10   4  199.24   16.63
  -4 -10   3   32.80    4.96
   4  10  -3   29.60    7.39
  -4 -10   2  236.37   13.20
   4  10  -2  223.82   14.17
   4  10  -2  240.69   19.63
  -4 -10   1    8.62    3.25
   4  10  -1    5.03    2.60
   4  10  -1    0.79    3.02
  -4 -10   0   26.60    4.77
   4  10   0   18.02    3.87
   4  10   0   19.54    5.70
  -4 -10  -1   22.13    4.24
   4  10   1   34.46    4.81
  -4 -10  -1   33.83    6.11
   4  10   1   31.04    6.48
   4  10   2  170.14   10.31
  -4 -10  -2  158.72   12.50
   4  10   2  151.11   13.06
  -4 -10  -2  145.70    9.89
  -4 -10  -3  249.86   13.83
  -4 -10  -3  242.12   14.68
   4  10   3  236.89   15.91
  -4 -10  -3  246.95   12.70
  -4 -10  -4   93.48    8.14
  -4 -10  -4  104.22    9.07
   4  10   4  111.95   10.36
  -4 -10  -4  102.14    7.81
  -4 -10  -5   73.79    7.03
   4  10   5   86.90    8.91
  -4 -10  -5   94.00    7.75
  -4 -10  -5   97.68    8.49
   4  10   6   63.26    7.36
  -4 -10  -6   75.60    7.15
  -4 -10  -6   63.55    6.89
  -4 -10  -6   59.10    6.42
  -4 -10  -7    4.73    2.28
  -4 -10  -7    4.99    2.91
   4  10   7    1.72    2.02
  -4 -10  -7    5.55    2.39
  -4 -10  -8  139.10   10.56
  -4 -10  -8  121.92    9.67
   4  10   8  123.50    9.95
  -4 -10  -8  131.27   10.10
  -4 -10  -9    9.37    3.41
   4  10   9    9.08    2.99
  -4 -10  -9    7.09    2.57
  -4 -10 -10    4.14    2.13
   4  10  10    7.48    2.57
  -4 -10 -10    5.54    2.64
  -4 -10 -11   33.06    5.43
  -4 -10 -11   29.63    5.13
   4  10  11   35.26    5.25
  -4 -10 -12  108.27    9.76
  -4 -10 -12   85.06    9.21
   4  10  12  101.36    9.02
   4  10  13  156.34   13.44
   4  10  13  132.15   10.41
  -4 -10 -13  140.15   11.69
   4  10  14    3.99    2.86
   4  10  14    4.04    2.66
  -4 -10 -14    1.30    2.48
  -4 -11   3   10.06    3.63
   4  11  -3    6.74    5.75
  -4 -11   2    3.93    2.56
   4  11  -2    3.12    3.37
  -4 -11   1  145.09   10.14
   4  11  -1  141.95   10.92
   4  11  -1  123.20   14.22
   4  11   0  209.55   12.79
   4  11   0  205.98   17.80
  -4 -11   0  245.08   13.18
  -4 -11  -1   24.70    4.29
   4  11   1   23.33    4.03
   4  11   1   21.60    6.13
  -4 -11  -2   14.20    3.29
   4  11   2   10.83    2.97
   4  11   2   16.80    5.09
  -4 -11  -3   47.98    6.77
   4  11   3   41.56    7.43
  -4 -11  -3   46.29    5.25
   4  11   4   64.99    8.53
  -4 -11  -4   60.43    6.26
  -4 -11  -4   61.97    7.41
  -4 -11  -5   44.29    5.99
   4  11   5   44.83    6.88
  -4 -11  -5   48.35    5.73
  -4 -11  -6    0.85    1.76
   4  11   6    3.38    2.67
  -4 -11  -6    3.88    1.93
   4  11   7   86.21    9.22
  -4 -11  -7  102.81    8.78
  -4 -11  -7   93.49    9.00
  -4 -11  -8  149.56   11.38
  -4 -11  -8  175.50   12.27
   4  11   8  158.08   12.26
   4  11   9    8.77    3.71
  -4 -11  -9    2.63    2.79
  -4 -11  -9    2.65    2.35
  -4 -11 -10   16.77    4.16
  -4 -11 -10   15.87    3.77
   4  11  10   19.27    4.47
  -4 -11 -11    4.64    2.34
  -4 -11 -11    1.22    2.48
   4  11  11    2.94    2.44
  -4 -11 -12    3.98    2.81
  -4 -11 -12    0.87    2.83
   4  11  12    0.83    1.96
   4  11  13   34.55    5.82
  -4 -11 -13   37.42    6.52
  -4 -11 -13   42.24    6.71
   4  11  14   26.31    5.28
  -4 -11 -14   16.69    5.06
  -4 -11 -14   26.00    5.13
  -4 -12   1    9.83    3.00
   4  12  -1    7.33    4.49
  -4 -12   0   24.11    3.92
   4  12   0   24.35    6.99
   4  12   1  378.89   17.69
   4  12   1  418.62   26.09
  -4 -12  -1  397.52   17.41
   4  12   2   96.56   11.96
  -4 -12  -2  104.00    8.36
  -4 -12  -3    4.40    2.16
   4  12   3    2.52    2.12
   4  12   4   98.05   11.35
  -4 -12  -4   92.47    7.70
  -4 -12  -4   87.57    9.24
  -4 -12  -5    1.77    2.22
   4  12   5    0.48    3.31
  -4 -12  -5    7.00    2.54
  -4 -12  -6   35.82    6.07
   4  12   6   34.61    6.62
  -4 -12  -6   41.06    5.60
   4  12   7   39.44    7.07
  -4 -12  -7   43.68    6.34
  -4 -12  -7   37.25    5.39
  -4 -12  -8   31.75    5.53
   4  12   8   36.07    6.34
  -4 -12  -8   44.35    6.14
   4  12   9  150.33   12.73
  -4 -12  -9  155.74   12.26
  -4 -12  -9  189.48   13.06
  -4 -12 -10   15.45    4.67
   4  12  10   25.13    5.43
  -4 -12 -10   20.92    4.58
  -4 -12 -11    1.47    2.12
  -4 -12 -11    2.52    2.82
   4  12  11    2.77    2.44
  -4 -12 -12   10.95    3.57
  -4 -12 -12    6.49    3.52
   4  12  12    7.90    3.04
  -4 -12 -13    5.24    3.17
   4  12  13   10.62    3.75
  -4 -12 -13    2.98    2.37
  -4 -13  -1   17.47    3.74
   4  13   1   17.55    6.26
   4  13   2  214.18   18.80
  -4 -13  -2  217.09   12.20
   4  13   3  229.49   18.89
  -4 -13  -3  244.83   16.86
  -4 -13  -3  242.63   13.11
  -4 -13  -4    1.31    1.94
   4  13   4    5.74    4.88
  -4 -13  -4    2.84    2.89
  -4 -13  -5   72.55    9.15
  -4 -13  -5   75.97    7.30
   4  13   5   83.30   10.99
   4  13   6  224.05   17.58
  -4 -13  -6  205.89   15.09
  -4 -13  -6  237.20   13.25
  -4 -13  -7    5.10    2.77
   4  13   7    1.27    2.87
  -4 -13  -7    8.16    3.37
  -4 -13  -8   21.49    4.38
   4  13   8   20.12    5.49
  -4 -13  -8   18.08    4.23
  -4 -13  -9   75.86    9.14
   4  13   9   82.40   10.09
  -4 -13  -9   99.43    9.39
  -4 -13 -10   71.53    8.93
  -4 -13 -10   90.16    9.44
   4  13  10   76.41    9.76
  -4 -13 -11  297.82   18.81
   4  13  11  294.64   19.16
   4  14   5  124.90   14.04
   4  14   6   37.81    7.89
   4  14   7  109.94   12.71
   4  14   8    7.57    4.93
  -5   9   6  342.17   23.14
   5  -9  -6  323.95   19.44
   5  -9  -5   14.45    4.44
  -5   9   5   15.66    5.26
   5  -9  -4    5.95    3.54
  -5   9   4    6.36    4.39
   5  -9  -3   37.42    6.09
  -5   9   3   25.93    6.42
  -5   9   2   51.55    8.93
   5  -9  -2   46.64    6.59
   5  -9  -1   26.48    4.89
  -5   9   1   35.95    7.69
   5  -8  -8   55.88    8.51
   5  -8  -7    9.04    3.76
  -5   8   6   56.02    8.76
   5  -8  -6   50.61    7.39
  -5   8   5  120.17   12.82
   5  -8  -5  133.37   11.32
   5  -8  -4   14.57    4.05
  -5   8   4   11.29    4.72
   5  -8  -3    1.06    1.79
  -5   8   3    3.12    3.12
  -5   8   2   77.39   10.03
   5  -8  -2   78.87    7.94
  -5   8   1   59.63    8.84
   5  -8  -1   58.44    6.64
   5  -8   0   13.02    3.38
  -5   8   0   12.96    4.64
  -5   8  -1  312.01   21.13
   5  -8   1  253.60   12.63
  -5   8  -2   11.05    5.02
  -5   8  -3  137.53   14.49
   5  -7 -10   79.29   10.13
   5  -7  -9    1.50    2.26
   5  -7  -8   25.17    5.19
   5  -7  -7    5.42    3.16
  -5   7   7    7.92    1.66
   5  -7  -6  103.23    6.60
   5  -7  -6  122.10   10.74
  -5   7   5    0.74    1.94
   5  -7  -5    0.33    1.81
  -5   7   4   97.50   10.50
  -5   7   4   93.39    8.23
   5  -7  -4  101.00    9.25
  -5   7   3  172.40   14.23
   5  -7  -3  188.38   12.06
  -5   7   3  155.77   10.10
   5  -7  -2   24.73    4.52
  -5   7   2   30.81    6.31
  -5   7   1   53.48    7.90
   5  -7  -1   55.25    5.95
  -5   7   0  230.43   16.75
   5  -7   0  227.70   11.81
   5  -7   1    6.99    2.13
  -5   7  -1   12.21    4.27
  -5   7  -2  157.91   14.19
   5  -7   2  151.15    8.17
  -5   7  -3   29.75    6.58
  -5   7  -4   10.76    4.85
  -5   7  -5  165.41   15.36
   5  -6 -10   77.88   10.05
  -5   6  10   84.00    7.87
   5  -6  -9   49.78    6.55
  -5   6   9   46.12    5.40
   5  -6  -9   59.03    8.17
   5  -6  -8   67.71    7.06
   5  -6  -8   74.96    9.06
  -5   6   8   66.00    5.95
   5  -6  -7   36.43    6.15
   5  -6  -7   33.32    4.87
  -5   6   7   41.41    4.49
  -5   6   6    1.07    1.43
   5  -6  -6   -0.03    1.42
  -5   6   6    3.62    1.17
  -5   6   6    6.76    2.04
   5  -6  -6    3.68    2.07
   5  -6  -5    3.86    2.38
  -5   6   5    2.32    2.26
  -5   6   5    0.85    0.59
  -5   6   5    1.54    1.60
   5  -6  -5    2.54    1.57
   5  -6  -4    2.87    1.98
  -5   6   4    4.82    1.70
  -5   6   4    2.07    1.61
  -5   6   3  141.23    6.57
  -5   6   3  162.66   12.79
  -5   6   3  166.54   10.27
   5  -6  -3  167.01   10.93
   5  -6  -2    8.42    2.74
  -5   6   2    5.37    1.32
  -5   6   2   11.02    3.92
  -5   6   2    8.25    2.41
  -5   6   1  457.95   22.28
   5  -6  -1  431.87   16.98
   5  -6   0    5.40    1.85
  -5   6   0    3.54    0.96
  -5   6  -1  123.94   11.33
  -5   6  -1  122.11    6.19
   5  -6   1  117.63    7.29
   5  -6   2    7.49    1.96
  -5   6  -2    8.32    3.12
  -5   6  -2   10.90    2.09
  -5   6  -3   48.90    4.35
   5  -6   3   43.28    3.38
   5  -6   4    0.82    0.45
  -5   6  -4    4.40    2.00
  -5   6  -4    6.07    3.53
  -5   6  -5    5.08    2.29
  -5   6  -5    1.80    2.39
  -5   6  -6  177.47   15.21
  -5   5  11   15.93    4.12
   5  -5 -11   15.27    4.69
  -5   5  10    0.00    1.42
   5  -5 -10    2.87    3.38
  -5   5   9    2.92    2.17
   5  -5  -9    4.91    3.32
   5  -5  -9    5.39    3.22
  -5   5   8  151.47    9.74
   5  -5  -8  173.36   13.57
   5  -5  -8  149.12   11.40
  -5   5   8  164.32   10.25
  -5   5   7    2.93    1.92
  -5   5   7    3.30    2.05
  -5   5   7    7.62    2.89
   5  -5  -7    8.70    2.76
   5  -5  -7    0.67    1.52
  -5   5   6  106.56    7.07
  -5   5   6  105.92    9.33
   5  -5  -6   89.84    7.80
   5  -5  -6   92.35    9.21
  -5   5   6   98.02    6.38
   5  -5  -5   17.51    3.80
  -5   5   5   18.10    2.34
  -5   5   5   15.73    2.83
   5  -5  -5   15.29    3.14
  -5   5   5   17.93    4.02
   5  -5  -4   16.48    3.69
  -5   5   4   12.01    2.15
   5  -5  -4   14.14    2.43
  -5   5   4   13.85    3.20
  -5   5   4   13.22    1.45
   5  -5  -3    2.33    1.76
  -5   5   3    3.31    1.59
  -5   5   3    0.18    1.28
  -5   5   2   15.50    1.96
   5  -5  -2   17.56    3.15
  -5   5   2   21.88    4.53
  -5   5   2   18.63    3.23
  -5   5   1   28.13    3.02
   5  -5  -1   24.95    3.60
  -5   5   1   29.20    4.99
  -5   5   1   31.83    3.76
  -5   5   0  617.63   25.30
   5  -5   0  592.80   19.33
  -5   5   0  597.32   17.53
   5  -5   1    8.50    1.98
  -5   5  -1   11.91    3.71
  -5   5  -1    8.41    2.01
  -5   5  -2   73.56    8.05
  -5   5  -2   68.94    5.17
   5  -5   2   67.65    4.58
  -5   5  -3   61.50    5.16
   5  -5   3   58.90    3.49
  -5   5  -4   26.35    3.55
  -5   5  -4   26.76    5.10
  -5   5  -5   20.53    3.31
  -5   5  -5   31.90    5.77
  -5   5  -6   11.95    3.12
  -5   5  -6   11.64    4.13
  -5   5  -7    1.17    1.86
  -5   5  -7    3.64    2.49
  -5   5  -8   81.31   10.04
  -5   4  11   -9.34    3.39
   5  -4 -11   13.52    5.07
  -5   4  10  215.62   13.86
   5  -4 -10  281.97   19.09
  -5   4   9   51.93    5.97
   5  -4  -9   58.01    8.71
   5  -4  -9   65.85    8.07
  -5   4   9   54.62    6.57
  -5   4   8   76.22    6.75
   5  -4  -8   85.87    9.74
   5  -4  -8   81.46    8.53
  -5   4   8   75.49    7.29
  -5   4   7    0.22    1.73
  -5   4   7    2.53    2.18
  -5   4   7    2.53    1.66
   5  -4  -7    2.08    2.15
   5  -4  -7    1.54    2.15
  -5   4   6   59.96    5.56
  -5   4   6   56.96    6.72
   5  -4  -6   54.21    6.07
   5  -4  -6   56.57    7.22
  -5   4   6   54.67    5.10
  -5   4   5  429.63   14.27
  -5   4   5  411.61   17.51
   5  -4  -5  401.92   16.01
   5  -4  -5  415.87   18.43
  -5   4   4   22.44    2.58
  -5   4   4   19.09    3.21
  -5   4   4   25.07    4.06
   5  -4  -4   20.19    3.27
   5  -4  -4   21.14    4.03
  -5   4   3  206.17   11.08
   5  -4  -3  218.86   10.26
   5  -4  -3  225.95   12.36
  -5   4   3  208.77    9.79
  -5   4   3  181.36    6.44
  -5   4   2  609.08   20.12
   5  -4  -2  619.63   21.39
  -5   4   2  591.29   18.32
  -5   4   1  172.56   11.47
  -5   4   1  169.89    8.79
   5  -4  -1  185.65    9.99
  -5   4   1  184.61    8.70
   5  -4   0    6.78    1.89
  -5   4   0    4.85    2.48
  -5   4   0    4.59    1.48
  -5   4   0    3.67    1.35
   5  -4   1  215.70    9.33
  -5   4  -1  220.34   13.20
  -5   4  -1  222.52   10.17
  -5   4  -2  242.86   13.93
  -5   4  -2  231.00   10.37
   5  -4   2  219.50    8.40
   5  -4   3   27.89    2.06
  -5   4  -3   34.26    3.87
  -5   4  -3   37.38    5.40
  -5   4  -4  161.93    9.18
  -5   4  -4  193.40   12.67
  -5   4  -5    2.35    1.80
  -5   4  -5    2.74    2.21
  -5   4  -6    0.96    1.70
  -5   4  -6    4.12    2.55
   5  -4   7   63.82    4.49
  -5   4  -7   77.58    8.52
   5  -4   8   16.17    2.75
  -5   4  -8   19.25    4.96
  -5   3  12   19.62    4.70
  -5   3  11  126.04   11.19
  -5   3  10    1.66    2.19
   5  -3 -10    5.52    3.36
  -5   3   9   61.31    6.47
   5  -3  -9   62.94    8.59
   5  -3  -9   61.35    7.65
  -5   3   9   63.26    7.26
  -5   3   8  276.24   13.45
   5  -3  -8  253.82   16.92
   5  -3  -8  254.90   15.64
  -5   3   8  247.11   14.10
  -5   3   8  243.67   15.57
  -5   3   7   13.86    3.30
  -5   3   7   14.22    2.78
   5  -3  -7   13.93    3.62
   5  -3  -7   14.72    3.79
  -5   3   7   15.97    4.19
  -5   3   6    2.03    1.91
  -5   3   6    4.08    1.31
   5  -3  -6    1.32    1.60
   5  -3  -6    2.34    2.05
  -5   3   6    2.34    2.65
  -5   3   5   85.77    7.84
   5  -3  -5   72.23    6.78
   5  -3  -5   72.47    7.78
  -5   3   5   72.45    5.91
  -5   3   5   87.55    6.56
  -5   3   4    8.98    2.53
  -5   3   4   12.33    2.40
  -5   3   4   11.01    2.66
   5  -3  -4   13.71    2.94
   5  -3  -4   10.80    3.34
  -5   3   3   59.93    5.80
   5  -3  -3   62.40    5.84
   5  -3  -3   62.34    6.42
  -5   3   3   56.58    4.17
  -5   3   3   73.24    5.77
  -5   3   2  308.61   13.03
   5  -3  -2  282.37   12.32
   5  -3  -2  307.70   13.98
  -5   3   2  311.37   12.20
  -5   3   2  281.06    9.06
  -5   3   1  246.24   10.73
   5  -3  -1  244.63   11.59
  -5   3   1  247.84   10.84
  -5   3   0  545.69   16.86
  -5   3   0  619.04   22.36
   5  -3   0  598.37   18.85
  -5   3   0  612.58   18.98
  -5   3  -1   50.60    5.68
   5  -3   1   54.96    4.30
  -5   3  -1   40.93    4.43
  -5   3  -1   52.94    3.67
  -5   3  -2    6.31    2.20
  -5   3  -2    5.29    1.65
   5  -3   2    4.07    1.08
  -5   3  -3  338.88   13.91
  -5   3  -3  364.28   16.32
  -5   3  -4   22.59    3.43
  -5   3  -4   26.50    4.24
  -5   3  -5  621.97   21.65
  -5   3  -5  695.50   24.55
   5  -3   6  549.48   15.67
  -5   3  -6  555.97   21.01
   5  -3   7   19.92    2.74
  -5   3  -7   23.81    4.53
   5  -3   8   18.34    3.05
  -5   3  -8   25.54    4.95
   5  -3   9   66.55    6.06
   5  -3  10   24.14    4.00
  -5   2  12   63.96    8.65
  -5   2  11   65.81    8.42
  -5   2  10  122.36    9.76
  -5   2  10  108.64   10.30
  -5   2   9  115.43    9.17
  -5   2   9   97.96    9.26
  -5   2   8   89.89    7.61
   5  -2  -8   85.96    9.20
  -5   2   8   81.16    7.90
  -5   2   8   91.06    9.73
  -5   2   7  331.70   15.12
   5  -2  -7  358.45   19.56
   5  -2  -7  369.83   18.23
  -5   2   7  324.05   15.97
  -5   2   7  346.42   18.08
  -5   2   6    1.20    1.76
  -5   2   6    1.58    1.48
  -5   2   6    2.46    2.51
   5  -2  -6    0.49    2.08
   5  -2  -6    1.25    1.75
   5  -2  -5  143.23   11.16
   5  -2  -5  174.89   10.81
  -5   2   5  150.93    9.28
  -5   2   5  163.39   11.10
  -5   2   5  177.12    9.97
   5  -2  -4   45.15    5.67
   5  -2  -4   62.84    6.39
  -5   2   4   46.46    4.73
  -5   2   4   61.01    5.53
  -5   2   4   58.11    6.23
   5  -2  -3   63.34    5.91
   5  -2  -3   49.97    5.90
  -5   2   3   56.53    4.75
  -5   2   3   59.68    5.28
  -5   2   3   52.01    5.71
   5  -2  -2  129.30    8.23
   5  -2  -2  118.77    8.67
  -5   2   2  121.60    7.49
  -5   2   2  118.91    6.54
  -5   2   2  124.90    8.00
  -5   2   1  590.30   18.90
   5  -2  -1  656.18   19.98
   5  -2  -1  622.66   20.82
  -5   2   1  601.86   19.16
  -5   2   1  594.04   16.45
   5  -2   0  238.12   10.71
  -5   2   0  228.60    9.36
  -5   2   0  252.44   10.85
  -5   2   0  214.19    7.20
  -5   2  -1  378.98   11.74
  -5   2  -1  457.24   17.00
  -5   2  -1  532.11   16.27
  -5   2  -2  136.69    8.11
  -5   2  -2  126.39    8.11
  -5   2  -2   88.53    4.09
  -5   2  -2  100.76    4.06
  -5   2  -3   55.42    5.29
  -5   2  -3   51.36    5.24
  -5   2  -3   44.10    2.84
  -5   2  -4    1.61    1.12
  -5   2  -4    3.64    1.94
  -5   2  -4    3.95    1.94
  -5   2  -5  128.50    8.86
  -5   2  -5  134.61    8.75
  -5   2  -5  150.27    7.36
   5  -2   6  548.19   16.46
  -5   2  -6  537.96   21.02
  -5   2  -6  592.82   21.15
   5  -2   7  646.98   19.63
  -5   2  -7  680.88   24.17
  -5   2  -8   66.85    7.19
  -5   2  -8   68.60    6.70
   5  -2   8   57.87    5.25
  -5   2  -9    0.72    2.19
   5  -2   9   -0.17    1.37
   5  -2  10    7.97    2.91
   5  -2  11    3.76    2.60
  -5   1  11    2.80    2.73
  -5   1  11    5.15    2.70
  -5   1  10   56.56    6.76
  -5   1  10   60.32    7.68
  -5   1   9  172.55   11.33
  -5   1   9  159.72   12.08
  -5   1   8  145.16    9.77
   5  -1  -8  131.28   11.06
  -5   1   8  119.50   10.08
  -5   1   8  134.81   11.36
  -5   1   7   17.73    4.06
  -5   1   7   18.89    3.53
  -5   1   7   20.46    4.29
   5  -1  -7   19.41    4.69
  -5   1   6   26.73    4.44
  -5   1   6   25.79    3.84
  -5   1   6   24.96    5.00
   5  -1  -6   28.99    5.28
   5  -1  -5  203.67   12.78
  -5   1   5  180.86   11.02
  -5   1   5  182.97   11.88
  -5   1   5  203.98   11.16
   5  -1  -4  277.23   13.46
  -5   1   4  221.12   11.87
  -5   1   4  220.40   12.66
  -5   1   4  269.77   12.15
  -5   1   3   28.50    3.85
   5  -1  -3   33.64    4.65
  -5   1   3   27.86    4.11
  -5   1   3   33.15    4.05
  -5   1   2   14.71    2.63
  -5   1   2   14.86    3.00
   5  -1  -2   10.48    2.71
  -5   1   2    9.58    2.17
   5  -1  -1   50.53    4.94
  -5   1   1   52.43    5.17
  -5   1   1   52.17    4.91
   5  -1   0  165.96    9.28
  -5   1   0  164.13    8.80
  -5   1   0  161.01    8.31
  -5   1  -1  269.03    8.82
  -5   1  -1  296.23   10.44
  -5   1  -2   50.14    3.04
  -5   1  -2   55.91    4.79
  -5   1  -2   64.08    5.38
  -5   1  -2   50.13    3.36
  -5   1  -3  488.48   17.44
  -5   1  -3  511.44   16.54
  -5   1  -3  480.15   13.95
  -5   1  -4    8.38    1.81
  -5   1  -4   11.63    2.49
  -5   1  -4    8.24    1.91
  -5   1  -5  538.50   19.78
  -5   1  -5  540.87   17.75
  -5   1  -5  558.08   17.06
   5  -1   6   45.01    3.91
  -5   1  -6   43.53    5.64
  -5   1  -6   46.62    4.72
  -5   1  -6   49.57    4.68
   5  -1   7  113.48    6.87
  -5   1  -7  113.04    7.95
  -5   1  -7  124.12    8.22
  -5   1  -8  430.69   17.74
   5  -1   8  404.96   15.47
  -5   1  -9  237.02   13.68
   5  -1   9  213.97   11.42
  -5   1 -10    3.08    2.58
   5  -1  10    4.90    2.20
   5  -1  10    4.28    1.91
  -5   1 -11    3.27    2.90
   5  -1  11    4.98    2.36
   5  -1  12   45.72    6.11
  -5   0  11  183.31   12.98
  -5   0  11  189.66   14.88
  -5   0  10    6.86    3.55
  -5   0  10   11.82    3.59
  -5   0   9    2.53    2.35
  -5   0   9   -0.30    1.58
  -5   0   8  184.24   11.35
  -5   0   8  168.79   12.33
  -5   0   7   36.17    5.50
  -5   0   7   32.72    4.77
  -5   0   7   39.43    6.25
   5   0  -7   30.90    5.46
   5   0  -6   70.09    7.62
  -5   0   6   65.40    7.85
  -5   0   6   48.83    6.27
  -5   0   6   55.92    5.91
  -5   0   5    1.52    2.04
  -5   0   5    6.66    2.69
  -5   0   5    0.48    1.44
   5   0  -5    3.33    2.12
   5   0  -4  664.95   23.63
  -5   0   4  647.27   23.72
  -5   0   4  640.21   22.93
  -5   0   4  717.27   22.20
   5   0  -3  158.70    9.84
  -5   0   3  140.64    9.37
  -5   0   3  134.08    9.24
  -5   0   3  153.40    9.07
  -5   0   2    6.22    2.40
   5   0  -2    6.69    2.19
  -5   0   2    0.85    1.56
  -5   0   1   13.45    2.63
   5   0  -1   13.68    3.00
  -5   0   1   16.53    3.20
  -5   0   0   13.78    2.42
   5   0   0   14.92    2.69
  -5   0   0   13.77    2.52
  -5   0  -1   19.99    2.53
   5   0   1   23.25    3.37
  -5   0  -1   18.88    2.98
  -5   0  -1   27.33    3.05
  -5   0  -2    2.26    1.01
  -5   0  -2    4.46    1.22
  -5   0  -2    2.99    1.74
  -5   0  -3   55.84    2.77
  -5   0  -3   66.85    4.62
  -5   0  -3   71.57    4.57
  -5   0  -4  326.01   13.83
  -5   0  -4  308.55   10.81
  -5   0  -4  299.67   11.21
  -5   0  -5    1.98    1.27
  -5   0  -5    3.77    1.55
  -5   0  -5    0.65    0.78
   5   0   6   90.10    5.93
  -5   0  -6   89.07    7.54
  -5   0  -6   99.30    5.88
  -5   0  -6   91.62    6.51
   5   0   7   73.44    5.50
  -5   0  -7   70.40    6.19
   5   0   8   84.37    6.64
  -5   0  -8  103.11    7.98
  -5   0  -9    4.55    1.99
   5   0   9    1.69    1.49
  -5   0 -10    2.92    2.60
   5   0  10    1.50    1.95
   5   0  10    1.90    1.42
  -5   0 -11   59.11    7.55
   5   0  11   54.07    5.39
   5   0  11   57.41    6.54
   5   0  12  112.14    9.70
   5   0  13   51.39    6.67
  -5  -1  11  126.28   10.72
  -5  -1  11  129.80   12.50
  -5  -1  10  480.74   21.48
  -5  -1  10  474.17   23.57
  -5  -1   9    5.58    3.23
  -5  -1   9    7.27    3.62
  -5  -1   8   13.75    4.05
  -5  -1   8   11.03    3.00
  -5  -1   7  152.23   10.06
   5   1  -7  146.09   11.41
  -5  -1   7  136.97   11.47
  -5  -1   7  141.80   11.21
   5   1  -6  102.85    9.26
  -5  -1   6   98.05    9.42
  -5  -1   6  104.95    9.43
  -5  -1   6  115.43    8.56
   5   1  -5  311.59   15.86
  -5  -1   5  296.48   15.63
  -5  -1   5  285.13   15.17
  -5  -1   5  294.86   13.90
  -5  -1   4   23.18    4.31
  -5  -1   4   20.12    3.48
  -5  -1   4   18.10    3.84
   5   1  -4   14.85    3.41
   5   1  -3  410.50   17.09
  -5  -1   3  441.07   17.90
  -5  -1   3  416.52   16.16
   5   1  -2  580.48   20.52
  -5  -1   2  578.23   20.28
  -5  -1   2  558.29   19.24
   5   1  -1  308.49   13.90
  -5  -1   1  330.59   13.68
  -5  -1   1  313.12   13.33
  -5  -1   0    1.35    1.41
   5   1   0   -0.09    1.01
  -5  -1   0    1.78    1.44
   5   1   1  106.45    7.30
  -5  -1  -1  101.10    6.96
  -5  -1  -1  116.76    6.66
  -5  -1  -2   13.33    2.08
  -5  -1  -2   12.47    2.24
  -5  -1  -2   12.92    2.76
  -5  -1  -3    3.81    1.03
  -5  -1  -3    4.11    1.40
  -5  -1  -3    4.58    1.03
  -5  -1  -3    3.83    2.11
  -5  -1  -4   70.12    3.44
  -5  -1  -4   79.47    3.17
  -5  -1  -4   83.16    5.43
  -5  -1  -5    1.44    1.15
  -5  -1  -5   -0.55    1.63
  -5  -1  -6  300.76   14.55
  -5  -1  -6  314.70   13.03
   5   1   7  241.46   10.85
  -5  -1  -7  254.23   12.16
  -5  -1  -8    3.14    1.78
   5   1   8    2.14    1.55
  -5  -1  -9    2.62    1.92
   5   1   9    4.97    2.38
   5   1  10   42.73    3.82
  -5  -1 -10   45.31    6.07
   5   1  10   40.75    5.20
  -5  -1 -11    4.91    2.80
   5   1  11    7.31    2.75
   5   1  11    6.54    2.15
   5   1  12  117.44    9.83
   5   1  13   20.75    4.73
  -5  -2  11    8.02    3.47
  -5  -2  11   11.01    3.71
  -5  -2  10   78.13    8.37
  -5  -2  10   77.07    9.36
  -5  -2   9  379.11   18.16
  -5  -2   9  338.42   19.73
  -5  -2   8  162.94   10.86
  -5  -2   8  129.82   11.49
  -5  -2   7   39.92    6.36
  -5  -2   7   38.78    6.15
  -5  -2   7   38.37    5.19
  -5  -2   7   38.78    7.90
  -5  -2   6  431.20   18.00
  -5  -2   6  475.59   25.69
   5   2  -6  451.98   20.56
  -5  -2   6  449.59   20.93
  -5  -2   6  441.05   20.63
  -5  -2   5  282.61   18.73
   5   2  -5  288.44   15.15
  -5  -2   5  280.29   15.32
  -5  -2   5  270.18   15.38
  -5  -2   5  260.62   13.20
   5   2  -4   81.45    7.47
  -5  -2   4   79.11    7.47
  -5  -2   4   75.46    7.48
  -5  -2   4   76.17    6.47
   5   2  -3  975.86   29.40
  -5  -2   3  954.17   29.60
  -5  -2   3  880.94   27.12
   5   2  -2   93.46    7.31
  -5  -2   2   90.30    7.27
  -5  -2   2   85.74    6.66
   5   2  -1  323.59   14.21
  -5  -2   1  321.63   14.01
  -5  -2   1  306.17   13.38
   5   2   0  558.71   19.72
  -5  -2   0  615.88   20.08
  -5  -2   0  552.48   19.21
   5   2   1   -0.64    1.40
  -5  -2  -1    0.98    1.17
  -5  -2  -1   -0.66    0.91
  -5  -2  -2   37.29    4.23
   5   2   2   43.94    4.69
  -5  -2  -2   40.05    3.82
  -5  -2  -2   37.55    4.40
  -5  -2  -3   82.81    5.60
  -5  -2  -3   93.14    6.89
  -5  -2  -3   78.12    4.21
  -5  -2  -4  821.15   24.88
  -5  -2  -4  784.48   22.54
  -5  -2  -5   19.83    3.04
  -5  -2  -5   17.43    1.57
  -5  -2  -5   18.89    3.34
  -5  -2  -6   54.48    5.70
  -5  -2  -6   42.66    2.09
  -5  -2  -6   49.28    4.89
   5   2   7  140.77    8.14
  -5  -2  -7  146.57    9.09
   5   2   8  150.10    8.84
  -5  -2  -8  146.87    9.59
   5   2   9   86.88    7.07
  -5  -2  -9   86.25    7.83
   5   2  10  359.17   10.67
  -5  -2 -10  402.52   18.72
   5   2  10  394.71   16.96
   5   2  11  106.37    5.97
  -5  -2 -11  107.49    9.74
   5   2  11  119.03    9.41
   5   2  12    4.05    2.33
   5   2  12    3.78    1.42
   5   2  13   20.73    4.47
   5   2  14   67.50    7.94
  -5  -3  10    6.81    3.94
  -5  -3  10    3.22    2.24
  -5  -3   9   56.68    6.90
  -5  -3   9   55.20    8.18
  -5  -3   8   26.37    5.32
  -5  -3   8   34.67    5.16
  -5  -3   7   25.31    5.07
  -5  -3   7   29.30    4.51
  -5  -3   6   14.06    3.83
  -5  -3   6   13.99    4.10
  -5  -3   6    9.70    2.62
  -5  -3   6   17.65    5.58
   5   3  -6    9.79    3.57
  -5  -3   5  221.88   13.82
  -5  -3   5  197.10   15.44
   5   3  -5  224.15   13.53
  -5  -3   5  212.36   13.85
  -5  -3   5  213.87   11.90
  -5  -3   4  473.20   20.32
   5   3  -4  482.59   19.98
  -5  -3   4  457.55   23.17
  -5  -3   4  449.30   17.87
  -5  -3   3    7.62    2.20
  -5  -3   3    5.78    2.58
   5   3  -3    4.83    1.97
  -5  -3   3    4.58    2.26
   5   3  -2   76.25    6.83
  -5  -3   2   81.99    7.21
  -5  -3   2   68.69    7.66
  -5  -3   2   72.58    6.37
  -5  -3   1   58.82    5.77
   5   3  -1   57.96    5.81
  -5  -3   1   59.95    6.83
  -5  -3   1   59.48    5.64
   5   3   0   34.48    4.46
  -5  -3   0   31.74    4.85
  -5  -3   0   26.83    3.95
   5   3   1 1010.54   28.48
  -5  -3  -1 1070.28   28.90
  -5  -3  -2   34.66    4.31
   5   3   2   27.12    3.79
  -5  -3  -2   28.76    3.24
  -5  -3  -3   28.12    3.42
  -5  -3  -3   26.02    2.22
  -5  -3  -3   26.10    3.67
  -5  -3  -4  122.72    8.37
  -5  -3  -4  120.16    7.39
  -5  -3  -5  163.73    9.69
  -5  -3  -5  138.86    6.16
  -5  -3  -5  167.44    8.99
  -5  -3  -6   25.78    3.56
  -5  -3  -6   29.37    2.45
  -5  -3  -6   30.84    4.22
   5   3   7   85.37    6.46
  -5  -3  -7   79.44    7.53
  -5  -3  -7   87.15    7.06
  -5  -3  -7   77.52    4.03
  -5  -3  -8    1.51    1.32
   5   3   8   -0.18    0.89
  -5  -3  -8    0.41    0.67
  -5  -3  -9   36.60    5.12
   5   3   9   32.45    4.22
  -5  -3  -9   36.79    2.95
   5   3  10  118.62    8.67
  -5  -3 -10  112.49    5.71
  -5  -3 -10  119.25    9.69
  -5  -3 -11    2.89    2.52
   5   3  11    2.81    2.46
   5   3  11    1.40    0.71
   5   3  12  236.13    9.42
   5   3  12  254.28   14.50
   5   3  13   15.94    3.99
   5   3  14   24.56    5.01
  -5  -4  10    4.16    3.49
  -5  -4  10    4.34    2.90
  -5  -4   9   14.70    4.90
  -5  -4   9    8.95    3.19
  -5  -4   8   23.20    5.21
  -5  -4   8   28.91    4.97
  -5  -4   7   12.82    4.59
  -5  -4   7   10.45    3.34
  -5  -4   6    2.93    2.97
  -5  -4   6   -0.51    1.58
  -5  -4   6    8.98    4.13
  -5  -4   6    3.95    2.31
  -5  -4   5  193.19   13.18
  -5  -4   5  177.13   15.05
   5   4  -5  189.20   12.78
  -5  -4   5  174.34   12.95
  -5  -4   5  168.82   10.84
  -5  -4   4   30.88    4.67
  -5  -4   4   32.64    6.38
   5   4  -4   32.47    4.98
  -5  -4   4   29.68    5.10
  -5  -4   3  460.58   19.92
   5   4  -3  475.40   19.43
  -5  -4   3  440.20   22.38
  -5  -4   3  446.71   17.81
   5   4  -2  944.97   28.94
  -5  -4   2  847.58   31.58
  -5  -4   2  876.02   27.22
   5   4  -1  639.30   22.25
  -5  -4   1  610.78   24.47
  -5  -4   1  600.75   20.96
   5   4   0    2.55    1.77
  -5  -4   0    4.18    2.43
  -5  -4   0    0.84    1.23
   5   4   1  744.61   23.53
  -5  -4  -1  778.40   24.00
   5   4   2  433.13   16.66
  -5  -4  -2  414.49   14.89
  -5  -4  -2  447.60   16.62
  -5  -4  -3  204.49   10.38
  -5  -4  -3  194.36   10.42
  -5  -4  -3  185.96    7.46
  -5  -4  -4    2.58    1.31
  -5  -4  -4    2.73    0.57
  -5  -4  -4    5.04    1.95
  -5  -4  -5  237.54   12.44
  -5  -4  -5  255.78   12.05
  -5  -4  -6   12.84    2.63
  -5  -4  -6    7.49    2.28
  -5  -4  -6    8.95    1.83
  -5  -4  -7    2.25    1.54
  -5  -4  -7    1.06    1.65
  -5  -4  -7    1.82    0.99
  -5  -4  -8   23.75    2.60
  -5  -4  -8   24.86    3.96
   5   4   8   24.33    3.60
   5   4   9   97.53    7.54
  -5  -4  -9  110.07    6.21
  -5  -4  -9  107.16    8.77
   5   4  10   48.37    5.49
  -5  -4 -10   55.19    4.45
  -5  -4 -10   46.76    5.95
  -5  -4 -11   14.77    2.53
  -5  -4 -11   17.16    4.41
   5   4  11   18.32    3.85
   5   4  12   11.34    3.30
   5   4  12    7.46    1.39
  -5  -4 -12    6.67    2.04
  -5  -4 -13  165.78    9.28
   5   4  13  155.48   11.70
   5   4  14   59.19    7.67
  -5  -5   9  127.74   10.94
  -5  -5   9  131.33   13.14
  -5  -5   8    3.59    3.09
  -5  -5   8    0.56    2.00
  -5  -5   7  281.63   15.26
  -5  -5   7  272.08   17.72
  -5  -5   6   75.48    7.43
  -5  -5   6   93.53   10.34
  -5  -5   5    5.64    2.92
  -5  -5   5   15.21    3.98
  -5  -5   5   13.39    5.98
   5   5  -5    7.22    3.51
  -5  -5   5    5.77    2.97
  -5  -5   4  108.37    9.97
  -5  -5   4  112.07   11.62
   5   5  -4  126.33   10.09
  -5  -5   4  121.39    9.01
  -5  -5   3   -1.12    1.50
  -5  -5   3    3.50    2.65
   5   5  -3    4.46    2.35
   5   5  -2   73.30    7.07
  -5  -5   2   64.67    7.86
  -5  -5   2   64.88    6.53
   5   5  -1 1649.92   43.36
  -5  -5   1 1626.45   47.28
  -5  -5   1 1614.90   42.24
   5   5   0    0.65    1.31
  -5  -5   0    3.36    2.19
  -5  -5   0    3.87    2.22
   5   5   1  602.28   21.03
  -5  -5  -1  594.16   21.62
  -5  -5  -1  597.42   20.89
   5   5   2   39.02    4.79
  -5  -5  -2   41.96    4.59
  -5  -5  -2   42.49    4.82
  -5  -5  -3   13.97    3.59
   5   5   3    6.13    1.72
  -5  -5  -3    9.63    1.91
  -5  -5  -3    8.81    3.02
  -5  -5  -4   72.27    6.16
  -5  -5  -4   68.68    3.93
  -5  -5  -4   73.75    6.58
  -5  -5  -5   44.91    5.04
  -5  -5  -5   56.06    5.49
  -5  -5  -6  403.22   16.95
  -5  -5  -6  390.57   13.84
  -5  -5  -6  423.36   16.72
  -5  -5  -7  262.24   13.88
  -5  -5  -7  280.99   11.11
  -5  -5  -7  296.76   13.84
  -5  -5  -8   -0.22    1.48
  -5  -5  -8    0.09    0.76
  -5  -5  -9  153.34    8.13
   5   5   9  155.86    9.85
  -5  -5  -9  160.50   10.85
   5   5  10   67.02    6.60
  -5  -5 -10   64.56    5.49
  -5  -5 -10   70.35    7.55
   5   5  11   52.90    6.11
  -5  -5 -11   36.91    5.84
  -5  -5 -11   53.10    5.01
   5   5  12   80.90    7.86
   5   5  12   65.66    3.87
  -5  -5 -12   87.04    6.68
   5   5  13   50.89    6.67
  -5  -5 -13   57.70    5.75
   5   5  14    4.35    2.67
   5   5  15  259.02   16.58
  -5  -6   8   44.20    8.07
  -5  -6   8   45.85    6.57
  -5  -6   7    1.78    2.63
  -5  -6   7   12.45    4.30
  -5  -6   6  151.09   10.84
  -5  -6   6  160.34   13.76
  -5  -6   5   32.72    6.65
  -5  -6   5   35.23    5.67
   5   6  -4  450.35   20.66
  -5  -6   4  417.47   18.35
  -5  -6   3    6.80    3.09
  -5  -6   3    1.40    2.41
   5   6  -3    1.83    2.23
   5   6  -2  171.52   11.21
  -5  -6   2  152.95   12.91
  -5  -6   2  152.47    9.95
   5   6  -1  195.81   11.92
  -5  -6   1  207.06   14.28
  -5  -6   1  165.47   10.52
   5   6   0 2405.20   57.83
  -5  -6   0 2234.05   60.25
  -5  -6   0 2354.30   56.19
   5   6   1  343.92   15.29
  -5  -6  -1  322.43   15.75
  -5  -6  -1  334.64   14.90
   5   6   2  494.11   18.27
  -5  -6  -2  477.04   18.51
  -5  -6  -2  488.03   18.17
   5   6   3  216.73   11.85
  -5  -6  -3  225.81   10.27
  -5  -6  -3  197.39   11.01
  -5  -6  -4   59.68    5.91
  -5  -6  -4   57.58    4.29
  -5  -6  -4   52.88    5.47
  -5  -6  -5   67.39    6.24
  -5  -6  -5   68.73    6.56
   5   6   5   70.34    5.06
  -5  -6  -6  349.49   16.16
   5   6   6  349.67   11.16
  -5  -6  -6  363.48   13.98
  -5  -6  -6  389.95   16.26
  -5  -6  -7    7.82    2.40
  -5  -6  -7    7.19    2.95
   5   6   7    2.57    0.71
  -5  -6  -7    5.96    1.95
  -5  -6  -8  879.25   24.96
  -5  -6  -8  810.75   28.64
  -5  -6  -8  875.33   28.47
  -5  -6  -9  352.45   14.03
  -5  -6  -9  328.30   17.07
  -5  -6  -9  348.60   16.99
  -5  -6 -10    1.97    1.68
   5   6  10    3.76    2.20
  -5  -6 -10    0.66    1.14
   5   6  11   72.25    7.21
   5   6  11   61.55    3.35
   5   6  11   58.47    3.54
   5   6  12   17.97    4.15
   5   6  12   19.69    2.20
  -5  -6 -12   27.32    4.03
   5   6  12   16.37    2.26
   5   6  13   72.69    7.81
   5   6  13   62.01    4.33
   5   6  13   57.27    4.63
  -5  -6 -14   11.15    3.39
   5   6  14    9.02    3.38
   5   6  15   11.17    4.19
  -5  -7   7  112.67   10.24
  -5  -7   7  126.30   13.03
  -5  -7   6   66.38    7.45
  -5  -7   6   71.14    9.22
  -5  -7   5  141.79   10.48
  -5  -7   5  121.09   12.74
  -5  -7   4  273.66   14.64
  -5  -7   3  487.57   26.61
  -5  -7   3  532.88   21.50
  -5  -7   2    9.07    2.98
  -5  -7   2    5.43    2.92
   5   7  -2   10.56    3.51
   5   7  -1  151.56   10.90
  -5  -7   1  142.84   12.41
  -5  -7   1  146.87   10.07
   5   7   0  117.15    9.16
  -5  -7   0  104.53    9.88
  -5  -7   0  106.53    8.58
   5   7   1  275.23   13.79
  -5  -7  -1  247.90   14.37
  -5  -7  -1  262.62   13.28
   5   7   2  715.25   23.50
  -5  -7  -2  670.63   23.83
   5   7   2  662.07   25.55
  -5  -7  -2  721.43   24.07
   5   7   3  113.16    8.24
  -5  -7  -3  104.28    7.42
  -5  -7  -3  118.07    8.47
   5   7   3  107.56    8.57
  -5  -7  -4  298.41   14.14
  -5  -7  -4  290.01   12.05
  -5  -7  -4  284.57   14.08
   5   7   4  307.94   14.00
  -5  -7  -5  125.49    8.86
  -5  -7  -5  121.03    8.88
   5   7   5  122.12    7.88
  -5  -7  -6    8.20    2.55
  -5  -7  -6    9.74    2.76
   5   7   6   10.99    2.66
  -5  -7  -6   11.50    2.79
   5   7   7  647.78   18.69
  -5  -7  -7  628.96   21.01
  -5  -7  -7  665.97   23.77
  -5  -7  -8   18.36    3.03
  -5  -7  -8   13.52    3.12
  -5  -7  -8   13.99    3.18
   5   7   8   14.64    2.15
  -5  -7  -9  225.87   11.51
  -5  -7  -9  205.86   13.47
   5   7   9  218.53    8.65
  -5  -7  -9  228.70   13.52
  -5  -7 -10  283.59   13.40
  -5  -7 -10  263.09   15.50
   5   7  10  284.63   10.11
  -5  -7 -10  286.90   15.91
   5   7  11   11.19    2.98
   5   7  11   12.39    1.94
  -5  -7 -11   11.49    2.75
   5   7  12   13.25    3.25
   5   7  12   17.31    2.37
  -5  -7 -12   16.68    3.55
   5   7  12   14.56    2.65
   5   7  13    8.07    2.69
  -5  -7 -13   16.47    3.71
   5   7  13   11.83    2.29
  -5  -7 -14   10.29    3.48
   5   7  14   10.50    3.18
   5   7  15  142.53   12.16
  -5  -7 -15  141.47   10.81
  -5  -8   6   17.03    5.40
  -5  -8   6   31.17    5.35
  -5  -8   5   38.23    6.99
  -5  -8   5   47.08    6.24
  -5  -8   4   -1.05    2.20
  -5  -8   3   26.37    4.77
   5   8  -2   44.43    6.48
  -5  -8   2   46.35    8.09
  -5  -8   2   51.71    6.61
  -5  -8   1  325.82   20.14
  -5  -8   1  362.20   17.00
   5   8   0   87.31    8.23
  -5  -8   0   89.69    9.66
   5   8   0   78.09    9.77
  -5  -8   0   83.43    7.79
   5   8   1    1.54    1.61
  -5  -8  -1    5.19    3.08
   5   8   1   -0.36    1.46
  -5  -8  -1    3.08    2.70
   5   8   2   86.21    7.48
  -5  -8  -2   80.24    7.67
   5   8   2   77.93    8.52
  -5  -8  -2   90.20    7.83
   5   8   3  859.97   27.04
  -5  -8  -3  776.50   26.17
   5   8   3  788.45   28.88
  -5  -8  -3  818.42   27.23
  -5  -8  -4  175.16   10.93
  -5  -8  -4  180.30   10.13
  -5  -8  -4  182.14   11.15
   5   8   4  179.98   11.54
  -5  -8  -5  183.44   10.99
  -5  -8  -5  174.40   11.24
   5   8   5  167.67   10.65
  -5  -8  -6  306.95   15.70
   5   8   6  334.68   14.68
  -5  -8  -6  322.56   14.64
  -5  -8  -6  334.75   15.83
  -5  -8  -7   21.42    3.82
  -5  -8  -7   21.62    3.90
  -5  -8  -7   16.72    4.12
   5   8   7   22.87    3.49
  -5  -8  -8   62.91    7.14
  -5  -8  -8   66.43    6.37
   5   8   8   71.43    5.68
  -5  -8  -8   76.68    7.54
  -5  -8  -9    2.02    1.74
  -5  -8  -9    1.52    1.70
   5   8   9    1.95    1.79
  -5  -8  -9    1.49    1.58
  -5  -8 -10    1.54    1.69
  -5  -8 -10    3.66    2.71
   5   8  10    3.17    1.52
  -5  -8 -11  170.26   10.93
  -5  -8 -11  151.73   12.10
   5   8  11  169.14    8.71
   5   8  12   99.18    8.95
   5   8  12   96.11    6.50
  -5  -8 -12  106.16    8.77
   5   8  13    8.03    2.70
   5   8  13   10.66    2.35
  -5  -8 -13    8.03    3.09
   5   8  14   25.93    5.17
  -5  -8 -14   31.92    5.20
   5   8  15   86.39    9.54
  -5  -8 -15   68.84    7.89
  -5  -9   5    2.70    2.94
  -5  -9   5    2.03    2.05
  -5  -9   4   79.97    8.14
  -5  -9   3  144.79   10.62
  -5  -9   2    7.68    3.00
   5   9  -1  178.02   12.37
  -5  -9   1  154.71   14.00
  -5  -9   1  174.24   11.51
  -5  -9   0    3.68    2.56
   5   9   0    2.87    2.04
  -5  -9   0   -0.17    1.84
   5   9   0    4.43    3.20
   5   9   1  281.52   14.66
  -5  -9  -1  232.42   15.46
   5   9   1  238.74   16.98
  -5  -9  -1  271.89   14.38
   5   9   2  387.33   17.09
  -5  -9  -2  362.15   18.60
   5   9   2  368.71   20.45
  -5  -9  -2  411.92   17.96
   5   9   3   61.89    6.41
  -5  -9  -3   71.14    7.31
   5   9   3   67.77    7.99
  -5  -9  -3   62.42    6.74
  -5  -9  -4   -0.64    1.06
  -5  -9  -4    1.14    1.74
   5   9   4    0.25    2.20
  -5  -9  -4   -3.55    2.89
  -5  -9  -5   99.63    8.50
  -5  -9  -5   99.53    8.38
   5   9   5  122.28    9.65
  -5  -9  -6   56.45    6.38
   5   9   6   58.50    6.37
  -5  -9  -6   51.86    5.87
  -5  -9  -6   44.83    5.72
  -5  -9  -7    1.68    1.74
  -5  -9  -7    2.57    2.05
  -5  -9  -7    1.94    1.99
   5   9   7    4.45    2.53
  -5  -9  -8    2.78    2.30
  -5  -9  -8    2.60    2.13
  -5  -9  -8    4.44    1.92
   5   9   8    3.16    1.11
  -5  -9  -9    3.22    1.47
  -5  -9  -9    8.42    3.19
   5   9   9    8.12    2.40
  -5  -9 -10    2.61    2.12
  -5  -9 -10    1.32    1.37
   5   9  10    2.96    1.98
  -5  -9 -11    4.06    2.01
  -5  -9 -11    0.80    1.68
   5   9  11    2.78    1.98
  -5  -9 -12   21.38    4.85
   5   9  12   29.07    3.99
  -5  -9 -12   23.20    4.45
   5   9  13  196.73   13.95
  -5  -9 -13  181.36   14.13
   5   9  13  186.27   10.48
  -5  -9 -13  207.40   13.53
   5   9  14   11.41    3.46
  -5  -9 -14   16.11    4.61
  -5 -10   4   69.81    8.01
  -5 -10   3    3.22    2.58
  -5 -10   2  116.91   10.29
  -5 -10   1    5.90    2.93
   5  10  -1    4.51    3.79
   5  10   0   44.23    6.39
   5  10   0   40.95    7.83
  -5 -10   0   56.08    6.79
  -5 -10  -1   19.18    4.18
   5  10   1   22.52    4.35
  -5 -10  -1   18.08    4.74
   5  10   1   22.94    5.67
   5  10   2   47.67    6.15
  -5 -10  -2   46.60    6.76
   5  10   2   40.91    7.32
  -5 -10  -2   44.16    5.76
   5  10   3   27.34    4.49
  -5 -10  -3   28.59    4.97
   5  10   3   29.96    5.88
  -5 -10  -3   24.61    4.65
  -5 -10  -4    5.00    2.64
   5  10   4    1.03    1.84
  -5 -10  -4    0.42    1.84
   5  10   5    0.72    2.48
  -5 -10  -5    1.54    1.85
  -5 -10  -6   90.38    8.52
   5  10   6   91.94    8.99
  -5 -10  -6   99.39    8.68
  -5 -10  -7    4.77    2.58
  -5 -10  -7    1.82    3.04
   5  10   7    1.37    1.48
  -5 -10  -8  106.13    9.69
  -5 -10  -8   93.62    8.47
   5  10   8  103.67    9.01
  -5 -10  -9  383.91   18.41
  -5 -10  -9  376.03   19.72
   5  10   9  421.72   18.68
  -5 -10 -10  185.02   12.36
  -5 -10 -10  170.24   12.61
   5  10  10  188.68   11.92
  -5 -10 -11  104.12    9.50
  -5 -10 -11   95.95    9.78
   5  10  11  111.48    8.89
  -5 -10 -12   85.52    8.72
  -5 -10 -12   76.74    8.98
   5  10  12   80.90    7.42
  -5 -10 -13   19.72    4.47
   5  10  13   14.20    3.29
  -5 -10 -13   14.25    4.00
  -5 -10 -14   51.99    7.76
  -5 -10 -14   56.49    7.32
  -5 -11   2   31.19    5.32
   5  11  -1   50.68    9.17
  -5 -11   1   54.83    7.13
   5  11   0   81.03   11.49
  -5 -11   0   78.35    8.49
  -5 -11  -1    0.38    1.58
   5  11   1    0.33    1.70
   5  11   1    0.68    3.14
   5  11   2   89.20    8.59
   5  11   2   93.26   11.31
  -5 -11  -2   89.70    8.51
  -5 -11  -3  412.68   21.30
   5  11   3  457.61   24.98
  -5 -11  -3  486.09   20.63
  -5 -11  -4   28.26    4.85
   5  11   4   35.74    6.72
  -5 -11  -4   44.68    6.23
   5  11   5   16.79    4.59
  -5 -11  -5   20.14    4.30
  -5 -11  -6   14.65    3.74
   5  11   6   24.12    5.01
  -5 -11  -6   20.42    3.99
  -5 -11  -7   24.08    4.60
   5  11   7   27.38    5.14
  -5 -11  -7   21.70    4.75
   5  11   8    3.45    2.92
  -5 -11  -8    0.52    2.72
  -5 -11  -8    0.65    2.41
  -5 -11  -9   19.97    4.49
  -5 -11  -9   10.61    3.63
   5  11   9   13.77    4.03
  -5 -11 -10   10.96    4.15
   5  11  10    9.75    3.59
  -5 -11 -10    9.27    2.95
  -5 -11 -11  163.03   12.31
  -5 -11 -11  168.47   13.32
   5  11  11  174.71   12.14
  -5 -11 -12    3.62    2.16
  -5 -11 -12    6.87    4.14
   5  11  12    3.81    2.49
  -5 -11 -13   73.59    8.63
  -5 -11 -13   69.58    8.67
   5  11  13   83.60    8.39
  -5 -12   0    8.63    3.76
   5  12   0    4.85    4.53
  -5 -12  -1    8.45    3.34
   5  12   1    3.87    5.12
  -5 -12  -2    6.96    2.90
   5  12   2    1.67    1.91
   5  12   2    8.02    4.41
  -5 -12  -3   26.62    4.80
   5  12   3   20.55    5.76
   5  12   4  186.33   16.10
  -5 -12  -4  209.09   13.30
  -5 -12  -5    8.38    3.67
   5  12   5    8.01    4.05
  -5 -12  -5    8.43    3.35
  -5 -12  -6   65.06    7.53
   5  12   6   54.39    8.18
  -5 -12  -6   51.03    7.22
  -5 -12  -7   43.82    6.72
   5  12   7   39.94    6.94
  -5 -12  -7   51.94    6.84
  -5 -12  -8   28.85    5.02
   5  12   8   34.14    6.12
  -5 -12  -8   31.56    5.99
  -5 -12  -9    1.02    2.31
   5  12   9    3.08    2.93
  -5 -12  -9    1.44    2.64
  -5 -12 -10   10.32    4.32
   5  12  10   13.49    4.23
  -5 -12 -10    7.19    3.29
  -5 -12 -11    2.58    2.92
  -5 -12 -11    8.96    4.45
   5  12  11    2.72    2.67
  -5 -12 -12  208.68   15.12
  -5 -12 -12  226.03   16.11
   5  12  12  216.72   14.82
   5  13   2  171.10   17.43
  -5 -13  -2  158.53   11.89
  -5 -13  -3    9.21    3.51
   5  13   3    0.07    3.23
  -5 -13  -4   11.25    3.46
   5  13   4   12.37    5.53
  -5 -13  -4   13.79    4.56
   5  13   5   40.39    8.10
  -5 -13  -5   43.34    7.30
  -5 -13  -5   42.90    6.08
   5  13   6   68.13   10.10
  -5 -13  -6   83.46    9.43
  -5 -13  -6   86.73    8.61
  -5 -13  -7   55.47    7.71
   5  13   7   52.60    8.46
  -5 -13  -7   67.49    7.95
  -5 -13  -8   30.78    5.97
   5  13   8   31.96    6.30
  -5 -13  -8   28.55    5.47
  -5 -13  -9    3.14    2.39
   5  13   9    3.45    3.38
  -5 -13  -9    6.77    3.83
  -5 -13 -10   95.08   10.08
  -5 -13 -10  119.92   11.96
   5  13  10  111.81   11.43
   6  -7  -7   16.69    5.09
   6  -7  -6   34.42    6.58
   6  -7  -5   14.97    4.21
  -6   7   5   15.18    5.24
   6  -7  -4   -0.23    1.88
  -6   7   4    2.80    2.18
   6  -7  -3    1.35    2.58
  -6   7   3    2.33    2.51
   6  -7  -2   23.92    4.39
  -6   7   2   27.43    6.40
  -6   7   1   86.84   10.63
   6  -7  -1   84.61    7.60
  -6   7   0   36.81    7.07
   6  -7   0   29.08    4.31
  -6   7  -1   12.96    4.34
  -6   7  -2  140.00   14.14
   6  -6  -8   42.66    7.62
  -6   6   7  114.84    8.03
   6  -6  -7  134.63   12.64
  -6   6   6   12.75    2.85
   6  -6  -6   10.71    3.70
  -6   6   5  135.12    7.77
  -6   6   5  142.70   11.22
   6  -6  -5  161.72   12.60
  -6   6   4   28.71    3.44
  -6   6   4   37.27    6.77
  -6   6   4   37.61    5.39
   6  -6  -4   35.43    5.47
  -6   6   3   12.31    3.16
  -6   6   3   14.42    2.41
  -6   6   3   15.88    4.56
   6  -6  -3   16.26    3.76
  -6   6   2    9.40    1.77
  -6   6   2   10.11    3.78
  -6   6   2   10.31    2.63
   6  -6  -2    9.18    2.57
  -6   6   1   21.59    2.82
  -6   6   1   34.62    6.48
   6  -6  -1   28.11    4.23
  -6   6   0   16.83    2.45
  -6   6   0   20.87    5.11
   6  -6   0   15.12    3.13
  -6   6  -1   35.46    6.53
  -6   6  -1   31.49    3.51
   6  -6   1   22.55    3.21
  -6   6  -2   99.52   11.03
  -6   6  -3   23.12    5.95
  -6   6  -4  139.67   13.35
  -6   5   9  121.77    9.66
   6  -5  -9  146.12   14.10
  -6   5   9  129.40    9.76
  -6   5   8   94.23    7.86
   6  -5  -8   97.11   11.12
  -6   5   8   90.08    7.54
  -6   5   7    3.12    1.84
  -6   5   7    7.36    2.61
   6  -5  -7    4.06    3.37
   6  -5  -7    0.59    2.71
  -6   5   6   43.66    4.79
   6  -5  -6   43.39    5.87
   6  -5  -6   34.67    6.27
  -6   5   6   38.13    3.88
  -6   5   5    5.52    1.35
  -6   5   5    6.11    2.09
   6  -5  -5    3.07    2.13
  -6   5   5    5.84    2.44
   6  -5  -5    2.28    2.35
   6  -5  -4   73.36    6.59
  -6   5   4   89.79    8.12
   6  -5  -4   94.02    8.99
  -6   5   4   78.30    6.08
   6  -5  -3  355.27   17.40
  -6   5   3  334.65   15.62
  -6   5   3  327.36   13.36
  -6   5   2    7.79    1.79
  -6   5   2   14.03    4.08
  -6   5   2   16.78    3.10
   6  -5  -2   13.60    3.60
  -6   5   1   24.05    3.20
  -6   5   1   29.28    5.65
   6  -5  -1   29.01    4.15
  -6   5   1   28.87    3.76
  -6   5   0   81.76    9.04
   6  -5   0   73.31    6.17
  -6   5   0   75.88    5.83
  -6   5  -1  131.87   11.56
   6  -5   1  128.06    7.51
  -6   5  -1  140.79    8.27
  -6   5  -2    0.90    1.62
  -6   5  -2    2.41    1.67
  -6   5  -3  125.84   11.48
  -6   5  -3  103.23    7.23
  -6   5  -4   21.74    5.08
  -6   5  -4   14.21    3.25
  -6   5  -5   73.94    6.69
  -6   5  -5  102.28   10.51
  -6   5  -6   73.60    6.91
  -6   5  -6   87.95    9.88
  -6   4  10    7.22    3.83
  -6   4  10   38.56    5.65
  -6   4   9  136.83   10.17
   6  -4  -9  129.02   13.36
  -6   4   9  118.83    9.76
  -6   4   8    5.45    2.41
  -6   4   8    9.66    3.23
   6  -4  -8    3.48    2.77
   6  -4  -8   -0.77    1.87
  -6   4   7  216.35   11.83
   6  -4  -7  241.41   16.81
   6  -4  -7  233.65   14.51
  -6   4   7  213.96   11.73
  -6   4   6   -0.50    1.11
  -6   4   6    9.09    3.28
  -6   4   6    3.22    1.86
   6  -4  -6    3.96    2.87
   6  -4  -6    2.35    2.48
  -6   4   5   10.70    2.24
  -6   4   5   10.78    2.50
  -6   4   5   10.91    3.26
   6  -4  -5   13.87    3.46
   6  -4  -5    9.80    3.51
  -6   4   4   36.96    5.24
   6  -4  -4   27.00    4.44
   6  -4  -4   35.04    5.56
  -6   4   4   31.96    3.01
  -6   4   4   42.50    4.87
   6  -4  -3   31.54    4.18
  -6   4   3   33.30    4.62
   6  -4  -3   27.68    4.85
  -6   4   3   34.00    4.34
  -6   4   3   21.60    1.66
  -6   4   2  251.05   12.36
   6  -4  -2  275.35   14.29
  -6   4   2  251.19   11.46
  -6   4   1    5.00    1.91
  -6   4   1    3.97    2.22
   6  -4  -1    4.62    2.07
  -6   4   1   -0.95    1.94
   6  -4   0   37.38    4.37
  -6   4   0   44.31    6.15
  -6   4   0   36.58    3.78
  -6   4   0   36.89    4.39
  -6   4  -1  202.51   13.42
  -6   4  -1  207.70   11.40
  -6   4  -2    8.51    3.68
  -6   4  -2    1.77    1.37
  -6   4  -3   10.57    3.72
  -6   4  -3    8.83    2.65
  -6   4  -4   36.08    4.49
  -6   4  -4   37.64    5.95
  -6   4  -5  110.35    8.48
  -6   4  -5  115.29   10.23
  -6   4  -6   11.47    3.15
  -6   4  -6   15.92    4.19
  -6   4  -7  124.36    9.26
  -6   4  -7  150.03   12.16
  -6   4  -8    2.49    2.48
  -6   3  10   12.38    3.76
  -6   3  10   13.71    3.84
  -6   3   9    9.44    3.35
  -6   3   9    6.57    3.07
  -6   3   8  348.37   16.47
  -6   3   8  356.69   17.55
  -6   3   7   15.69    3.43
  -6   3   7   19.06    3.56
   6  -3  -7   25.86    4.99
  -6   3   6   47.17    5.48
   6  -3  -6   38.33    5.90
   6  -3  -6   35.28    6.10
  -6   3   6   42.16    5.02
  -6   3   6   32.78    5.53
  -6   3   5  204.64   13.02
   6  -3  -5  190.01   12.34
   6  -3  -5  197.20   13.96
  -6   3   5  195.24   10.41
  -6   3   5  221.94   11.67
  -6   3   4   97.89    8.46
   6  -3  -4   96.75    9.33
   6  -3  -4  110.16    9.64
  -6   3   4   92.39    6.45
  -6   3   4  115.18    8.21
  -6   3   3   51.61    5.68
   6  -3  -3   41.64    5.30
   6  -3  -3   45.45    6.03
  -6   3   3   46.57    3.91
  -6   3   3   49.42    5.05
  -6   3   2  158.52    9.55
   6  -3  -2  155.37    9.79
   6  -3  -2  171.46   11.05
  -6   3   2  164.73    9.47
  -6   3   2  146.61    6.12
  -6   3   1   27.72    3.58
   6  -3  -1   21.58    3.95
  -6   3   1   21.21    3.17
  -6   3   0  219.10    9.82
  -6   3   0  251.34   14.13
  -6   3   0  247.60   11.84
  -6   3  -1  180.62   12.30
  -6   3  -1  169.75   10.15
  -6   3  -2  113.65    9.20
  -6   3  -2   97.47    7.93
  -6   3  -3    5.42    2.15
  -6   3  -3    7.01    2.45
  -6   3  -4   68.33    6.41
  -6   3  -4   67.98    7.17
  -6   3  -5   13.50    3.12
  -6   3  -5   13.17    3.30
  -6   3  -6   22.92    4.13
  -6   3  -6   26.34    4.54
  -6   3  -7    7.84    2.60
  -6   3  -7    9.40    3.27
  -6   3  -8   97.80    8.98
  -6   3  -8  125.39   10.53
  -6   3  -9   23.97    4.76
  -6   2  10   94.37    9.08
  -6   2  10  101.60   10.31
  -6   2   9  130.76   10.22
  -6   2   9  128.38   11.05
  -6   2   8    7.22    3.56
  -6   2   8   11.05    3.57
  -6   2   7   30.33    4.97
  -6   2   7   37.51    5.05
   6  -2  -7   30.56    5.45
  -6   2   6   33.98    4.92
  -6   2   6   19.53    3.77
   6  -2  -6   28.78    5.13
  -6   2   6   26.69    5.31
  -6   2   5   27.10    4.18
  -6   2   5   33.30    4.62
   6  -2  -5   30.85    5.00
  -6   2   5   24.80    4.80
   6  -2  -4  293.92   15.35
  -6   2   4  288.49   12.99
  -6   2   4  326.38   14.42
  -6   2   4  280.69   14.97
  -6   2   3   14.67    3.30
  -6   2   3   16.10    2.86
   6  -2  -3   14.90    3.44
  -6   2   3   21.65    4.14
  -6   2   2    0.69    1.48
  -6   2   2    3.90    1.56
   6  -2  -2    6.23    2.54
  -6   2   2    2.30    1.82
  -6   2   1   13.01    2.50
  -6   2   1   13.82    2.11
  -6   2   1   10.38    1.74
   6  -2  -1   11.86    2.92
  -6   2   1   16.74    3.16
  -6   2   0  170.00    8.51
  -6   2   0  179.27    9.98
  -6   2   0  154.80    6.27
  -6   2   0  146.08    5.58
  -6   2  -1  313.75   10.73
  -6   2  -1  354.70   15.97
  -6   2  -1  369.01   15.10
  -6   2  -1  251.56    7.93
  -6   2  -1  247.15    7.44
  -6   2  -2  155.26    9.95
  -6   2  -2  155.87    9.26
  -6   2  -2   99.79    4.64
  -6   2  -3  145.36    9.69
  -6   2  -3  153.78    9.75
  -6   2  -4  534.42   20.25
  -6   2  -4  531.72   19.52
  -6   2  -5   17.53    2.34
  -6   2  -5   20.68    3.87
  -6   2  -5   16.07    3.23
  -6   2  -6  129.18    9.46
  -6   2  -6  130.72    8.99
  -6   2  -6  133.99    7.46
  -6   2  -7   31.94    4.97
  -6   2  -7   37.20    5.04
  -6   2  -7   43.07    4.61
  -6   2  -8   58.29    6.95
   6  -2   9   44.53    4.87
  -6   2  -9   44.19    6.22
   6  -2  10   12.61    2.84
  -6   1  10  171.11   12.26
  -6   1  10  147.48   12.70
  -6   1   9  277.89   15.17
  -6   1   9  248.47   15.95
  -6   1   8   25.48    5.17
  -6   1   8   29.82    4.98
  -6   1   7    1.42    1.88
  -6   1   7   -1.29    2.24
  -6   1   6    3.25    1.64
  -6   1   6    7.63    2.43
  -6   1   6    7.60    2.90
   6  -1  -6    1.43    1.64
   6  -1  -5   73.36    7.74
  -6   1   5   61.55    6.54
  -6   1   5   60.37    7.17
  -6   1   5   71.90    6.89
   6  -1  -4   74.67    7.89
  -6   1   4   69.02    6.66
  -6   1   4   78.22    7.66
  -6   1   4   70.38    6.50
   6  -1  -3  910.14   29.75
  -6   1   3  946.78   27.42
  -6   1   3  935.93   27.88
   6  -1  -2 2829.72   65.82
  -6   1   2 2777.65   64.21
  -6   1   2 2895.27   62.62
  -6   1   2 2664.97   64.58
   6  -1  -1  117.73    8.34
  -6   1   1  131.79    8.80
  -6   1   1  115.61    7.11
  -6   1   1  117.71    8.01
  -6   1   0  148.84    7.00
   6  -1   0  145.89    9.34
  -6   1   0  161.25    9.74
  -6   1   0  155.54    8.54
  -6   1  -1    4.55    1.42
  -6   1  -1    4.29    1.07
  -6   1  -1    5.09    1.92
  -6   1  -2    1.83    0.93
  -6   1  -2    0.92    1.00
  -6   1  -2    3.89    1.54
  -6   1  -2    2.61    1.69
  -6   1  -3  112.28    7.44
  -6   1  -3  121.96    8.40
  -6   1  -3  113.58    5.79
  -6   1  -4    2.23    1.18
  -6   1  -4    3.94    1.99
  -6   1  -4    1.73    1.27
  -6   1  -5  133.80    9.50
  -6   1  -5  118.15    7.34
  -6   1  -5  128.00    7.21
  -6   1  -6  144.15   10.17
  -6   1  -6  145.76    8.36
  -6   1  -6  152.86    8.48
  -6   1  -7   27.42    3.79
  -6   1  -7   22.78    4.28
  -6   1  -7   25.76    3.67
  -6   1  -8   38.73    4.97
  -6   1  -8   26.78    4.80
  -6   1  -9   22.74    4.39
   6  -1   9   20.57    3.46
  -6   1  -9   17.40    4.12
   6  -1  10   22.35    3.73
   6  -1  11   95.14    8.27
  -6   0  10    3.45    3.53
  -6   0  10    3.77    3.24
  -6   0   9  202.05   13.17
  -6   0   9  180.51   13.78
  -6   0   8   86.21    8.11
  -6   0   8   67.15    8.18
  -6   0   7  173.96   11.33
  -6   0   7  163.37   12.17
  -6   0   6    8.95    3.01
  -6   0   6   10.19    3.29
  -6   0   6    8.58    3.37
   6   0  -6   10.56    3.30
  -6   0   5   40.38    6.20
   6   0  -5   39.06    5.82
  -6   0   5   41.30    5.85
  -6   0   5   49.91    5.88
  -6   0   4    6.63    2.64
  -6   0   4    7.69    2.74
  -6   0   4    3.21    1.85
   6   0  -4    5.08    2.59
   6   0  -3  541.86   21.46
  -6   0   3  508.51   19.76
  -6   0   3  474.81   20.29
  -6   0   3  534.14   19.76
   6   0  -2  702.65   24.43
  -6   0   2  664.99   22.15
  -6   0   2  640.50   22.74
   6   0  -1  843.90   27.08
  -6   0   1  847.19   26.27
  -6   0   1  824.18   25.72
  -6   0   0    6.94    1.98
   6   0   0    2.03    1.43
  -6   0   0    8.67    2.35
  -6   0  -1   64.47    4.72
  -6   0  -1   66.25    6.09
  -6   0  -1   74.09    5.56
  -6   0  -2  172.76    9.13
  -6   0  -2  217.11   11.41
  -6   0  -2  230.26    9.15
  -6   0  -2  189.57    8.42
  -6   0  -3   30.49    2.32
  -6   0  -3   33.23    3.72
  -6   0  -4  185.68   10.98
  -6   0  -4  177.35    8.24
  -6   0  -4  172.31    8.50
  -6   0  -5  185.33   11.39
  -6   0  -5  145.15    6.72
  -6   0  -6   24.44    3.53
  -6   0  -6   29.48    4.59
  -6   0  -6   25.55    2.82
  -6   0  -7  897.29   31.07
  -6   0  -7  984.67   28.65
  -6   0  -8   60.16    7.47
  -6   0  -8   73.76    6.70
  -6   0  -9   13.76    3.25
   6   0   9   11.96    2.84
  -6   0  -9    9.91    3.27
   6   0  10   53.32    5.71
  -6   0 -10   50.26    6.54
   6   0  11    4.51    2.80
  -6  -1  10   26.12    5.89
  -6  -1  10   35.54    5.82
  -6  -1   9    0.77    2.05
  -6  -1   9    3.18    2.64
  -6  -1   8  170.01   11.51
  -6  -1   8  162.51   12.97
  -6  -1   7   56.09    6.46
  -6  -1   7   60.87    7.81
  -6  -1   6  375.73   19.66
  -6  -1   6  369.78   19.24
  -6  -1   6  414.50   17.99
  -6  -1   5   17.56    4.26
  -6  -1   5   16.43    3.85
  -6  -1   5   17.49    4.13
   6   1  -5   13.19    3.51
  -6  -1   4    3.82    2.06
  -6  -1   4    2.51    2.45
  -6  -1   4    3.11    2.22
   6   1  -4    3.61    2.36
   6   1  -3  228.22   13.38
  -6  -1   3  210.89   12.52
  -6  -1   3  229.34   13.14
  -6  -1   3  228.79   12.26
  -6  -1   2    6.40    1.91
   6   1  -2    4.45    2.36
  -6  -1   2    1.81    1.36
   6   1  -1  119.52    9.00
  -6  -1   1  118.88    8.34
  -6  -1   1  117.12    8.35
  -6  -1   0   -0.32    1.32
   6   1   0    4.56    2.26
  -6  -1   0    1.52    1.87
   6   1   1  304.73   14.61
  -6  -1  -1  294.56   13.99
  -6  -1  -1  328.22   13.12
  -6  -1  -2   18.36    2.67
  -6  -1  -2   23.01    2.93
  -6  -1  -2   19.00    3.38
  -6  -1  -3  219.78   11.81
  -6  -1  -3  211.18    8.27
  -6  -1  -3  211.04    9.58
  -6  -1  -4  510.02   14.11
  -6  -1  -4  563.48   13.45
  -6  -1  -5   17.29    2.78
  -6  -1  -5   19.79    4.30
  -6  -1  -6  192.72   11.90
  -6  -1  -6  204.69   10.50
  -6  -1  -7    1.72    1.73
  -6  -1  -7    0.79    2.33
  -6  -1  -8    3.24    1.84
  -6  -1  -8   -0.77    1.69
   6   1   9  207.76   11.30
  -6  -1  -9  184.05   13.44
  -6  -1  -9  192.58   12.12
  -6  -1 -10   12.59    3.51
   6   1  10   10.64    2.97
  -6  -1 -11   16.54    4.15
   6   1  11   18.38    3.89
   6   1  12   14.28    3.78
  -6  -2  10    4.92    3.28
  -6  -2   9  295.05   16.44
  -6  -2   9  250.35   17.58
  -6  -2   8   51.09    7.80
  -6  -2   8   49.07    6.32
  -6  -2   7    5.09    3.49
  -6  -2   7    4.34    2.39
  -6  -2   6   34.49    6.07
  -6  -2   6   35.43    6.08
  -6  -2   6   37.54    5.34
  -6  -2   6   27.81    6.32
  -6  -2   5    0.78    1.70
  -6  -2   5    7.61    2.98
  -6  -2   5    4.40    2.23
  -6  -2   5   -1.12    2.16
  -6  -2   4   26.44    5.01
  -6  -2   4   22.24    4.72
  -6  -2   4   19.04    3.49
   6   2  -4   19.57    4.03
  -6  -2   3    1.25    2.23
  -6  -2   3    1.96    1.50
   6   2  -3    6.87    2.71
  -6  -2   2    1.17    1.47
   6   2  -2    3.03    2.27
  -6  -2   2    1.19    1.74
   6   2  -1    1.89    1.86
  -6  -2   1    5.62    2.56
  -6  -2   1    1.14    1.05
   6   2   0  124.73    9.18
  -6  -2   0  131.35    8.44
  -6  -2   0  134.83    9.06
   6   2   1   21.58    3.79
  -6  -2  -1   21.21    3.70
  -6  -2  -1   22.76    3.65
  -6  -2  -2    0.30    1.07
  -6  -2  -2   -1.74    1.91
  -6  -2  -3    7.11    2.02
  -6  -2  -3    6.57    2.36
  -6  -2  -3    4.63    1.29
  -6  -2  -3    5.19    1.47
  -6  -2  -4  558.50   21.19
  -6  -2  -4  525.93   14.71
  -6  -2  -5  651.37   22.92
  -6  -2  -5  620.45   14.73
  -6  -2  -5  657.96   20.31
  -6  -2  -6   58.45    6.29
  -6  -2  -6   57.52    5.49
  -6  -2  -7    2.90    1.79
  -6  -2  -7    4.82    3.12
  -6  -2  -8   34.29    4.76
  -6  -2  -8   35.76    5.69
  -6  -2  -9   10.58    2.71
   6   2   9   10.18    2.73
  -6  -2  -9    3.28    2.66
   6   2  10  108.98    8.54
  -6  -2 -10   97.79    9.10
   6   2  11   39.86    5.44
  -6  -2 -11   49.71    6.59
   6   2  12   20.57    4.34
   6   2  13  143.89   11.32
  -6  -3   9    5.38    2.99
  -6  -3   9   10.38    3.74
  -6  -3   8  178.06   12.32
  -6  -3   8  175.39   14.26
  -6  -3   7   17.16    4.67
  -6  -3   7   13.42    3.87
  -6  -3   6   25.20    5.85
  -6  -3   6   25.85    4.61
  -6  -3   5   57.07    7.24
  -6  -3   5   47.57    7.89
  -6  -3   5   61.71    7.79
  -6  -3   5   54.33    6.36
   6   3  -4  130.37   10.42
  -6  -3   4  122.79   10.25
  -6  -3   4  107.74   11.42
  -6  -3   4  129.45   10.94
  -6  -3   4  125.40    9.19
  -6  -3   3   21.87    3.53
   6   3  -3   19.07    3.88
  -6  -3   3   15.30    4.49
  -6  -3   3   20.29    4.29
   6   3  -2  564.75   22.20
  -6  -3   2  573.01   22.00
  -6  -3   2  530.55   24.17
  -6  -3   2  540.54   20.77
   6   3  -1  144.00   10.20
  -6  -3   1  136.12    9.61
  -6  -3   1  129.75   10.60
  -6  -3   1  159.62   10.11
   6   3   0   66.94    6.75
  -6  -3   0   64.15    6.63
  -6  -3   0   64.48    6.74
  -6  -3   0   69.91    6.74
   6   3   1  134.68    9.35
  -6  -3  -1  148.88    9.43
  -6  -3  -1  133.75    9.12
  -6  -3  -1  142.55    9.60
   6   3   2   67.17    6.37
  -6  -3  -2   59.88    5.53
  -6  -3  -2   62.34    6.06
  -6  -3  -2   57.00    5.13
  -6  -3  -3  127.68    8.18
  -6  -3  -3  116.57    8.69
  -6  -3  -3  108.81    5.60
  -6  -3  -4  597.03   21.85
  -6  -3  -4  598.53   20.12
  -6  -3  -5   34.15    4.91
  -6  -3  -5   36.82    4.50
  -6  -3  -6   25.44    3.75
  -6  -3  -6   24.72    2.19
  -6  -3  -6   25.24    4.13
  -6  -3  -7  197.01   12.33
  -6  -3  -7  217.07   11.69
  -6  -3  -7  183.53    6.16
  -6  -3  -8   37.93    6.07
  -6  -3  -8   44.06    5.48
  -6  -3  -9   92.44    9.43
  -6  -3  -9  110.59    9.88
  -6  -3 -10    1.85    2.64
   6   3  10    0.49    1.05
  -6  -3 -11    0.56    1.98
   6   3  11    3.11    2.68
   6   3  12   96.37    8.75
   6   3  13   -1.54    1.36
  -6  -4   9   19.63    5.58
  -6  -4   8  129.31   10.67
  -6  -4   8  119.03   12.25
  -6  -4   7    5.77    3.16
  -6  -4   7    0.33    1.85
  -6  -4   6  220.48   13.38
  -6  -4   6  224.33   15.86
  -6  -4   5  106.95   12.36
  -6  -4   5  111.79   11.29
  -6  -4   5  108.46    8.97
  -6  -4   4    5.27    2.82
  -6  -4   4    5.00    2.73
   6   4  -4    2.72    1.68
  -6  -4   4    8.41    3.40
  -6  -4   3   13.44    3.16
   6   4  -3   19.38    4.12
  -6  -4   3   18.45    4.96
  -6  -4   3   17.29    3.79
  -6  -4   2   16.54    3.62
   6   4  -2   23.13    4.55
  -6  -4   2   20.35    4.80
  -6  -4   2   23.30    4.43
   6   4  -1  517.55   20.99
  -6  -4   1  488.93   20.31
  -6  -4   1  505.53   22.70
  -6  -4   1  518.20   20.13
   6   4   0  338.53   16.15
  -6  -4   0  353.22   17.25
  -6  -4   0  346.33   15.69
   6   4   1  171.41   11.04
  -6  -4  -1  203.90   11.61
  -6  -4  -1  189.29   11.32
   6   4   2 1140.28   33.56
  -6  -4  -2 1152.45   30.58
  -6  -4  -3  516.10   18.81
  -6  -4  -3  470.09   14.36
  -6  -4  -3  483.10   19.08
  -6  -4  -4   30.93    3.93
  -6  -4  -4   35.16    5.10
  -6  -4  -5  361.69   16.69
  -6  -4  -5  357.70   15.26
  -6  -4  -6    4.37    2.24
  -6  -4  -6    4.81    1.40
  -6  -4  -6    2.97    1.82
  -6  -4  -7  239.58    9.17
  -6  -4  -7  255.87   14.28
  -6  -4  -7  268.37   13.65
  -6  -4  -8  283.62    9.79
  -6  -4  -8  285.80   15.87
  -6  -4  -8  289.81   14.77
  -6  -4  -9   66.44    8.20
  -6  -4  -9   69.68    4.26
  -6  -4  -9   75.36    7.47
   6   4  10   38.04    5.15
  -6  -4 -10   29.94    5.40
  -6  -4 -10   31.84    2.88
  -6  -4 -10   44.39    6.58
   6   4  11    7.20    2.52
  -6  -4 -11    5.10    1.27
   6   4  12    8.47    2.97
   6   4  13   28.65    5.17
   6   4  14  102.13    9.91
  -6  -5   8    6.33    4.07
  -6  -5   8    7.96    3.17
  -6  -5   7  109.52    9.82
  -6  -5   7  110.86   11.65
  -6  -5   6   35.30    6.71
  -6  -5   6   34.14    5.30
  -6  -5   5   67.94    8.98
  -6  -5   5   79.30    7.93
  -6  -5   4  509.56   23.74
  -6  -5   4  516.42   27.03
  -6  -5   4  510.37   21.08
  -6  -5   3   14.27    3.49
   6   5  -3    8.50    3.01
  -6  -5   3   10.33    3.82
  -6  -5   3    9.62    3.26
  -6  -5   2    9.62    2.57
  -6  -5   2   11.53    3.40
   6   5  -1   83.69    8.13
  -6  -5   1   71.77    8.39
  -6  -5   1   69.42    6.89
   6   5   0   68.34    7.20
  -6  -5   0   75.08    7.85
  -6  -5   0   65.29    6.76
   6   5   1   47.92    5.78
  -6  -5  -1   56.18    6.15
  -6  -5  -1   47.95    5.75
   6   5   2  376.00   16.98
  -6  -5  -2  389.73   15.51
  -6  -5  -2  339.59   16.03
  -6  -5  -3  703.56   23.92
   6   5   3  676.91   23.79
  -6  -5  -3  700.68   19.88
  -6  -5  -3  654.44   23.51
  -6  -5  -4  143.80    9.36
  -6  -5  -4  130.84    5.64
  -6  -5  -4  124.81    9.30
  -6  -5  -5   10.22    2.74
  -6  -5  -5   15.20    3.67
  -6  -5  -6    0.20    0.94
  -6  -5  -6    1.83    2.44
  -6  -5  -6    0.94    1.02
  -6  -5  -7  243.61   14.32
  -6  -5  -7  236.70   10.17
  -6  -5  -7  258.29   13.51
  -6  -5  -8    2.54    1.80
  -6  -5  -8    0.51    1.61
  -6  -5  -8    3.22    1.38
  -6  -5  -9  331.08   12.26
  -6  -5  -9  327.16   18.18
  -6  -5  -9  336.16   16.84
  -6  -5 -10  351.34   19.70
  -6  -5 -10  391.36   13.67
  -6  -5 -10  362.09   18.44
  -6  -5 -11   24.05    3.22
   6   5  11   25.91    4.45
  -6  -5 -11   21.62    4.98
  -6  -5 -12   27.75    3.33
   6   5  12   33.82    5.44
   6   5  13   51.76    6.83
   6   5  14    6.80    3.05
  -6  -6   7   15.97    5.17
  -6  -6   7   23.47    4.69
  -6  -6   6   -0.40    2.63
  -6  -6   6    6.05    2.96
  -6  -6   5   74.48    9.34
  -6  -6   5   75.12    8.19
  -6  -6   4   16.84    4.27
  -6  -6   3  263.81   18.78
  -6  -6   3  295.31   15.36
  -6  -6   2    2.21    1.98
   6   6  -2    4.63    3.25
  -6  -6   2    3.11    3.66
  -6  -6   1   18.21    3.80
   6   6  -1   30.57    4.96
  -6  -6   1   23.57    5.35
   6   6   0   19.50    4.27
  -6  -6   0   23.46    4.85
  -6  -6   0   14.34    3.80
   6   6   1  304.59   15.43
  -6  -6  -1  304.07   15.76
  -6  -6  -1  287.94   14.72
   6   6   2  206.88   12.31
  -6  -6  -2  224.00   11.99
  -6  -6  -2  202.09   12.00
   6   6   3  619.06   22.85
  -6  -6  -3  631.29   19.73
  -6  -6  -3  590.70   22.50
  -6  -6  -4    1.89    1.29
  -6  -6  -4    7.49    1.74
  -6  -6  -4    8.38    2.89
  -6  -6  -5  948.60   29.52
  -6  -6  -5  906.83   30.53
  -6  -6  -6   40.58    5.07
  -6  -6  -6   34.57    5.35
  -6  -6  -7   14.61    2.70
  -6  -6  -7   11.17    2.72
  -6  -6  -7   10.83    2.97
  -6  -6  -8   12.69    2.75
  -6  -6  -8   12.53    3.18
  -6  -6  -8   12.87    3.75
  -6  -6  -9    4.20    2.53
  -6  -6  -9    4.23    2.21
  -6  -6  -9    2.95    2.03
  -6  -6 -10  266.54   12.01
  -6  -6 -10  275.43   16.75
  -6  -6 -11   31.32    5.71
  -6  -6 -11   33.02    4.14
   6   6  12  240.93   14.01
  -6  -6 -12    5.04    2.20
   6   6  13   55.24    7.07
  -6  -6 -13   54.27    5.46
   6   6  14   37.75    6.27
  -6  -7   6   24.15    5.87
  -6  -7   6   30.03    5.34
  -6  -7   5   19.65    5.29
  -6  -7   5   24.35    4.46
  -6  -7   4  179.15   12.44
  -6  -7   3  149.20   10.99
  -6  -7   2   81.68   10.17
  -6  -7   2   90.37    8.35
  -6  -7   1   24.02    4.51
   6   7  -1   31.01    5.45
  -6  -7   1   26.68    5.42
   6   7   0   92.13    8.84
  -6  -7   0   80.55    8.95
  -6  -7   0   93.63    8.49
   6   7   1  201.99   12.64
  -6  -7  -1  198.54   13.02
  -6  -7  -1  205.99   12.47
   6   7   2    3.62    2.37
  -6  -7  -2    4.87    2.40
  -6  -7  -2    4.57    2.43
   6   7   3   13.36    3.26
  -6  -7  -3   14.12    3.01
  -6  -7  -3   18.17    4.07
  -6  -7  -4   71.65    7.08
  -6  -7  -4   68.35    5.46
  -6  -7  -4   61.92    6.72
  -6  -7  -5  112.53    8.81
  -6  -7  -5  108.22    9.31
  -6  -7  -6   58.25    6.89
  -6  -7  -6   66.43    6.85
  -6  -7  -7   41.70    6.39
  -6  -7  -7   40.16    4.62
  -6  -7  -7   45.89    5.94
  -6  -7  -8  361.12   18.42
  -6  -7  -8  380.29   15.57
  -6  -7  -8  374.41   18.03
  -6  -7  -9  464.12   17.46
  -6  -7  -9  425.09   20.58
  -6  -7  -9  455.36   20.77
  -6  -7 -10   27.08    4.05
  -6  -7 -10   19.01    4.23
  -6  -7 -11   22.28    5.38
  -6  -7 -11   23.77    3.76
  -6  -7 -12   86.01    9.92
  -6  -7 -12  104.58    8.08
   6   7  13   13.94    4.19
  -6  -7 -13   19.30    5.44
  -6  -7 -13   19.59    3.79
   6   7  14    2.53    2.97
  -6  -8   5   56.43    7.45
  -6  -8   5   51.09    8.05
  -6  -8   4    5.75    3.46
  -6  -8   3  308.79   16.80
  -6  -8   2   92.29    8.82
  -6  -8   1   94.98   10.90
  -6  -8   1  108.06    9.37
   6   8   0  400.75   19.44
  -6  -8   0  378.26   21.05
  -6  -8   0  426.63   19.46
   6   8   1  380.10   18.34
  -6  -8  -1  377.44   19.33
  -6  -8  -1  398.16   18.67
   6   8   2   17.65    3.97
  -6  -8  -2   20.16    4.21
  -6  -8  -2   22.47    4.72
   6   8   3  389.23   18.01
  -6  -8  -3  382.07   16.63
  -6  -8  -3  367.57   17.97
  -6  -8  -4   15.85    3.73
  -6  -8  -4   21.87    3.49
  -6  -8  -4   19.73    3.94
  -6  -8  -5   93.54    8.32
  -6  -8  -5  104.45    9.25
  -6  -8  -6  312.58   16.34
  -6  -8  -6  305.99   15.89
  -6  -8  -7  308.34   16.53
   6   8   7  287.19   11.91
  -6  -8  -7  278.31   13.86
  -6  -8  -7  286.61   15.51
  -6  -8  -8  166.11   12.44
  -6  -8  -8  176.62   10.57
   6   8   8  152.74    7.27
  -6  -8  -9    1.51    1.68
  -6  -8  -9    3.72    2.42
  -6  -8 -10   20.43    3.66
  -6  -8 -10   15.15    4.41
  -6  -8 -11   22.02    4.15
  -6  -8 -11   21.60    4.99
  -6  -8 -12   43.94    7.33
  -6  -8 -12   69.14    7.27
  -6  -8 -13   40.24    7.30
  -6  -8 -13   36.37    5.38
   6   8  14   24.73    5.37
  -6  -8 -14   21.31    5.85
  -6  -8 -14   23.46    4.50
  -6  -9   4  191.18   13.51
  -6  -9   3   12.47    4.56
  -6  -9   2    7.41    3.49
  -6  -9   1    2.69    2.46
  -6  -9   0    8.88    3.19
  -6  -9   0    8.44    3.57
   6   9   1  200.76   13.23
  -6  -9  -1  197.97   14.44
  -6  -9  -1  231.33   14.12
   6   9   2   52.18    6.38
  -6  -9  -2   56.55    6.93
  -6  -9  -2   63.07    7.30
   6   9   3    3.52    2.03
  -6  -9  -3    5.28    2.68
   6   9   3    2.54    2.94
  -6  -9  -3    3.48    3.01
  -6  -9  -4    6.20    2.13
   6   9   4    8.67    3.60
  -6  -9  -4   12.39    3.44
  -6  -9  -5  117.83    9.95
   6   9   5  115.11    9.69
  -6  -9  -6   10.49    3.76
   6   9   6    7.87    2.88
  -6  -9  -7   22.87    4.93
   6   9   7   23.85    3.99
  -6  -9  -7   21.24    3.90
  -6  -9  -8  183.64   13.34
  -6  -9  -8  175.04   11.26
   6   9   8  164.52    9.62
  -6  -9  -9   67.17    6.81
  -6  -9  -9   69.28    8.31
   6   9   9   61.54    5.21
  -6  -9 -10  285.58   14.75
  -6  -9 -10  250.13   16.31
   6   9  10  242.90   10.28
  -6  -9 -11    2.54    2.21
   6   9  11    1.34    0.85
  -6  -9 -12   -0.21    1.78
  -6  -9 -12    2.75    2.43
  -6  -9 -13    7.15    3.83
  -6  -9 -13    6.86    2.94
  -6  -9 -14    0.24    2.74
  -6  -9 -14   -1.33    1.65
  -6 -10   3  117.35   10.85
  -6 -10   2   85.02    9.05
  -6 -10   1    8.50    3.47
  -6 -10   0    8.15    3.11
  -6 -10  -1   41.17    6.43
  -6 -10  -1   30.52    6.07
  -6 -10  -2    1.73    2.49
  -6 -10  -2   -0.75    1.94
   6  10   3  112.01    9.58
  -6 -10  -3  116.26   10.02
   6  10   3  120.18   11.92
  -6 -10  -3  131.93   10.59
  -6 -10  -4   73.25    7.35
   6  10   4   81.64    9.26
  -6 -10  -4   75.35    8.12
   6  10   5   47.89    6.81
  -6 -10  -5   48.65    6.51
  -6 -10  -6  220.00   14.33
   6  10   6  216.49   14.22
  -6 -10  -6  220.16   13.39
  -6 -10  -7   61.03    7.64
   6  10   7   57.69    6.80
  -6 -10  -7   54.79    6.47
  -6 -10  -8    6.87    2.88
   6  10   8   10.50    3.04
  -6 -10  -8   12.00    3.30
  -6 -10  -9    7.36    2.75
  -6 -10  -9   12.67    3.95
   6  10   9   11.91    3.16
  -6 -10 -10    3.83    3.28
   6  10  10    4.58    2.18
  -6 -10 -10    0.35    1.61
  -6 -10 -11   51.67    6.66
   6  10  11   40.27    4.64
  -6 -10 -11   48.63    7.42
  -6 -10 -12  165.37   12.04
  -6 -10 -12  145.17   12.88
  -6 -10 -13   70.08    7.97
  -6 -10 -13   60.46    8.66
  -6 -11   1  208.59   14.36
  -6 -11   0   26.90    5.59
  -6 -11  -1    7.71    3.41
   6  11   1   11.20    5.30
  -6 -11  -2   -0.30    1.88
   6  11   2    2.31    2.69
  -6 -11  -3   20.15    4.67
   6  11   3   20.17    5.90
  -6 -11  -3   28.16    5.52
  -6 -11  -4    5.55    2.48
   6  11   4    9.83    4.18
  -6 -11  -4    9.13    3.53
   6  11   5    3.13    2.73
  -6 -11  -5    0.73    2.16
   6  11   6    5.07    3.84
  -6 -11  -6    4.75    2.80
  -6 -11  -6    3.10    2.97
  -6 -11  -7  105.65   10.19
   6  11   7  110.79   10.57
  -6 -11  -7   95.92    9.25
  -6 -11  -8  120.84   11.25
   6  11   8  134.20   11.01
  -6 -11  -8  129.77   10.62
  -6 -11  -9   25.30    5.00
  -6 -11  -9   22.46    5.29
   6  11   9   25.15    4.79
  -6 -11 -10   19.40    5.23
   6  11  10   19.73    4.22
  -6 -11 -10   15.19    4.01
  -6 -11 -11    3.22    2.28
  -6 -11 -11    9.94    4.83
   6  11  11    3.39    1.96
  -6 -11 -12    5.04    3.02
  -6 -11 -12   -1.70    2.17
   6  12   1  403.23   27.32
  -6 -12  -1  414.20   20.81
  -6 -12  -2   23.13    5.03
   6  12   2   28.13    7.27
  -6 -12  -3   40.73    6.21
   6  12   3   42.72    8.38
  -6 -12  -4   69.59    8.23
   6  12   4   64.39    9.49
   6  12   5    6.49    4.33
  -6 -12  -5   -0.86    2.95
   6  12   6   65.79    9.21
  -6 -12  -6   64.73    8.07
  -6 -12  -6   68.07    8.56
   6  12   7   41.48    7.33
  -6 -12  -7   42.84    6.48
  -6 -12  -7   49.73    7.08
   6  12   8    2.60    3.38
  -6 -12  -8    3.50    3.34
  -6 -12  -8    6.72    3.38
  -6 -12  -9   68.84    8.27
  -6 -12  -9   91.97   10.66
   6  12   9   75.91    8.66
  -6 -12 -10   75.64    8.75
  -6 -12 -10   81.42    9.69
   6  12  10   72.72    8.55
  -6 -12 -11    4.74    3.83
  -6 -12 -11    4.39    2.75
  -6 -13  -4   33.81    5.44
   6  13   4   41.58    8.73
   6  13   5  108.23   13.17
  -6 -13  -5  122.70   11.16
  -6 -13  -6    7.06    3.60
   6  13   6   12.35    5.56
  -6 -13  -6    9.71    4.23
  -6 -13  -7   -0.46    1.88
   6  13   7    2.50    3.06
  -6 -13  -7    2.66    3.75
   6  13   8   35.54    6.70
  -6 -13  -8   38.93    7.09
  -6 -13  -8   34.28    6.27
  -6 -13  -9   -3.43    2.85
   6  13   9    1.85    2.88
  -6 -13  -9    0.04    3.60
  -7   6   4    3.24    3.30
   7  -6  -4    3.27    2.73
  -7   6   3   29.62    6.41
   7  -6  -3   34.98    5.87
  -7   6   2   73.04    9.69
   7  -6  -2   68.48    7.70
  -7   6   1   45.86    7.94
  -7   6   0   18.62    5.59
  -7   5   6  133.97    9.30
   7  -5  -6  173.94   14.41
  -7   5   5    4.60    1.95
   7  -5  -5    3.63    3.53
  -7   5   4   25.61    4.93
  -7   5   4   24.44    3.52
   7  -5  -4   23.55    5.06
  -7   5   3    7.92    2.50
  -7   5   3    4.45    2.23
  -7   5   3    3.81    3.65
   7  -5  -3    0.96    2.37
  -7   5   2   -0.51    1.12
   7  -5  -2    0.14    1.50
  -7   5   1   80.07    9.43
  -7   5   1   65.49    5.62
  -7   5   0   75.73    9.30
  -7   5   0   81.50    6.56
  -7   5  -1    9.72    3.43
  -7   5  -1   12.55    2.84
  -7   5  -2   79.87    9.56
  -7   5  -3   18.79    5.25
  -7   4   7    4.26    2.26
  -7   4   6   20.14    3.66
  -7   4   5  152.97    9.84
   7  -4  -5  143.75   11.05
  -7   4   4  111.96    9.54
   7  -4  -4  122.74    9.75
  -7   4   4  136.95    9.28
  -7   4   3  120.20    9.35
  -7   4   3  126.60    8.84
  -7   4   2  118.88    8.60
  -7   4   2  127.47   11.36
  -7   4   2  128.75    8.62
  -7   4   1   43.24    4.90
  -7   4   1   49.54    7.14
  -7   4   1   48.10    4.98
  -7   4   0   24.49    5.35
  -7   4   0   25.26    3.94
  -7   4  -1  148.26   12.80
  -7   4  -1  146.26    9.83
  -7   4  -2   13.05    3.99
  -7   4  -2   12.69    3.34
  -7   4  -3   29.05    5.78
  -7   4  -3   27.84    4.28
  -7   4  -4  160.92   12.63
  -7   4  -4  144.51    9.89
  -7   4  -5    5.67    2.98
  -7   4  -5   10.27    3.91
  -7   3   8   85.64    8.45
  -7   3   8   80.23    8.17
  -7   3   7   18.64    4.01
  -7   3   7   21.54    4.37
  -7   3   6    6.81    2.38
  -7   3   6   11.97    3.17
  -7   3   5  235.48   14.78
   7  -3  -5  233.33   14.94
  -7   3   5  230.63   11.73
  -7   3   5  259.57   13.55
  -7   3   4   15.11    2.84
  -7   3   4   14.42    3.48
  -7   3   4   17.07    3.59
   7  -3  -4   11.33    3.51
  -7   3   3  247.52   13.81
   7  -3  -3  230.11   13.87
  -7   3   3  254.65   10.05
  -7   3   2   -1.84    1.71
  -7   3   2    0.09    0.53
  -7   3   2    0.97    0.61
  -7   3   2    1.13    1.86
  -7   3   1  131.10    8.36
  -7   3   1  117.80    8.79
  -7   3   0   84.00    6.02
  -7   3   0   90.41    8.80
  -7   3   0   87.66    7.59
  -7   3  -1    8.82    1.89
  -7   3  -1   12.59    3.70
  -7   3  -1    8.54    2.70
  -7   3  -2   55.60    7.56
  -7   3  -2   22.54    4.45
  -7   3  -3  153.80   11.54
  -7   3  -3  168.78   11.50
  -7   3  -4   86.98    7.88
  -7   3  -4   88.62    8.50
  -7   3  -5  422.57   18.83
  -7   3  -5  442.73   19.91
  -7   3  -6  113.23    9.38
  -7   3  -7    0.15    2.14
  -7   2   8   16.11    4.34
  -7   2   8   21.35    4.38
  -7   2   7  175.71   11.65
  -7   2   7  160.69   11.58
  -7   2   6   56.86    6.40
  -7   2   6   52.45    6.17
   7  -2  -5  101.01   10.06
  -7   2   5   86.34    7.60
  -7   2   5  111.69    9.04
  -7   2   5   96.86    9.29
  -7   2   4    7.53    2.34
  -7   2   4    3.03    2.28
   7  -2  -4    4.29    2.87
  -7   2   4    7.07    3.09
  -7   2   3    2.18    1.98
  -7   2   3    1.23    1.31
   7  -2  -3    1.37    1.40
  -7   2   3    5.75    2.86
  -7   2   2  203.36   11.75
   7  -2  -2  195.63   12.98
  -7   2   2  215.94   12.20
  -7   2   2  210.54    9.73
  -7   2   1  259.03    9.21
  -7   2   1  294.56   13.34
  -7   2   1  298.12   14.44
  -7   2   1  288.55   10.48
  -7   2   0   12.68    1.78
  -7   2   0   17.85    2.92
  -7   2   0   18.63    3.56
  -7   2   0   12.86    1.54
  -7   2  -1   79.19    5.11
  -7   2  -1   82.76    8.24
  -7   2  -1   82.21    7.25
  -7   2  -2   17.90    4.18
  -7   2  -2   12.99    1.79
  -7   2  -2   17.59    3.76
  -7   2  -3  106.08    8.73
  -7   2  -3  102.95    8.44
  -7   2  -4   63.97    6.90
  -7   2  -4   56.06    6.26
  -7   2  -5  107.79    9.25
  -7   2  -5   99.57    8.07
  -7   2  -6  268.16   15.16
  -7   2  -6  240.43   12.74
  -7   2  -7  258.78   15.40
  -7   2  -8   25.51    5.15
  -7   1   8   10.53    3.30
  -7   1   8    0.76    1.74
  -7   1   7   31.50    5.23
  -7   1   7   36.08    5.50
  -7   1   6   79.81    8.04
  -7   1   6  103.89    9.20
  -7   1   5   17.00    3.92
  -7   1   5   21.64    4.52
  -7   1   5   16.49    4.01
   7  -1  -4   87.48    9.13
  -7   1   4   80.02    7.85
  -7   1   4  103.40    8.61
  -7   1   4   72.39    7.88
  -7   1   3    7.01    2.47
  -7   1   3    5.16    2.49
   7  -1  -3    5.66    2.51
  -7   1   3    6.89    2.51
   7  -1  -2   98.23    8.97
  -7   1   2  110.84    7.86
  -7   1   2  120.75    9.17
  -7   1   2  100.09    8.43
  -7   1   1    4.18    1.68
   7  -1  -1    6.17    2.69
  -7   1   1    9.99    2.73
  -7   1   1    5.82    2.71
  -7   1   0   29.26    3.03
  -7   1   0   32.17    3.91
  -7   1   0   32.67    3.81
  -7   1   0   26.78    4.35
  -7   1  -1  261.45   10.92
  -7   1  -1  237.77   13.05
  -7   1  -1  259.22   13.70
  -7   1  -1  225.43    8.96
  -7   1  -2  173.57    7.33
  -7   1  -2  183.06   10.96
  -7   1  -2  201.31   12.02
  -7   1  -3   41.95    4.93
  -7   1  -3   36.44    4.93
  -7   1  -3   27.59    2.99
  -7   1  -4  170.48   11.17
  -7   1  -4  167.25    9.42
  -7   1  -4  144.27    7.32
  -7   1  -5   84.53    6.34
  -7   1  -5   93.34    6.02
  -7   1  -6    0.55    1.58
  -7   1  -6    2.43    2.17
  -7   1  -6    1.92    1.28
  -7   1  -7   70.87    7.81
  -7   1  -8  120.72   10.50
  -7   1  -9   21.60    4.50
  -7   0   8   10.24    3.92
  -7   0   8   14.21    3.97
  -7   0   7    8.83    3.81
  -7   0   7   13.84    3.62
  -7   0   6   15.21    4.57
  -7   0   6   25.94    4.90
  -7   0   5   26.95    5.06
  -7   0   5   27.21    4.77
  -7   0   5   21.03    4.69
   7   0  -4  477.33   21.86
  -7   0   4  388.42   18.50
  -7   0   4  364.29   18.79
  -7   0   4  477.03   19.58
   7   0  -3   87.16    8.82
  -7   0   3   75.26    7.56
  -7   0   3   76.31    7.76
  -7   0   3   89.40    7.96
  -7   0   2    7.38    2.44
  -7   0   2    8.29    2.74
  -7   0   2    5.19    2.21
   7   0  -2    5.17    2.16
   7   0  -1    9.59    2.93
  -7   0   1   12.67    3.01
  -7   0   1   13.73    3.35
  -7   0   0    9.55    2.80
   7   0   0    6.98    2.34
  -7   0   0    5.38    2.06
  -7   0   0    4.21    2.27
  -7   0  -1    8.85    1.94
  -7   0  -1   13.33    2.76
  -7   0  -1   12.79    3.30
  -7   0  -2   92.54    6.95
  -7   0  -2  104.56    8.41
  -7   0  -2   77.06    5.50
  -7   0  -2  100.97    6.13
  -7   0  -3   20.26    2.05
  -7   0  -3   26.08    3.50
  -7   0  -3   26.05    4.59
  -7   0  -3   23.45    3.12
  -7   0  -4   79.20    7.59
  -7   0  -4   70.62    5.44
  -7   0  -4   76.10    5.62
  -7   0  -5   24.48    2.83
  -7   0  -5   34.35    5.46
  -7   0  -5   27.32    3.73
  -7   0  -6   34.97    2.87
  -7   0  -6   49.54    4.98
  -7   0  -7    4.55    2.15
  -7   0  -7    7.17    3.01
  -7   0  -8  145.44   11.87
  -7   0  -8  154.22   10.05
  -7   0  -9   24.12    5.18
  -7   0 -10   24.32    5.32
  -7  -1   8   66.58    7.98
  -7  -1   8   62.36    8.45
  -7  -1   7   10.94    3.89
  -7  -1   7    8.81    2.94
  -7  -1   6    9.75    3.33
  -7  -1   6   21.93    4.58
  -7  -1   5   66.02    8.29
  -7  -1   5   83.99    8.09
  -7  -1   4    4.17    2.43
  -7  -1   4    3.52    2.43
  -7  -1   4    3.55    2.04
   7   1  -3  254.98   15.51
  -7  -1   3  234.10   14.01
  -7  -1   3  255.40   15.21
  -7  -1   3  235.30   13.50
  -7  -1   2    9.14    2.64
  -7  -1   2   16.44    3.73
   7   1  -2   17.35    3.86
   7   1  -1   47.62    6.06
  -7  -1   1   45.63    6.11
  -7  -1   1   52.31    5.80
   7   1   0  145.69   10.84
  -7  -1   0  153.11   10.54
  -7  -1   0  157.73   10.05
  -7  -1  -1   14.41    2.74
  -7  -1  -1   17.47    3.03
  -7  -1  -1   16.90    3.42
  -7  -1  -2    2.18    1.20
  -7  -1  -2    3.73    1.29
  -7  -1  -2    5.96    2.66
  -7  -1  -3    3.99    1.73
  -7  -1  -3    4.20    1.22
  -7  -1  -3    2.56    1.12
  -7  -1  -3    5.16    2.80
  -7  -1  -4  171.73    5.97
  -7  -1  -4  168.27    6.94
  -7  -1  -4  249.60   13.60
  -7  -1  -4  227.12   10.69
  -7  -1  -5   56.31    6.83
  -7  -1  -5   47.94    5.11
  -7  -1  -6  547.77   23.95
  -7  -1  -6  516.51   19.03
  -7  -1  -7   88.31    8.85
  -7  -1  -7   75.40    6.67
  -7  -1  -8  138.76   11.55
  -7  -1  -8  154.27   10.44
  -7  -1  -9   27.46    4.67
  -7  -1  -9   30.03    5.74
  -7  -1 -10  102.13   10.72
  -7  -1 -11   22.51    5.23
  -7  -2   8    4.55    3.62
  -7  -2   8    1.80    2.54
  -7  -2   7   83.37    8.32
  -7  -2   7   94.95   10.50
  -7  -2   6  307.89   18.52
  -7  -2   6  323.40   16.97
  -7  -2   5   13.55    4.26
  -7  -2   5   28.77    4.82
  -7  -2   4  171.79   15.17
  -7  -2   4  166.92   12.42
  -7  -2   4  189.92   13.55
  -7  -2   4  191.35   12.22
  -7  -2   3  151.88   11.26
  -7  -2   3  165.78   12.38
  -7  -2   3  179.04   11.54
  -7  -2   2    5.40    2.49
  -7  -2   2   12.04    3.23
   7   2  -2   17.89    4.34
   7   2  -1  254.19   14.80
  -7  -2   1  261.41   13.71
  -7  -2   1  249.59   13.90
   7   2   0  168.44   11.45
  -7  -2   0  187.35   10.78
  -7  -2   0  179.78   11.47
  -7  -2  -1    1.98    1.16
   7   2   1    0.58    1.76
  -7  -2  -1   -0.65    2.34
  -7  -2  -2  203.75   10.81
  -7  -2  -2  182.60   11.79
  -7  -2  -2  207.11   10.43
  -7  -2  -3  322.62   15.73
  -7  -2  -3  294.15   11.89
  -7  -2  -3  346.56   12.51
  -7  -2  -3  311.62   13.62
  -7  -2  -4   24.01    1.60
  -7  -2  -4   48.78    6.20
  -7  -2  -4   25.62    1.80
  -7  -2  -4   38.24    3.32
  -7  -2  -4   38.06    4.43
  -7  -2  -5    4.98    0.92
  -7  -2  -5   10.12    2.64
  -7  -2  -5    5.94    0.93
  -7  -2  -5   11.41    3.71
  -7  -2  -6  376.31   18.99
  -7  -2  -6  342.49   15.25
  -7  -2  -7  467.86   21.64
  -7  -2  -7  444.92   18.41
  -7  -2  -8  173.38   13.05
  -7  -2  -8  178.06   11.28
  -7  -2  -9  208.47   14.78
  -7  -2  -9  225.63   13.64
  -7  -2 -10   76.88    9.55
  -7  -2 -10   60.88    7.38
  -7  -2 -11    9.07    3.40
  -7  -3   8    7.25    4.35
  -7  -3   8    9.53    3.62
  -7  -3   7   72.65    8.16
  -7  -3   7   71.73    9.38
  -7  -3   6    8.80    3.76
  -7  -3   6   15.35    3.70
  -7  -3   5  365.21   20.35
  -7  -3   5  355.29   17.96
  -7  -3   4   11.27    3.85
  -7  -3   4   11.52    3.85
  -7  -3   4   14.00    3.75
  -7  -3   4    9.30    3.82
  -7  -3   3   26.30    4.75
  -7  -3   3   30.08    5.20
  -7  -3   3   16.13    4.32
  -7  -3   2   -0.94    1.85
  -7  -3   2    2.94    1.46
   7   3  -2    1.85    2.22
  -7  -3   2   -0.82    2.15
   7   3  -1    1.96    2.22
  -7  -3   1    4.24    2.74
  -7  -3   1    7.39    2.83
  -7  -3   1    2.46    1.92
   7   3   0   73.81    7.63
  -7  -3   0   72.37    6.86
  -7  -3   0   71.76    7.78
  -7  -3   0   79.22    7.48
   7   3   1   45.22    5.89
  -7  -3  -1   43.55    4.89
  -7  -3  -1   46.31    5.75
  -7  -3  -1   45.05    5.60
  -7  -3  -2   33.50    4.46
   7   3   2   23.49    4.30
  -7  -3  -2   36.97    4.37
  -7  -3  -2   30.79    3.92
  -7  -3  -2   28.17    4.78
  -7  -3  -3   38.29    4.80
  -7  -3  -3   32.41    3.93
  -7  -3  -3   30.41    3.06
  -7  -3  -3   29.45    4.53
  -7  -3  -4  267.84   14.52
  -7  -3  -4  256.26   10.66
  -7  -3  -4  270.36   13.23
  -7  -3  -5   19.74    3.58
  -7  -3  -5   26.01    2.79
  -7  -3  -5   24.49    4.60
  -7  -3  -6  135.71    5.58
  -7  -3  -6  138.21    5.76
  -7  -3  -6  156.70    9.94
  -7  -3  -7  434.46   20.78
  -7  -3  -7  427.15   18.22
  -7  -3  -8   27.40    4.53
  -7  -3  -8   31.45    5.64
  -7  -3  -9  159.86   12.83
  -7  -3  -9  147.70   10.94
  -7  -3 -10   11.43    3.59
  -7  -3 -10    7.58    3.44
  -7  -3 -11  105.01   11.50
  -7  -3 -12   76.30   10.17
  -7  -4   7   20.43    5.29
  -7  -4   7   18.67    4.37
  -7  -4   6   46.13    7.56
  -7  -4   6   51.56    6.77
  -7  -4   5   41.61    5.89
  -7  -4   5   55.07    8.19
  -7  -4   4  228.22   17.71
  -7  -4   4  284.52   17.81
  -7  -4   4  271.18   15.17
  -7  -4   3  548.07   23.70
  -7  -4   3  526.05   26.64
  -7  -4   3  591.10   23.19
  -7  -4   2   22.20    4.28
  -7  -4   2   20.82    4.96
  -7  -4   2   20.93    4.01
   7   4  -1   20.40    4.35
  -7  -4   1   20.00    4.76
  -7  -4   1   14.68    3.54
  -7  -4   1   17.20    3.81
   7   4   0   51.07    6.73
  -7  -4   0   62.57    6.64
  -7  -4   0   64.16    7.38
  -7  -4   0   43.64    5.95
   7   4   1   12.23    3.44
  -7  -4  -1   16.10    3.66
  -7  -4  -1   12.08    3.00
  -7  -4  -1   16.39    3.66
   7   4   2  251.09   14.19
  -7  -4  -2  236.41   12.35
  -7  -4  -2  252.00   12.13
  -7  -4  -2  248.46   14.00
  -7  -4  -3   35.92    5.00
  -7  -4  -3   28.17    3.05
  -7  -4  -3   27.81    4.75
  -7  -4  -4  116.14    8.63
  -7  -4  -4   98.92    8.98
  -7  -4  -5  591.11   24.04
  -7  -4  -5  642.65   22.91
  -7  -4  -6   36.23    3.50
  -7  -4  -6   39.68    6.22
  -7  -4  -6   43.60    5.66
  -7  -4  -7  173.71    7.37
  -7  -4  -7  193.83   13.57
  -7  -4  -7  201.27   12.04
  -7  -4  -8   58.03    7.75
  -7  -4  -8   52.51    6.28
  -7  -4  -8   40.44    2.92
  -7  -4  -9  272.48   17.14
  -7  -4  -9  286.53   15.84
  -7  -4 -10   17.27    4.65
  -7  -4 -10    1.58    2.16
  -7  -4 -11   41.25    7.34
  -7  -4 -12   36.98    7.75
  -7  -5   7  312.25   20.76
  -7  -5   6   13.47    5.42
  -7  -5   6   27.04    5.20
  -7  -5   5   55.02    8.33
  -7  -5   5   52.24    6.80
  -7  -5   4   40.61    5.97
  -7  -5   3   10.82    3.23
  -7  -5   3    6.20    4.29
  -7  -5   2  420.68   20.56
  -7  -5   2  405.68   22.38
  -7  -5   2  417.75   19.42
  -7  -5   1  273.43   15.38
  -7  -5   1  273.61   17.18
  -7  -5   1  270.83   15.30
   7   5   0  149.04   11.41
  -7  -5   0  148.55   11.01
  -7  -5   0  176.56   12.71
  -7  -5   0  162.63   11.47
   7   5   1   35.19    5.37
  -7  -5  -1   38.99    5.73
  -7  -5  -1   50.59    6.36
   7   5   2   -1.37    1.71
  -7  -5  -2    1.12    1.53
  -7  -5  -2   -2.22    1.94
  -7  -5  -3   21.12    3.87
  -7  -5  -3   20.08    2.80
  -7  -5  -3   12.64    3.71
  -7  -5  -4    0.70    2.11
  -7  -5  -4    2.26    0.82
  -7  -5  -4    2.00    2.47
  -7  -5  -5   18.09    3.78
  -7  -5  -5   20.15    4.55
  -7  -5  -6  265.57   15.49
  -7  -5  -6  288.00   15.11
  -7  -5  -7  241.58   15.30
  -7  -5  -7  237.70   10.32
  -7  -5  -7  270.16   14.55
  -7  -5  -8   18.85    3.96
  -7  -5  -8   19.25    2.64
  -7  -5  -9   24.36    4.83
  -7  -5  -9   23.01    5.23
  -7  -5  -9   21.21    2.64
  -7  -5 -10   37.70    6.37
  -7  -5 -10   34.47    3.21
  -7  -5 -11    3.35    3.64
  -7  -5 -12  214.08   16.94
  -7  -5 -13    9.51    4.72
  -7  -6   6  237.86   15.47
  -7  -6   6  233.53   17.87
  -7  -6   5  219.11   16.76
  -7  -6   5  213.20   14.38
  -7  -6   4    7.50    3.36
  -7  -6   3  180.30   12.45
  -7  -6   2   99.17   11.10
  -7  -6   2  111.56    9.60
  -7  -6   1  170.64   13.84
  -7  -6   1  162.56   11.80
  -7  -6   0 1101.64   37.63
  -7  -6   0 1083.77   35.07
  -7  -6  -1  137.40   10.59
  -7  -6  -1  116.24    9.83
   7   6   2   20.46    4.19
  -7  -6  -2   21.42    4.09
  -7  -6  -2   24.19    4.48
  -7  -6  -3   56.79    6.63
  -7  -6  -3   53.29    5.03
  -7  -6  -3   48.09    6.14
  -7  -6  -4    4.22    2.25
  -7  -6  -4    1.89    1.15
  -7  -6  -4   -0.03    2.13
  -7  -6  -5  190.43   12.15
  -7  -6  -5  185.08   12.43
  -7  -6  -6  126.94   10.38
  -7  -6  -6  133.55   10.21
  -7  -6  -7   58.12    7.33
  -7  -6  -7   60.23    5.43
  -7  -6  -7   53.93    6.45
  -7  -6  -8  683.74   21.05
  -7  -6  -8  684.66   26.07
  -7  -6  -9   61.03    5.24
  -7  -6  -9   51.38    7.60
  -7  -6 -10   99.49   10.60
  -7  -6 -10  109.35    6.88
  -7  -6 -11   81.22    9.71
  -7  -6 -11   89.51    6.25
  -7  -6 -12    6.61    3.29
  -7  -6 -13   60.07    9.42
  -7  -7   5  293.87   20.10
  -7  -7   5  250.92   15.70
  -7  -7   4  227.86   14.99
  -7  -7   3    9.32    3.19
  -7  -7   2  179.16   15.54
  -7  -7   2  228.53   14.21
  -7  -7   1    5.96    3.09
  -7  -7   1    0.28    1.86
  -7  -7   0    3.64    2.45
  -7  -7   0   -0.15    2.00
  -7  -7  -1  354.68   18.39
  -7  -7  -1  366.87   18.34
  -7  -7  -2  395.14   17.74
  -7  -7  -2  389.21   18.98
  -7  -7  -3   34.07    4.39
  -7  -7  -3   23.46    4.43
  -7  -7  -4  155.08   11.14
  -7  -7  -4  147.32    7.92
  -7  -7  -4  143.96   11.04
  -7  -7  -5   72.52    7.55
  -7  -7  -5   52.73    6.76
  -7  -7  -6   54.08    6.75
  -7  -7  -6   69.01    7.51
  -7  -7  -7   73.36    8.53
  -7  -7  -7   73.03    6.50
  -7  -7  -8   53.67    5.56
  -7  -7  -8   51.57    7.36
  -7  -7  -9   54.41    5.44
  -7  -7  -9   59.11    8.00
  -7  -7 -10  117.31    8.07
  -7  -7 -10  105.12   10.72
  -7  -7 -11   11.88    4.46
  -7  -7 -11   11.61    2.92
  -7  -7 -12   22.94    5.53
  -7  -7 -13    4.05    3.47
  -7  -8   4   17.56    4.65
  -7  -8   3    2.73    2.71
  -7  -8   2    6.72    3.42
  -7  -8   1  165.32   14.49
  -7  -8   1  181.08   13.15
  -7  -8   0    9.67    3.34
  -7  -8   0    9.60    3.86
  -7  -8  -1   42.50    6.52
  -7  -8  -1   45.78    6.77
  -7  -8  -2  138.64   10.51
  -7  -8  -2  134.65   10.99
  -7  -8  -3  353.82   16.15
  -7  -8  -3  385.58   19.42
  -7  -8  -4   -1.44    0.94
  -7  -8  -4   -0.96    2.44
  -7  -8  -5  152.85   11.82
  -7  -8  -6   14.56    3.63
  -7  -8  -7   99.71   10.07
  -7  -8  -7   97.06    7.84
  -7  -8  -8   42.28    6.77
  -7  -8  -8   35.11    4.69
  -7  -8  -9    8.21    2.42
  -7  -8  -9    7.30    3.42
  -7  -8 -10    3.40    1.89
  -7  -8 -10    3.14    3.11
  -7  -8 -11  218.79   12.23
  -7  -8 -11  207.86   15.76
  -7  -8 -12   15.65    5.22
  -7  -8 -12   19.58    3.73
  -7  -8 -13   17.60    5.46
  -7  -9   3   39.07    6.66
  -7  -9   2   74.74    8.66
  -7  -9   1   21.67    4.87
  -7  -9   0   -0.04    1.82
  -7  -9   0   -1.28    1.92
  -7  -9  -1  457.80   23.24
  -7  -9  -1  553.47   24.00
  -7  -9  -2  105.52    9.75
  -7  -9  -2  134.24   11.32
  -7  -9  -3    5.85    2.34
  -7  -9  -3    4.30    2.28
  -7  -9  -4    1.27    1.48
  -7  -9  -4    0.59    1.89
  -7  -9  -5   37.37    4.48
  -7  -9  -5   43.68    6.76
  -7  -9  -6   15.91    3.81
  -7  -9  -7    5.40    3.03
  -7  -9  -7    5.64    2.52
  -7  -9  -8   68.08    8.41
  -7  -9  -8   55.68    6.38
  -7  -9  -9    6.80    2.67
  -7  -9  -9    7.60    3.55
  -7  -9 -10    3.64    3.60
  -7  -9 -10    7.84    2.97
  -7  -9 -11    4.78    2.49
  -7  -9 -11    6.59    3.21
  -7  -9 -12   83.38    8.02
  -7  -9 -12   81.24   10.22
  -7 -10   1    7.06    3.71
  -7 -10   0    7.38    3.24
  -7 -10  -1   25.30    5.37
  -7 -10  -2    1.90    2.32
  -7 -10  -2    3.33    2.38
  -7 -10  -3   13.38    3.48
  -7 -10  -3   10.99    3.86
  -7 -10  -4    1.15    1.91
  -7 -10  -4    2.96    2.71
  -7 -10  -5    4.95    2.57
  -7 -10  -6    5.21    2.49
  -7 -10  -7    8.45    3.39
  -7 -10  -7    3.56    2.91
  -7 -10  -8  290.67   18.01
  -7 -10  -8  264.02   15.18
  -7 -10  -9  297.25   18.56
  -7 -10  -9  281.61   15.62
  -7 -10 -10    9.15    4.09
  -7 -10 -10    5.02    2.42
  -7 -10 -11  105.63    9.57
  -7 -10 -11  108.10   11.68
  -7 -10 -12   32.89    5.29
  -7 -10 -12   29.69    6.56
  -7 -11  -1   14.65    4.66
  -7 -11  -2  222.33   15.61
  -7 -11  -3  136.15   12.12
  -7 -11  -4   46.56    6.27
  -7 -11  -4   62.78    8.55
  -7 -11  -5   64.79    8.55
  -7 -11  -6   18.66    4.49
  -7 -11  -7   11.41    3.62
   7  11   7    8.90    3.24
  -7 -11  -7    3.65    2.29
  -7 -11  -8   27.16    5.17
   7  11   8   19.21    4.15
  -7 -11  -8   32.96    6.35
  -7 -11  -9    0.51    1.55
  -7 -11  -9    4.84    3.61
  -7 -11 -10   71.00    8.02
  -7 -11 -10   74.23    9.42
  -7 -11 -11   73.05    8.26
  -7 -11 -11   95.92   11.32
  -7 -12  -3   25.35    5.56
  -7 -12  -4   58.30    8.42
   7  12   5   31.42    6.75
  -7 -12  -5   31.34    6.27
   7  12   6  173.77   14.87
  -7 -12  -6  183.38   14.69
  -7 -12  -6  146.79   12.18
  -7 -12  -7   17.81    4.70
   7  12   7   10.76    4.07
  -7 -12  -7   10.17    3.88
  -7 -12  -8   12.50    3.92
  -7 -12  -8   13.77    4.03
  -7 -12  -9    6.24    2.99
  -7 -12  -9    9.78    4.95
  -8   4   2   39.47    5.34
  -8   4   2   40.08    6.92
  -8   4   1   11.35    2.88
  -8   4   1   10.85    4.19
  -8   4   0   80.26    9.75
  -8   4  -1   16.05    4.81
  -8   3   4   77.43    7.88
  -8   3   3    6.61    3.08
  -8   3   2  140.61   10.19
  -8   3   1   34.26    4.97
  -8   3   1   35.99    6.08
  -8   3   0  169.65   13.35
  -8   3   0  168.63   11.16
  -8   3  -1    4.47    2.76
  -8   3  -1   -0.14    1.57
  -8   3  -2   24.49    5.53
  -8   3  -2   33.42    5.55
  -8   3  -3   76.07    8.37
  -8   3  -4   28.47    5.33
  -8   2   5   78.63    8.43
  -8   2   4  208.82   13.30
  -8   2   3   25.38    4.51
  -8   2   3   49.76    6.39
  -8   2   2    5.45    2.92
  -8   2   2    0.00    1.22
  -8   2   1   44.72    6.01
  -8   2   0    3.18    1.94
  -8   2   0    5.83    2.72
  -8   2  -1  145.79   11.47
  -8   2  -1  139.77   10.51
  -8   2  -2   19.28    4.59
  -8   2  -2   19.42    4.07
  -8   2  -3  134.99   10.84
  -8   2  -3  156.05   11.53
  -8   2  -4   77.38    7.98
  -8   2  -5   23.58    4.57
  -8   2  -6   50.38    6.88
  -8   1   6    3.58    2.26
  -8   1   6    6.77    3.45
  -8   1   5    3.39    2.19
  -8   1   5    5.57    2.85
  -8   1   4  107.23    8.83
  -8   1   4  132.12   10.64
  -8   1   3 1149.29   33.34
  -8   1   3 1189.72   36.31
  -8   1   2  373.67   15.72
  -8   1   2  388.32   18.49
  -8   1   2  349.36   17.01
  -8   1   1   42.94    5.18
  -8   1   1   42.77    4.55
  -8   1   1   34.01    5.14
  -8   1   0   28.76    3.66
  -8   1   0   32.67    4.16
  -8   1   0   41.44    5.92
  -8   1  -1   17.61    2.69
  -8   1  -1   23.03    3.32
  -8   1  -1   20.22    3.98
  -8   1  -1   24.33    4.77
  -8   1  -2   58.80    6.67
  -8   1  -2   62.41    7.22
  -8   1  -2   46.09    3.94
  -8   1  -3    0.29    1.29
  -8   1  -3    0.86    1.68
  -8   1  -4    7.22    3.02
  -8   1  -5  153.12   11.64
  -8   1  -6  202.31   14.01
  -8   1  -7   80.16    8.84
  -8   0   6   38.45    6.35
  -8   0   6   43.36    6.31
  -8   0   5   23.22    4.84
  -8   0   5   29.97    5.53
  -8   0   4   53.09    7.01
  -8   0   4   80.33    8.28
  -8   0   3  110.58    9.30
  -8   0   3  125.01   10.31
  -8   0   3  122.86   10.72
  -8   0   2   50.47    6.61
  -8   0   2   48.42    6.09
  -8   0   2   53.58    6.67
  -8   0   1  184.26   12.47
  -8   0   1  179.69   11.06
  -8   0   1  171.00   11.14
  -8   0   0   15.38    2.86
  -8   0   0   19.90    3.45
  -8   0   0   20.09    4.36
  -8   0  -1   37.55    5.81
  -8   0  -1   39.78    4.41
  -8   0  -1   38.39    4.10
  -8   0  -2   17.90    2.53
  -8   0  -2   14.83    2.55
  -8   0  -2   15.65    3.47
  -8   0  -2   19.99    4.15
  -8   0  -3   12.00    2.41
  -8   0  -3   15.01    2.83
  -8   0  -3   18.75    3.96
  -8   0  -4   91.91    6.27
  -8   0  -4  150.17   11.36
  -8   0  -5   13.87    4.04
  -8   0  -6  224.00   15.12
  -8   0  -7  141.61   12.20
  -8   0  -8   61.27    8.38
  -8  -1   6   49.94    7.79
  -8  -1   6   57.82    7.53
  -8  -1   5   29.67    5.89
  -8  -1   5   29.47    5.59
  -8  -1   4   56.53    7.61
  -8  -1   4   67.55    7.73
  -8  -1   3   37.04    6.07
  -8  -1   3   30.35    5.34
  -8  -1   3   23.35    4.62
  -8  -1   2   23.52    4.71
  -8  -1   2   18.59    4.48
  -8  -1   2   18.11    3.95
  -8  -1   1   89.03    8.61
  -8  -1   1   66.77    7.09
  -8  -1   0  176.81   10.75
  -8  -1   0  170.57   11.75
  -8  -1   0  170.28   10.86
  -8  -1  -1   49.78    5.07
  -8  -1  -1   53.38    6.73
  -8  -1  -1   53.00    5.41
  -8  -1  -2   12.36    2.78
  -8  -1  -2   13.12    2.65
  -8  -1  -2    7.27    2.11
  -8  -1  -3  341.80   13.28
  -8  -1  -3  371.70   18.43
  -8  -1  -3  369.48   12.37
  -8  -1  -3  330.79   14.01
  -8  -1  -4   96.30    3.92
  -8  -1  -4   92.46    5.06
  -8  -1  -5    6.00    1.99
  -8  -1  -5    7.25    2.54
  -8  -1  -6   16.03    4.61
  -8  -1  -7    7.19    3.54
  -8  -1  -8    4.61    3.61
  -8  -1  -9  215.88   16.01
  -8  -2   6  136.92   12.92
  -8  -2   6  142.93   11.70
  -8  -2   5   10.45    3.99
  -8  -2   5    5.47    2.97
  -8  -2   4    5.73    2.64
  -8  -2   4    8.16    3.29
  -8  -2   3   77.11   10.08
  -8  -2   3   97.47    9.88
  -8  -2   3  105.26    9.51
  -8  -2   2   18.01    4.11
  -8  -2   2   16.12    3.76
  -8  -2   2    9.59    2.84
  -8  -2   1   36.85    5.23
  -8  -2   1   38.58    5.85
  -8  -2   0   38.01    5.09
  -8  -2   0   39.69    5.81
  -8  -2  -1    4.51    1.72
  -8  -2  -1    7.34    2.32
  -8  -2  -1    3.48    2.08
  -8  -2  -1    6.57    2.53
  -8  -2  -2   23.31    3.79
  -8  -2  -2   24.48    3.74
  -8  -2  -2   22.19    3.84
  -8  -2  -2   21.36    4.42
  -8  -2  -3   21.53    3.67
  -8  -2  -3   19.72    2.91
  -8  -2  -3   17.75    2.49
  -8  -2  -3   20.54    3.05
  -8  -2  -3   23.03    4.37
  -8  -2  -4  209.04   13.59
  -8  -2  -4  221.85    8.97
  -8  -2  -4  210.64   11.64
  -8  -2  -5   33.52    1.95
  -8  -2  -5   36.61    2.01
  -8  -2  -6   15.35    3.08
  -8  -2  -6   20.11    5.35
  -8  -2  -7   27.25    4.34
  -8  -2  -7   27.56    5.50
  -8  -2  -8   43.41    6.87
  -8  -2  -9   52.57    7.92
  -8  -2 -10  145.13   13.62
  -8  -3   6    1.72    2.60
  -8  -3   6    5.33    2.79
  -8  -3   5   49.19    7.70
  -8  -3   5   53.56    7.25
  -8  -3   4   32.24    5.99
  -8  -3   4   33.10    5.88
  -8  -3   3   85.58   10.72
  -8  -3   3  110.70   10.75
  -8  -3   3  105.37    9.81
  -8  -3   2  333.25   20.58
  -8  -3   2  380.16   18.48
  -8  -3   1    3.44    1.76
  -8  -3   1    0.69    1.64
  -8  -3   1    0.55    2.43
  -8  -3   0   84.61    8.76
  -8  -3   0  108.52    8.71
  -8  -3   0   97.77    9.17
  -8  -3  -1   40.88    5.26
  -8  -3  -1   30.73    4.82
  -8  -3  -1   44.97    6.38
  -8  -3  -2    7.46    2.10
  -8  -3  -2    7.53    2.79
  -8  -3  -2    9.07    2.50
  -8  -3  -2    8.50    3.21
  -8  -3  -3    5.11    1.83
  -8  -3  -3    3.34    1.95
  -8  -3  -3    5.29    1.58
  -8  -3  -3    5.79    2.64
  -8  -3  -4  144.10   11.25
  -8  -3  -4  145.70    7.93
  -8  -3  -4  163.39   10.49
  -8  -3  -5   11.46    1.96
  -8  -3  -5   13.17    3.19
  -8  -3  -5   13.95    3.73
  -8  -3  -6   85.26    3.72
  -8  -3  -6   95.77    8.16
  -8  -3  -7  121.60   11.78
  -8  -3  -7  124.07    9.72
  -8  -3  -8   76.72    9.41
  -8  -3  -8   76.51    7.75
  -8  -3  -9  103.91   11.21
  -8  -3 -10   97.34   11.35
  -8  -4   5   42.95    7.46
  -8  -4   5   59.16    7.79
  -8  -4   4   41.84    7.10
  -8  -4   4   29.16    5.37
  -8  -4   3   17.77    4.55
  -8  -4   3   14.59    5.06
  -8  -4   2   14.56    4.13
  -8  -4   2    9.87    3.91
  -8  -4   1  185.29   14.34
  -8  -4   1  181.01   12.48
  -8  -4   1  209.05   13.70
  -8  -4   0  152.49   11.91
  -8  -4   0  139.21   10.27
  -8  -4   0  159.52   11.90
  -8  -4  -1  173.99   11.69
  -8  -4  -1  169.61   10.88
  -8  -4  -1  153.83   11.65
  -8  -4  -2  307.68   15.95
  -8  -4  -2  291.82   13.73
  -8  -4  -2  277.26   14.01
  -8  -4  -2  272.18   16.00
  -8  -4  -3   69.20    7.23
  -8  -4  -3   55.75    4.44
  -8  -4  -3   56.79    5.46
  -8  -4  -3   58.27    7.16
  -8  -4  -4   -3.64    2.06
  -8  -4  -4   -3.24    3.42
  -8  -4  -4    1.35    1.27
  -8  -4  -5   74.77    8.32
  -8  -4  -5   56.53    4.85
  -8  -4  -5   69.45    7.20
  -8  -4  -6   32.92    4.97
  -8  -4  -6   37.52    3.47
  -8  -4  -6   37.50    3.57
  -8  -4  -6   36.66    5.98
  -8  -4  -7   43.80    3.19
  -8  -4  -7   54.13    7.58
  -8  -4  -7   52.52    6.36
  -8  -4  -8  395.14   21.59
  -8  -4  -8  336.78   17.70
  -8  -4  -9   17.92    4.95
  -8  -4 -10  105.26   11.80
  -8  -4 -11    3.81    4.02
  -8  -5   5  281.35   19.85
  -8  -5   5  265.44   16.64
  -8  -5   4  145.90   13.57
  -8  -5   4  132.77   11.33
  -8  -5   3   77.02    8.45
  -8  -5   2    7.44    2.96
  -8  -5   2    2.02    3.47
  -8  -5   1  406.87   20.02
  -8  -5   1  413.66   22.29
  -8  -5   1  452.91   21.45
  -8  -5   0    6.80    2.94
  -8  -5   0    1.75    2.03
  -8  -5   0    7.79    3.44
  -8  -5  -1    7.31    2.85
  -8  -5  -1    5.45    1.93
  -8  -5  -1   11.52    4.25
  -8  -5  -2    2.63    1.51
  -8  -5  -2    2.41    1.31
  -8  -5  -2    6.44    3.12
  -8  -5  -3  213.18   13.37
  -8  -5  -3  188.47    9.09
  -8  -5  -3  180.45   13.20
  -8  -5  -4    7.82    2.83
  -8  -5  -4    4.97    0.85
  -8  -5  -4   10.33    3.04
  -8  -5  -4   10.92    2.45
  -8  -5  -5    4.67    1.80
  -8  -5  -5    8.69    3.80
  -8  -5  -6   16.30    3.80
  -8  -5  -6    9.96    3.85
  -8  -5  -7   58.35    8.27
  -8  -5  -7   50.85    4.52
  -8  -5  -7   51.55    6.66
  -8  -5  -8   12.02    1.95
  -8  -5  -8   17.13    4.96
  -8  -5  -9  291.55   19.00
  -8  -5 -10   58.36    8.73
  -8  -5 -11   46.15    7.90
  -8  -6   4    5.17    4.33
  -8  -6   4   10.66    5.16
  -8  -6   3  230.45   15.12
  -8  -6   2    3.86    2.87
  -8  -6   2    3.44    3.15
  -8  -6   1   83.88    9.88
  -8  -6   1   81.80    8.90
  -8  -6   0  121.71   11.10
  -8  -6   0  139.05   11.64
  -8  -6  -1   65.17    7.31
  -8  -6  -1   71.47    7.86
  -8  -6  -1   74.22    8.56
  -8  -6  -2   80.85    7.38
  -8  -6  -2   63.93    7.48
  -8  -6  -3  100.23    6.96
  -8  -6  -3  105.37   10.02
  -8  -6  -4  139.05    6.42
  -8  -6  -4  154.71   12.12
  -8  -6  -5  166.34   12.49
  -8  -6  -6    2.53    2.73
  -8  -6  -7   48.10    5.07
  -8  -6  -7   53.76    7.67
  -8  -6  -8   36.59    4.18
  -8  -6  -8   40.42    7.18
  -8  -6  -9   39.01    4.07
  -8  -6  -9   48.46    8.00
  -8  -6 -10   14.90    5.11
  -8  -6 -11   21.44    5.80
  -8  -7   3  217.48   14.95
  -8  -7   2  391.61   20.40
  -8  -7   1   50.81    8.13
  -8  -7   1   71.78    8.40
  -8  -7   0   15.98    4.88
  -8  -7   0   20.79    4.74
  -8  -7  -1   70.90    8.23
  -8  -7  -1   66.52    8.27
  -8  -7  -2    5.07    2.24
  -8  -7  -2    2.88    2.69
  -8  -7  -3   31.76    4.38
  -8  -7  -3   26.41    5.11
  -8  -7  -4   41.15    3.77
  -8  -7  -4   51.21    6.94
  -8  -7  -5   74.68    8.67
  -8  -7  -6   33.54    5.83
  -8  -7  -7   45.23    5.27
  -8  -7  -7   52.16    7.68
  -8  -7  -8  233.31   16.57
  -8  -7  -8  239.44   12.30
  -8  -7  -9   20.76    5.80
  -8  -7  -9   20.70    3.31
  -8  -7 -10   13.57    5.31
  -8  -7 -11   36.70    7.47
  -8  -8   2   15.09    4.57
  -8  -8   1  116.69   10.96
  -8  -8   0  405.04   22.67
  -8  -8   0  455.41   22.76
  -8  -8  -1   10.41    3.29
  -8  -8  -1   13.88    3.78
  -8  -8  -2   83.81    8.45
  -8  -8  -2   91.80    9.54
  -8  -8  -3  122.93    8.92
  -8  -8  -3  128.28   11.36
  -8  -8  -4    8.19    2.79
  -8  -8  -5  114.35   10.54
  -8  -8  -6  235.24   15.79
  -8  -8  -7    2.81    2.47
  -8  -8  -7    5.75    3.56
  -8  -8  -8   85.73    9.56
  -8  -8  -8   87.74    7.79
  -8  -8  -9   12.43    3.30
  -8  -8  -9   12.70    5.21
  -8  -8 -10    4.49    2.21
  -8  -8 -10    9.41    4.86
  -8  -8 -11   46.25    8.09
  -8  -9   1    7.14    3.84
  -8  -9   0    5.06    3.08
  -8  -9  -1   70.94    8.90
  -8  -9  -2   12.88    4.61
  -8  -9  -3   53.05    7.82
  -8  -9  -4  103.60   10.43
  -8  -9  -5   26.72    5.66
  -8  -9  -6    3.37    2.12
  -8  -9  -7   65.72    6.96
  -8  -9  -7   66.17    8.49
  -8  -9  -8   19.68    4.31
  -8  -9  -8   21.84    5.37
  -8  -9  -9   99.41    8.70
  -8  -9  -9  103.18   11.06
  -8  -9 -10   90.51    8.19
  -8  -9 -10   89.83   10.51
  -8 -10  -1    3.63    3.51
  -8 -10  -2    3.12    3.43
  -8 -10  -3   57.17    8.22
  -8 -10  -4   63.26    8.07
  -8 -10  -5   34.14    6.25
  -8 -10  -6  242.49   17.26
  -8 -10  -7   24.46    4.67
  -8 -10  -7   16.76    4.15
  -8 -10  -8   11.79    3.49
  -8 -10  -8    8.93    4.26
  -8 -10  -9    6.91    2.93
  -8 -10  -9    8.55    4.31
  -8 -10 -10   18.94    6.21
  -8 -10 -10    6.82    2.76
  -8 -11  -4   22.15    5.93
  -8 -11  -5    0.90    2.25
  -8 -11  -6    5.35    3.64
  -8 -11  -7   85.14   10.38
  -8 -11  -7   72.79    8.31
  -8 -11  -8   66.17    7.83
  -8 -11  -8   57.32    8.46
  -9   1   1   25.25    4.97
  -9   1   0   61.42    7.79
  -9   1  -1    9.60    4.07
  -9   1  -2   75.05    8.66
  -9   0   2  135.69   11.55
  -9   0   1    0.34    1.95
  -9   0   0    1.86    2.30
  -9   0  -1    5.64    3.02
  -9   0  -2   17.63    4.57
  -9   0  -3   28.92    5.56
  -9   0  -4   51.30    7.46
  -9  -1   3   34.54    5.94
  -9  -1   3   46.01    6.88
  -9  -1   2   63.68    7.59
  -9  -1   2   61.51    7.85
  -9  -1   1   12.25    3.64
  -9  -1   1    4.38    2.75
  -9  -1   0   89.73    9.40
  -9  -1  -1    4.00    2.90
  -9  -1  -2    2.82    2.38
  -9  -1  -3  191.95   13.92
  -9  -1  -4    2.11    2.48
  -9  -1  -5  186.07   14.52
  -9  -1  -6  122.03   11.82
  -9  -2   3   89.29    9.99
  -9  -2   3   92.86    9.63
  -9  -2   2   31.33    5.96
  -9  -2   2   24.38    5.16
  -9  -2   1  203.75   14.30
  -9  -2   1  173.40   12.10
  -9  -2   0  117.21   10.74
  -9  -2   0   77.48    7.80
  -9  -2  -1  124.80   11.19
  -9  -2  -2  232.85   15.37
  -9  -2  -3    5.74    2.79
  -9  -2  -4   18.49    4.70
  -9  -2  -5   53.52    7.71
  -9  -2  -6    3.04    2.82
  -9  -2  -7  204.83   15.92
  -9  -3   3    8.52    3.88
  -9  -3   3   10.90    3.85
  -9  -3   2   23.23    5.52
  -9  -3   2   25.74    5.23
  -9  -3   1   42.35    6.86
  -9  -3   0    0.61    1.69
  -9  -3   0    7.68    3.49
  -9  -3  -1  153.52   11.30
  -9  -3  -1  158.84   12.57
  -9  -3  -1  144.57   10.23
  -9  -3  -2    3.92    2.01
  -9  -3  -2    3.35    2.69
  -9  -3  -3  178.56   13.56
  -9  -3  -3  169.39   11.49
  -9  -3  -4    1.90    1.51
  -9  -3  -4    0.97    1.82
  -9  -3  -5    5.59    2.68
  -9  -3  -6   15.85    4.92
  -9  -3  -7   55.52    8.45
  -9  -3  -8   27.42    6.47
  -9  -4   2    1.49    2.68
  -9  -4   1    9.23    3.57
  -9  -4   0    5.48    2.42
  -9  -4   0   11.96    4.07
  -9  -4  -1   16.92    3.74
  -9  -4  -1   18.06    4.48
  -9  -4  -2   97.72    7.99
  -9  -4  -2  101.59    9.98
  -9  -4  -3    6.69    2.30
  -9  -4  -3   10.07    3.59
  -9  -4  -4  131.03   11.69
  -9  -4  -4  122.90   10.17
  -9  -4  -5  173.10   13.58
  -9  -4  -5  145.50   11.20
  -9  -4  -6   16.12    5.11
  -9  -4  -7   11.84    3.98
  -9  -4  -8  192.78   15.73
  -9  -5   2  213.91   15.04
  -9  -5   1   61.95    8.23
  -9  -5   0  129.87   11.59
  -9  -5  -1   57.62    6.69
  -9  -5  -1   78.00    8.93
  -9  -5  -2   54.12    7.50
  -9  -5  -2   39.69    5.31
  -9  -5  -3   18.20    4.46
  -9  -5  -3   13.93    3.23
  -9  -5  -4    6.17    2.85
  -9  -5  -5    9.89    4.20
  -9  -5  -6  137.38   12.46
  -9  -5  -7  178.21   14.58
  -9  -5  -8    7.16    4.16
  -9  -6   1  100.09   10.35
  -9  -6   0  233.51   16.03
  -9  -6  -1   40.73    6.85
  -9  -6  -2   36.43    5.49
  -9  -6  -2   48.25    7.15
  -9  -6  -3    0.31    1.21
  -9  -6  -3    3.62    2.41
  -9  -6  -4   42.74    5.23
  -9  -6  -4   67.15    8.57
  -9  -6  -5  136.55   12.58
  -9  -6  -6   -0.30    2.11
  -9  -6  -7  130.38   12.52
  -9  -6  -8  260.20   18.26
  -9  -7   0    6.32    3.68
  -9  -7  -1  411.87   22.17
  -9  -7  -2   33.27    6.27
  -9  -7  -3  125.27   11.92
  -9  -7  -4   36.05    6.63
  -9  -7  -5   28.99    5.84
  -9  -7  -6    2.80    2.37
  -9  -7  -7   45.46    7.55
  -9  -7  -8   17.57    6.07
  -9  -8  -2   99.04   10.69
  -9  -8  -3   59.73    8.52
  -9  -8  -4   45.87    7.39
  -9  -8  -5    8.29    3.97
  -9  -8  -6    0.95    2.25
  -9  -8  -7   28.16    4.71
  -9  -8  -7   25.97    5.80
  -9  -8  -8   15.91    5.84
  -9  -9  -4   28.96    6.15
  -9  -9  -5    3.82    2.95
  -9  -9  -6    0.90    2.26
   0   0   0    0.00    0.00
TITL 2016ncs0836z in P-1
REM P-1 (#2 in standard setting)
CELL 0.71075   7.530815  10.916706  12.443796  66.0580  79.0338  72.1563
ZERR    2.00   0.000382   0.000701   0.000790   0.0061   0.0048   0.0051
LATT  1
SFAC C H N O S
UNIT 26.00 20.00 8.00 4.00 4.00
TREF
HKLF 4
END
_computing_structure_solution     'SHELXT 2014/5 (Sheldrick, 2014)'
;
_shelx_hkl_checksum     58237
_shelx_res_file
;
    836.res created by SHELXL-2014/7
TITL 2016ncs0836z_a.res in P-1
CELL  0.71075   7.5308  10.9167  12.4438   66.058   79.034   72.156
ZERR    2.000   0.0004   0.0007   0.0008    0.006    0.005    0.005
LATT  1
SFAC C H N O S
UNIT 32 32 8 10 4
L.S. 6
temp -173
BOND $H
size 0.01 0.06 0.05
rem colourless block
htab
conf
acta
REM Instructions for potential hydrogen bonds
mpla c1 c2 c3 c4 c5 c6 c7 s1
mpla n2 n3 c8 c9 c10
mpla c11 c12 c13 c14 c15 c16
mpla n4 o4 o5
HTAB N1 O1
HTAB N2 O2
EQIV $1 -x+1, -y+1, -z+1
HTAB C10 O4_$1
omit -2 52
FMAP 2
PLAN 20
rem EXTI    0.000000
WGHT    0.120600    0.847700
FVAR       0.83458
mole 1
C1    1    0.228089    0.316159    0.503272    11.00000    0.01617    0.02225 =
         0.02034   -0.00773    0.00169   -0.00387
C2    1    0.212199    0.189875    0.508708    11.00000    0.02129    0.01970 =
         0.02701   -0.00890    0.00152   -0.00628
AFIX  43
H2A   2    0.228410    0.110505    0.579806    11.00000   -1.20000
AFIX   0
C3    1    0.171956    0.183683    0.407015    11.00000    0.02026    0.02630 =
         0.03584   -0.01580    0.00366   -0.00879
AFIX  43
H3    2    0.161141    0.098649    0.408290    11.00000   -1.20000
AFIX   0
C4    1    0.147181    0.300564    0.302999    11.00000    0.01829    0.03420 =
         0.02595   -0.01643    0.00284   -0.00763
AFIX  43
H4    2    0.120371    0.293661    0.234389    11.00000   -1.20000
AFIX   0
C5    1    0.160921    0.426709    0.297761    11.00000    0.01710    0.02901 =
         0.02036   -0.00689    0.00389   -0.00851
AFIX  43
H5    2    0.141938    0.506457    0.227047    11.00000   -1.20000
AFIX   0
C6    1    0.203180    0.432958    0.398785    11.00000    0.01220    0.02012 =
         0.02270   -0.00726    0.00478   -0.00560
C7    1    0.260597    0.523807    0.520740    11.00000    0.00988    0.02176 =
         0.02263   -0.00777    0.00473   -0.00585
C8    1    0.333806    0.656292    0.713300    11.00000    0.01346    0.03018 =
         0.02537   -0.01071    0.00559   -0.00998
C9    1    0.298879    0.809878    0.648077    11.00000    0.02938    0.02808 =
         0.02997   -0.01399   -0.00030   -0.01032
AFIX  33
H9A   2    0.312228    0.853114    0.700409    11.00000   -1.50000
H9B   2    0.389661    0.829332    0.579515    11.00000   -1.50000
H9C   2    0.171908    0.847631    0.621652    11.00000   -1.50000
AFIX   0
C10   1    0.377715    0.602088    0.839529    11.00000    0.02947    0.03895 =
         0.02476   -0.01249    0.00261   -0.01601
AFIX  33
H10A  2    0.378026    0.679333    0.860576    11.00000   -1.50000
H10B  2    0.282730    0.555625    0.890573    11.00000   -1.50000
H10C  2    0.501075    0.535892    0.849905    11.00000   -1.50000
AFIX   0
N1    3    0.220891    0.548627    0.413255    11.00000    0.01621    0.01781 =
         0.01960   -0.00418    0.00285   -0.00623
H1    2    0.188327    0.632774    0.363857    11.00000   -1.20000
N2    3    0.285313    0.616427    0.555490    11.00000    0.01884    0.01775 =
         0.02139   -0.00557    0.00094   -0.00705
H2    2    0.271790    0.697164    0.509068    11.00000   -1.20000
N3    3    0.328184    0.567641    0.672320    11.00000    0.01784    0.02643 =
         0.02201   -0.00840    0.00232   -0.00884
S1    5    0.277082    0.353842    0.617322    11.00000    0.01966    0.01793 =
         0.01932   -0.00445   -0.00078   -0.00625
mole 2
C11   1    0.445084    0.910899    0.179432    11.00000    0.01530    0.01988 =
         0.01699   -0.00259   -0.00213   -0.00621
C12   1    0.527817    0.823466    0.118404    11.00000    0.02016    0.01973 =
         0.01682   -0.00336   -0.00209   -0.00709
AFIX  43
H12   2    0.460208    0.769867    0.106723    11.00000   -1.20000
AFIX   0
C13   1    0.713907    0.816977    0.074741    11.00000    0.02009    0.02408 =
         0.01736   -0.00450   -0.00032   -0.00318
C14   1    0.814504    0.894875    0.088967    11.00000    0.01559    0.03528 =
         0.02068   -0.00289   -0.00182   -0.00683
AFIX  43
H14   2    0.942217    0.886079    0.060237    11.00000   -1.20000
AFIX   0
C15   1    0.727429    0.985833    0.145469    11.00000    0.01767    0.03632 =
         0.02498   -0.00766   -0.00146   -0.01408
AFIX  43
H15   2    0.793784    1.042961    0.152893    11.00000   -1.20000
AFIX   0
C16   1    0.541775    0.994134    0.191826    11.00000    0.02169    0.02314 =
         0.02131   -0.00707   -0.00245   -0.00662
AFIX  43
H16   2    0.481979    1.056041    0.231474    11.00000   -1.20000
AFIX   0
S2    5    0.217886    0.910745    0.251569    11.00000    0.01470    0.01947 =
         0.01999   -0.00508    0.00153   -0.00769
N4    3    0.804419    0.721443    0.013765    11.00000    0.03327    0.02653 =
         0.01962   -0.00326    0.00649   -0.00466
O1    4    0.164732    0.801795    0.234980    11.00000    0.02140    0.02237 =
         0.02229   -0.00486   -0.00131   -0.00977
O2    4    0.243244    0.875326    0.375419    11.00000    0.02505    0.02475 =
         0.02208   -0.00714    0.00287   -0.01185
O3    4    0.100208    1.047889    0.197918    11.00000    0.01741    0.02400 =
         0.03054   -0.00517    0.00161   -0.00780
O4    4    0.705354    0.691158   -0.034182    11.00000    0.04849    0.03427 =
         0.02703   -0.01438    0.01066   -0.01687
O5    4    0.974997    0.676264    0.014806    11.00000    0.02803    0.04194 =
         0.04059   -0.01045    0.00793    0.00412
HKLF 4
REM  2016ncs0836z_a.res in P-1
REM R1 =  0.0663 for    3249 Fo > 4sig(Fo)  and  0.0706 for all    3490 data
REM    250 parameters refined using      0 restraints
END
WGHT      0.1206      0.8476
REM Instructions for potential hydrogen bonds
HTAB C10 O4_$1
HTAB N1 S2
HTAB N1 O1
HTAB N2 O2
REM Highest difference peak  1.315,  deepest hole -0.632,  1-sigma level  0.130
Q1    1   0.2716  0.3198  0.5615  11.00000  0.05    1.31
Q2    1   0.1941  0.9610  0.3019  11.00000  0.05    0.95
Q3    1   0.2243  0.8695  0.2099  11.00000  0.05    0.92
Q4    1   0.2672  0.4022  0.6651  11.00000  0.05    0.83
Q5    1   0.1375  0.9611  0.1842  11.00000  0.05    0.77
Q6    1   0.1997  0.8200  0.2784  11.00000  0.05    0.67
Q7    1   0.4970  0.8576  0.1616  11.00000  0.05    0.61
Q8    1   0.4077  0.4997  0.8662  11.00000  0.05    0.61
Q9    1   0.7516  0.7755  0.0400  11.00000  0.05    0.58
Q10   1   0.4688  0.8766  0.1413  11.00000  0.05    0.56
Q11   1   0.4923  0.6394  0.8414  11.00000  0.05    0.54
Q12   1   0.2834  0.8284  0.3397  11.00000  0.05    0.54
Q13   1   0.2670  0.6464  0.8824  11.00000  0.05    0.52
Q14   1   0.2997  0.5408  0.5601  11.00000  0.05    0.50
Q15   1   0.7524  0.9523  0.0930  11.00000  0.05    0.48
Q16   1   0.1672  0.2033  0.4550  11.00000  0.05    0.48
Q17   1   0.7843  0.9192  0.1322  11.00000  0.05    0.47
Q18   1   0.7282  0.6353 -0.0816  11.00000  0.05    0.47
Q19   1   0.2115  0.2577  0.5122  11.00000  0.05    0.46
Q20   1   0.1973  0.8619  0.7001  11.00000  0.05    0.45
;
_shelx_res_checksum     64602
data_II
_database_code_depnum_ccdc_archive 'CCDC 1835987'
_audit_creation_method     'SHELXL-2014/7'
_chemical_name_systematic
;
2-[2-(3-Nitrobenzenesulfonyl)hydrazinyl]-1,3-benzothiazole
;
_chemical_name_common     ?
_chemical_formula_moiety     'C13 H10 N4 O4 S2'
_chemical_formula_sum     'C13 H10 N4 O4 S2'
_chemical_formula_iupac     'C13 H10 N4 O4 S2'
_chemical_formula_weight     350.37
_chemical_melting_point     ?
_shelx_space_group_comment
;
The symmetry employed for this shelxl refinement is uniquely defined
by the following loop, which should always be used as a source of
symmetry information in preference to the above space-group names.
They are only intended as comments.
;
_space_group_crystal_system     triclinic
_space_group_name_H-M_alt     'P -1'
_space_group_name_Hall     '-P 1'
loop_
    _space_group_symop_operation_xyz
    'x, y, z'
    '-x, -y, -z'
_cell_length_a     6.83537(15)
_cell_length_b     13.5788(3)
_cell_length_c     15.6907(4)
_cell_angle_alpha     99.382(2)
_cell_angle_beta     98.2324(19)
_cell_angle_gamma     91.9841(19)
_cell_volume     1419.55(6)
_cell_formula_units_Z     4
_cell_measurement_reflns_used     18994
_cell_measurement_theta_min     2.6480
_cell_measurement_theta_max     27.5370
_cell_measurement_temperature     100(2)
_exptl_crystal_description     plate
_exptl_crystal_colour     yellow
_exptl_crystal_size_max     0.15
_exptl_crystal_size_mid     0.10
_exptl_crystal_size_min     0.03
_exptl_crystal_density_diffrn     1.639
_exptl_crystal_density_meas     ?
_exptl_crystal_density_method     ?
_exptl_crystal_F_000     720
_exptl_absorpt_coefficient_mu     0.402
_exptl_absorpt_correction_type     multi-scan
_exptl_absorpt_process_details
;
(<i>FS_ABSCOR</i>; Rigaku, 2013)
;
_shelx_estimated_absorpt_T_min     0.942
_shelx_estimated_absorpt_T_max     0.988
_exptl_absorpt_correction_T_min     0.86119
_exptl_absorpt_correction_T_max     1.00000
_diffrn_ambient_temperature     100(2)
_diffrn_radiation_type     MoK\a
_diffrn_radiation_wavelength     0.71073
_diffrn_measurement_device_type     'Rigaku Mercury CCD'
_diffrn_measurement_method     \w
_diffrn_detector_area_resol_mean     ?
_diffrn_reflns_number     24032
_diffrn_reflns_av_R_equivalents     0.0178
_diffrn_reflns_theta_min     2.186
_diffrn_reflns_theta_max     27.483
_diffrn_reflns_theta_full     25.242
_diffrn_measured_fraction_theta_max     0.994
_diffrn_measured_fraction_theta_full     0.997
_diffrn_reflns_limit_h_min     -8
_diffrn_reflns_limit_h_max     7
_diffrn_reflns_limit_k_min     -17
_diffrn_reflns_limit_k_max     17
_diffrn_reflns_limit_l_min     -20
_diffrn_reflns_limit_l_max     19
_refine_special_details     ?
_reflns_number_total     6465
_reflns_number_gt     6033
_reflns_threshold_expression     'I > 2\s(I)'
_refine_ls_structure_factor_coef     Fsqd
_refine_ls_matrix_type     full
_refine_ls_R_factor_all     0.0298
_refine_ls_R_factor_gt     0.0273
_refine_ls_wR_factor_gt     0.0708
_refine_ls_wR_factor_ref     0.0722
_refine_ls_goodness_of_fit_ref     1.036
_refine_ls_restrained_S_all     1.036
_refine_ls_number_reflns     6465
_refine_ls_number_parameters     427
_refine_ls_number_restraints     0
_refine_ls_hydrogen_treatment     mixed
_refine_ls_weighting_scheme     calc
_refine_ls_weighting_details
              'w=1/[\s^2^(Fo^2^)+(0.0369P)^2^+0.7710P] where P=(Fo^2^+2Fc^2^)/3'
_atom_sites_solution_hydrogens     mixed
_atom_sites_solution_primary     direct
_atom_sites_solution_secondary     ?
_refine_ls_shift/su_max     0.001
_refine_ls_shift/su_mean     0.000
_refine_diff_density_max     0.401
_refine_diff_density_min     -0.383
_refine_ls_extinction_method     none
_refine_ls_extinction_coef     .
loop_
    _atom_type_symbol
    _atom_type_description
    _atom_type_scat_dispersion_real
    _atom_type_scat_dispersion_imag
    _atom_type_scat_source
    'C' 'C' 0.0033 0.0016
                         'International Tables Vol C Tables 4.2.6.8 and 6.1.1.4'
    'H' 'H' 0.0000 0.0000
                         'International Tables Vol C Tables 4.2.6.8 and 6.1.1.4'
    'N' 'N' 0.0061 0.0033
                         'International Tables Vol C Tables 4.2.6.8 and 6.1.1.4'
    'O' 'O' 0.0106 0.0060
                         'International Tables Vol C Tables 4.2.6.8 and 6.1.1.4'
    'S' 'S' 0.1246 0.1234
                         'International Tables Vol C Tables 4.2.6.8 and 6.1.1.4'
_computing_data_collection
;
CrystalClear (Rigaku, 2012)
;
_computing_cell_refinement
;
CrystalClear (Rigaku, 2012)
;
_computing_data_reduction
;
CrystalClear (Rigaku, 2012)
;
_computing_structure_solution
;
SHELXS97 (Sheldrick, 2008)
;
_computing_structure_refinement
;
SHELXL2014 (Sheldrick, 2015)
;
_computing_molecular_graphics
;
ORTEP-3 for Windows (Farrugia, 2012)
;
_computing_publication_material
;
publCIF (Westrip, 2010)
;
loop_
    _atom_site_type_symbol
    _atom_site_label
    _atom_site_fract_x
    _atom_site_fract_y
    _atom_site_fract_z
    _atom_site_U_iso_or_equiv
    _atom_site_adp_type
    _atom_site_calc_flag
    _atom_site_occupancy
    _atom_site_disorder_assembly
    _atom_site_disorder_group
    C C1 0.43539(18) 0.33184(9) 0.47102(8) 0.0141(2) Uani d 1 . .
    C C2 0.55062(19) 0.27184(10) 0.51978(8) 0.0169(2) Uani d 1 . .
    H H3A 0.6190 0.2193 0.4915 0.020 Uiso calc 1 . .
    C C3 0.5642(2) 0.28988(10) 0.61023(9) 0.0202(3) Uani d 1 . .
    H H3B 0.6435 0.2497 0.6439 0.024 Uiso calc 1 . .
    C C4 0.4627(2) 0.36625(11) 0.65225(9) 0.0210(3) Uani d 1 . .
    H H4 0.4751 0.3779 0.7142 0.025 Uiso calc 1 . .
    C C5 0.3439(2) 0.42538(10) 0.60476(8) 0.0185(3) Uani d 1 . .
    H H5 0.2733 0.4767 0.6333 0.022 Uiso calc 1 . .
    C C6 0.33125(18) 0.40728(9) 0.51429(8) 0.0149(2) Uani d 1 . .
    C C7 0.28467(18) 0.38771(9) 0.35588(8) 0.0139(2) Uani d 1 . .
    C C8 -0.12349(18) 0.31751(9) 0.11243(8) 0.0140(2) Uani d 1 . .
    C C9 -0.13679(18) 0.36196(9) 0.03836(8) 0.0147(2) Uani d 1 . .
    H H9 -0.1521 0.4317 0.0415 0.018 Uiso calc 1 . .
    C C10 -0.12680(18) 0.30065(9) -0.04025(8) 0.0151(2) Uani d 1 . .
    C C11 -0.10555(19) 0.19861(10) -0.04774(9) 0.0177(3) Uani d 1 . .
    H H11 -0.1002 0.1586 -0.1029 0.021 Uiso calc 1 . .
    C C12 -0.09235(19) 0.15654(10) 0.02733(9) 0.0177(3) Uani d 1 . .
    H H12 -0.0772 0.0868 0.0238 0.021 Uiso calc 1 . .
    C C13 -0.10106(18) 0.21541(9) 0.10793(8) 0.0161(2) Uani d 1 . .
    H H13 -0.0918 0.1862 0.1593 0.019 Uiso calc 1 . .
    S S1 0.19123(5) 0.46708(2) 0.43815(2) 0.01478(7) Uani d 1 . .
    S S2 -0.14385(4) 0.39379(2) 0.21312(2) 0.01401(7) Uani d 1 . .
    N N1 0.40625(15) 0.32218(8) 0.38016(7) 0.0139(2) Uani d 1 . .
    N N2 0.23064(17) 0.39617(9) 0.27112(7) 0.0172(2) Uani d 1 . .
    H H2 0.284(3) 0.3656(13) 0.2323(11) 0.021 Uiso d 1 . .
    N N3 0.07391(16) 0.45532(8) 0.25127(7) 0.0156(2) Uani d 1 . .
    H H3 0.101(2) 0.4983(13) 0.2204(11) 0.019 Uiso d 1 . .
    N N4 -0.14030(17) 0.34643(8) -0.11915(7) 0.0180(2) Uani d 1 . .
    O O1 -0.27389(14) 0.47084(7) 0.19593(6) 0.01904(19) Uani d 1 . .
    O O2 -0.17746(14) 0.32943(7) 0.27375(6) 0.01830(19) Uani d 1 . .
    O O3 -0.15792(16) 0.43763(7) -0.11068(6) 0.0248(2) Uani d 1 . .
    O O4 -0.13227(18) 0.29368(8) -0.18884(6) 0.0306(2) Uani d 1 . .
    C C14 0.38706(17) 0.27186(9) 0.04845(8) 0.0135(2) Uani d 1 . .
    C C15 0.37430(18) 0.35578(10) 0.00746(8) 0.0162(2) Uani d 1 . .
    H H15 0.3734 0.4208 0.0407 0.019 Uiso calc 1 . .
    C C16 0.36290(19) 0.34242(10) -0.08280(9) 0.0188(3) Uani d 1 . .
    H H16 0.3550 0.3990 -0.1114 0.023 Uiso calc 1 . .
    C C17 0.3629(2) 0.24711(10) -0.13217(9) 0.0203(3) Uani d 1 . .
    H H17 0.3535 0.2398 -0.1939 0.024 Uiso calc 1 . .
    C C18 0.3765(2) 0.16275(10) -0.09252(8) 0.0183(3) Uani d 1 . .
    H H18 0.3766 0.0979 -0.1261 0.022 Uiso calc 1 . .
    C C19 0.38981(18) 0.17643(9) -0.00197(8) 0.0146(2) Uani d 1 . .
    C C20 0.40680(18) 0.18334(9) 0.15515(8) 0.0139(2) Uani d 1 . .
    C C21 0.15315(19) 0.07929(9) 0.36629(8) 0.0163(2) Uani d 1 . .
    C C22 0.22077(19) 0.04559(10) 0.44344(8) 0.0165(2) Uani d 1 . .
    H H22 0.2967 -0.0117 0.4438 0.020 Uiso calc 1 . .
    C C23 0.17295(19) 0.09898(10) 0.51990(8) 0.0175(3) Uani d 1 . .
    C C24 0.0642(2) 0.18347(10) 0.52236(9) 0.0205(3) Uani d 1 . .
    H H24 0.0348 0.2185 0.5761 0.025 Uiso calc 1 . .
    C C25 -0.0005(2) 0.21522(10) 0.44401(10) 0.0211(3) Uani d 1 . .
    H H25 -0.0747 0.2731 0.4439 0.025 Uiso calc 1 . .
    C C26 0.0421(2) 0.16336(10) 0.36575(9) 0.0190(3) Uani d 1 . .
    H H26 -0.0042 0.1850 0.3122 0.023 Uiso calc 1 . .
    S S3 0.40564(5) 0.08651(2) 0.06631(2) 0.01512(7) Uani d 1 . .
    S S4 0.21030(5) 0.01172(2) 0.26734(2) 0.01740(8) Uani d 1 . .
    N N5 0.39616(15) 0.27357(8) 0.13792(7) 0.0136(2) Uani d 1 . .
    N N6 0.41743(18) 0.16301(8) 0.23735(7) 0.0184(2) Uani d 1 . .
    H H6 0.430(2) 0.2085(13) 0.2795(12) 0.022 Uiso d 1 . .
    N N7 0.42029(17) 0.06345(8) 0.24827(7) 0.0170(2) Uani d 1 . .
    H H7 0.520(3) 0.0496(12) 0.2847(11) 0.020 Uiso d 1 . .
    N N8 0.23973(17) 0.06263(9) 0.60183(7) 0.0205(2) Uani d 1 . .
    O O5 0.26067(17) -0.08604(7) 0.28157(6) 0.0248(2) Uani d 1 . .
    O O6 0.05911(15) 0.02700(8) 0.19880(6) 0.0242(2) Uani d 1 . .
    O O7 0.32765(15) -0.01577(8) 0.59683(7) 0.0260(2) Uani d 1 . .
    O O8 0.20339(17) 0.10970(9) 0.67020(7) 0.0312(2) Uani d 1 . .
loop_
    _atom_site_aniso_label
    _atom_site_aniso_U_11
    _atom_site_aniso_U_22
    _atom_site_aniso_U_33
    _atom_site_aniso_U_12
    _atom_site_aniso_U_13
    _atom_site_aniso_U_23
    C1 0.0141(6) 0.0152(6) 0.0123(6) -0.0026(4) 0.0022(4) 0.0005(4)
    C2 0.0156(6) 0.0167(6) 0.0180(6) 0.0007(5) 0.0022(5) 0.0023(5)
    C3 0.0207(6) 0.0218(7) 0.0186(6) 0.0001(5) 0.0000(5) 0.0076(5)
    C4 0.0248(7) 0.0256(7) 0.0121(6) -0.0011(5) 0.0017(5) 0.0035(5)
    C5 0.0211(6) 0.0208(6) 0.0131(6) 0.0011(5) 0.0044(5) 0.0002(5)
    C6 0.0143(6) 0.0166(6) 0.0132(6) -0.0002(4) 0.0011(4) 0.0019(5)
    C7 0.0145(6) 0.0142(6) 0.0124(6) -0.0014(4) 0.0039(4) -0.0006(4)
    C8 0.0135(5) 0.0154(6) 0.0120(6) 0.0018(4) 0.0007(4) 0.0005(4)
    C9 0.0150(6) 0.0146(6) 0.0139(6) 0.0004(4) 0.0014(4) 0.0016(5)
    C10 0.0142(6) 0.0177(6) 0.0130(6) -0.0006(4) 0.0008(4) 0.0025(5)
    C11 0.0160(6) 0.0173(6) 0.0175(6) -0.0001(5) 0.0012(5) -0.0028(5)
    C12 0.0177(6) 0.0131(6) 0.0211(6) 0.0012(5) 0.0006(5) 0.0011(5)
    C13 0.0152(6) 0.0164(6) 0.0166(6) 0.0012(5) 0.0001(5) 0.0043(5)
    S1 0.01749(15) 0.01571(15) 0.01076(14) 0.00315(11) 0.00279(11) 0.00015(11)
    S2 0.01745(15) 0.01462(14) 0.01033(14) 0.00364(11) 0.00230(11) 0.00244(11)
    N1 0.0147(5) 0.0151(5) 0.0114(5) -0.0002(4) 0.0026(4) 0.0005(4)
    N2 0.0186(5) 0.0224(6) 0.0106(5) 0.0069(4) 0.0035(4) 0.0004(4)
    N3 0.0193(5) 0.0144(5) 0.0130(5) 0.0019(4) 0.0015(4) 0.0030(4)
    N4 0.0196(5) 0.0212(6) 0.0126(5) -0.0015(4) 0.0015(4) 0.0017(4)
    O1 0.0238(5) 0.0196(5) 0.0145(4) 0.0093(4) 0.0029(4) 0.0032(4)
    O2 0.0222(5) 0.0197(5) 0.0144(4) 0.0023(4) 0.0039(4) 0.0057(4)
    O3 0.0390(6) 0.0192(5) 0.0181(5) 0.0015(4) 0.0069(4) 0.0060(4)
    O4 0.0487(7) 0.0290(6) 0.0116(5) 0.0004(5) 0.0035(4) -0.0022(4)
    C14 0.0113(5) 0.0162(6) 0.0131(6) 0.0016(4) 0.0024(4) 0.0018(5)
    C15 0.0151(6) 0.0158(6) 0.0176(6) 0.0016(4) 0.0020(5) 0.0033(5)
    C16 0.0187(6) 0.0206(6) 0.0186(6) 0.0025(5) 0.0018(5) 0.0087(5)
    C17 0.0223(7) 0.0265(7) 0.0126(6) 0.0026(5) 0.0014(5) 0.0050(5)
    C18 0.0226(6) 0.0187(6) 0.0136(6) 0.0038(5) 0.0031(5) 0.0015(5)
    C19 0.0152(6) 0.0151(6) 0.0138(6) 0.0025(4) 0.0019(4) 0.0036(5)
    C20 0.0145(6) 0.0146(6) 0.0121(6) 0.0007(4) 0.0030(4) 0.0003(4)
    C21 0.0192(6) 0.0151(6) 0.0147(6) -0.0028(5) 0.0037(5) 0.0025(5)
    C22 0.0169(6) 0.0154(6) 0.0174(6) -0.0023(5) 0.0026(5) 0.0040(5)
    C23 0.0175(6) 0.0196(6) 0.0156(6) -0.0048(5) 0.0026(5) 0.0042(5)
    C24 0.0202(6) 0.0195(6) 0.0218(7) -0.0041(5) 0.0082(5) 0.0000(5)
    C25 0.0202(6) 0.0161(6) 0.0290(7) 0.0001(5) 0.0080(5) 0.0058(5)
    C26 0.0197(6) 0.0175(6) 0.0212(7) -0.0008(5) 0.0035(5) 0.0078(5)
    S3 0.02245(16) 0.01240(14) 0.01072(14) 0.00307(11) 0.00390(11) 0.00095(11)
    S4 0.02582(17) 0.01316(15) 0.01286(15) -0.00091(12) 0.00193(12) 0.00245(11)
    N5 0.0158(5) 0.0131(5) 0.0118(5) 0.0008(4) 0.0029(4) 0.0009(4)
    N6 0.0332(6) 0.0112(5) 0.0108(5) -0.0002(4) 0.0048(4) 0.0009(4)
    N7 0.0238(6) 0.0146(5) 0.0135(5) 0.0035(4) 0.0034(4) 0.0039(4)
    N8 0.0198(5) 0.0257(6) 0.0152(5) -0.0052(5) 0.0021(4) 0.0030(4)
    O5 0.0423(6) 0.0128(4) 0.0197(5) 0.0008(4) 0.0056(4) 0.0035(4)
    O6 0.0283(5) 0.0252(5) 0.0171(5) -0.0024(4) -0.0020(4) 0.0038(4)
    O7 0.0274(5) 0.0324(6) 0.0192(5) 0.0041(4) 0.0015(4) 0.0090(4)
    O8 0.0406(6) 0.0368(6) 0.0148(5) -0.0036(5) 0.0069(4) -0.0009(4)
_geom_special_details
;
 All esds (except the esd in the dihedral angle between two l.s. planes)
 are estimated using the full covariance matrix.  The cell esds are taken
 into account individually in the estimation of esds in distances, angles
 and torsion angles; correlations between esds in cell parameters are only
 used when they are defined by crystal symmetry.  An approximate (isotropic)
 treatment of cell esds is used for estimating esds involving l.s. planes.
;
loop_
    _geom_bond_atom_site_label_1
    _geom_bond_atom_site_label_2
    _geom_bond_site_symmetry_2
    _geom_bond_distance
    _geom_bond_publ_flag
    C1 C2 . 1.3944(18) ?
    C1 N1 . 1.3947(16) ?
    C1 C6 . 1.4068(17) ?
    C2 C3 . 1.3894(19) ?
    C2 H3A . 0.9500 ?
    C3 C4 . 1.396(2) ?
    C3 H3B . 0.9500 ?
    C4 C5 . 1.3877(19) ?
    C4 H4 . 0.9500 ?
    C5 C6 . 1.3902(17) ?
    C5 H5 . 0.9500 ?
    C6 S1 . 1.7450(13) ?
    C7 N1 . 1.3033(16) ?
    C7 N2 . 1.3529(16) ?
    C7 S1 . 1.7511(12) ?
    C8 C9 . 1.3876(17) ?
    C8 C13 . 1.3917(17) ?
    C8 S2 . 1.7685(12) ?
    C9 C10 . 1.3829(17) ?
    C9 H9 . 0.9500 ?
    C10 C11 . 1.3858(18) ?
    C10 N4 . 1.4661(16) ?
    C11 C12 . 1.3837(19) ?
    C11 H11 . 0.9500 ?
    C12 C13 . 1.3918(18) ?
    C12 H12 . 0.9500 ?
    C13 H13 . 0.9500 ?
    S2 O2 . 1.4287(9) ?
    S2 O1 . 1.4301(9) ?
    S2 N3 . 1.6636(11) ?
    N2 N3 . 1.3912(15) ?
    N2 H2 . 0.816(18) ?
    N3 H3 . 0.848(17) ?
    N4 O4 . 1.2150(15) ?
    N4 O3 . 1.2358(15) ?
    C14 N5 . 1.3927(16) ?
    C14 C15 . 1.3963(17) ?
    C14 C19 . 1.4061(17) ?
    C15 C16 . 1.3887(18) ?
    C15 H15 . 0.9500 ?
    C16 C17 . 1.3958(19) ?
    C16 H16 . 0.9500 ?
    C17 C18 . 1.3895(19) ?
    C17 H17 . 0.9500 ?
    C18 C19 . 1.3918(18) ?
    C18 H18 . 0.9500 ?
    C19 S3 . 1.7473(13) ?
    C20 N5 . 1.2992(16) ?
    C20 N6 . 1.3549(16) ?
    C20 S3 . 1.7522(12) ?
    C21 C22 . 1.3869(18) ?
    C21 C26 . 1.3934(18) ?
    C21 S4 . 1.7717(13) ?
    C22 C23 . 1.3846(18) ?
    C22 H22 . 0.9500 ?
    C23 C24 . 1.3868(19) ?
    C23 N8 . 1.4693(17) ?
    C24 C25 . 1.387(2) ?
    C24 H24 . 0.9500 ?
    C25 C26 . 1.387(2) ?
    C25 H25 . 0.9500 ?
    C26 H26 . 0.9500 ?
    S4 O5 . 1.4271(10) ?
    S4 O6 . 1.4272(10) ?
    S4 N7 . 1.6628(12) ?
    N6 N7 . 1.3906(15) ?
    N6 H6 . 0.820(18) ?
    N7 H7 . 0.871(17) ?
    N8 O8 . 1.2186(16) ?
    N8 O7 . 1.2374(16) ?
loop_
    _geom_angle_atom_site_label_1
    _geom_angle_atom_site_label_2
    _geom_angle_atom_site_label_3
    _geom_angle_site_symmetry_1
    _geom_angle_site_symmetry_3
    _geom_angle
    _geom_angle_publ_flag
    C2 C1 N1 . . 125.63(11) ?
    C2 C1 C6 . . 119.30(11) ?
    N1 C1 C6 . . 115.02(11) ?
    C3 C2 C1 . . 119.12(12) ?
    C3 C2 H3A . . 120.4 ?
    C1 C2 H3A . . 120.4 ?
    C2 C3 C4 . . 120.83(12) ?
    C2 C3 H3B . . 119.6 ?
    C4 C3 H3B . . 119.6 ?
    C5 C4 C3 . . 120.91(12) ?
    C5 C4 H4 . . 119.5 ?
    C3 C4 H4 . . 119.5 ?
    C4 C5 C6 . . 118.08(12) ?
    C4 C5 H5 . . 121.0 ?
    C6 C5 H5 . . 121.0 ?
    C5 C6 C1 . . 121.74(12) ?
    C5 C6 S1 . . 128.32(10) ?
    C1 C6 S1 . . 109.93(9) ?
    N1 C7 N2 . . 122.68(11) ?
    N1 C7 S1 . . 117.31(9) ?
    N2 C7 S1 . . 120.01(10) ?
    C9 C8 C13 . . 121.44(11) ?
    C9 C8 S2 . . 118.05(9) ?
    C13 C8 S2 . . 120.47(10) ?
    C10 C9 C8 . . 117.29(11) ?
    C10 C9 H9 . . 121.4 ?
    C8 C9 H9 . . 121.4 ?
    C9 C10 C11 . . 123.15(12) ?
    C9 C10 N4 . . 118.01(11) ?
    C11 C10 N4 . . 118.84(11) ?
    C12 C11 C10 . . 118.18(12) ?
    C12 C11 H11 . . 120.9 ?
    C10 C11 H11 . . 120.9 ?
    C11 C12 C13 . . 120.65(12) ?
    C11 C12 H12 . . 119.7 ?
    C13 C12 H12 . . 119.7 ?
    C8 C13 C12 . . 119.28(12) ?
    C8 C13 H13 . . 120.4 ?
    C12 C13 H13 . . 120.4 ?
    C6 S1 C7 . . 88.04(6) ?
    O2 S2 O1 . . 121.70(6) ?
    O2 S2 N3 . . 106.58(6) ?
    O1 S2 N3 . . 103.87(6) ?
    O2 S2 C8 . . 107.73(6) ?
    O1 S2 C8 . . 108.20(6) ?
    N3 S2 C8 . . 108.09(6) ?
    C7 N1 C1 . . 109.69(10) ?
    C7 N2 N3 . . 117.74(11) ?
    C7 N2 H2 . . 121.7(12) ?
    N3 N2 H2 . . 120.5(12) ?
    N2 N3 S2 . . 115.55(9) ?
    N2 N3 H3 . . 113.4(11) ?
    S2 N3 H3 . . 112.1(11) ?
    O4 N4 O3 . . 123.45(12) ?
    O4 N4 C10 . . 118.93(11) ?
    O3 N4 C10 . . 117.61(10) ?
    N5 C14 C15 . . 125.14(11) ?
    N5 C14 C19 . . 115.21(11) ?
    C15 C14 C19 . . 119.65(11) ?
    C16 C15 C14 . . 118.75(12) ?
    C16 C15 H15 . . 120.6 ?
    C14 C15 H15 . . 120.6 ?
    C15 C16 C17 . . 120.99(12) ?
    C15 C16 H16 . . 119.5 ?
    C17 C16 H16 . . 119.5 ?
    C18 C17 C16 . . 121.09(12) ?
    C18 C17 H17 . . 119.5 ?
    C16 C17 H17 . . 119.5 ?
    C17 C18 C19 . . 117.81(12) ?
    C17 C18 H18 . . 121.1 ?
    C19 C18 H18 . . 121.1 ?
    C18 C19 C14 . . 121.70(12) ?
    C18 C19 S3 . . 128.77(10) ?
    C14 C19 S3 . . 109.51(9) ?
    N5 C20 N6 . . 122.64(11) ?
    N5 C20 S3 . . 116.93(9) ?
    N6 C20 S3 . . 120.43(9) ?
    C22 C21 C26 . . 121.43(12) ?
    C22 C21 S4 . . 118.12(10) ?
    C26 C21 S4 . . 120.45(10) ?
    C23 C22 C21 . . 117.16(12) ?
    C23 C22 H22 . . 121.4 ?
    C21 C22 H22 . . 121.4 ?
    C22 C23 C24 . . 123.27(12) ?
    C22 C23 N8 . . 117.66(12) ?
    C24 C23 N8 . . 119.07(12) ?
    C25 C24 C23 . . 118.01(13) ?
    C25 C24 H24 . . 121.0 ?
    C23 C24 H24 . . 121.0 ?
    C26 C25 C24 . . 120.68(13) ?
    C26 C25 H25 . . 119.7 ?
    C24 C25 H25 . . 119.7 ?
    C25 C26 C21 . . 119.45(12) ?
    C25 C26 H26 . . 120.3 ?
    C21 C26 H26 . . 120.3 ?
    C19 S3 C20 . . 88.30(6) ?
    O5 S4 O6 . . 121.88(6) ?
    O5 S4 N7 . . 103.87(6) ?
    O6 S4 N7 . . 106.93(6) ?
    O5 S4 C21 . . 108.35(6) ?
    O6 S4 C21 . . 107.54(6) ?
    N7 S4 C21 . . 107.49(6) ?
    C20 N5 C14 . . 110.05(10) ?
    C20 N6 N7 . . 118.05(11) ?
    C20 N6 H6 . . 120.6(12) ?
    N7 N6 H6 . . 121.2(12) ?
    N6 N7 S4 . . 116.35(9) ?
    N6 N7 H7 . . 114.9(11) ?
    S4 N7 H7 . . 110.4(11) ?
    O8 N8 O7 . . 123.72(12) ?
    O8 N8 C23 . . 118.84(12) ?
    O7 N8 C23 . . 117.43(11) ?
loop_
    _geom_torsion_atom_site_label_1
    _geom_torsion_atom_site_label_2
    _geom_torsion_atom_site_label_3
    _geom_torsion_atom_site_label_4
    _geom_torsion_site_symmetry_1
    _geom_torsion_site_symmetry_2
    _geom_torsion_site_symmetry_3
    _geom_torsion_site_symmetry_4
    _geom_torsion
    _geom_torsion_publ_flag
    N1 C1 C2 C3 . . . . -179.34(12) ?
    C6 C1 C2 C3 . . . . -1.78(18) ?
    C1 C2 C3 C4 . . . . 0.6(2) ?
    C2 C3 C4 C5 . . . . 0.7(2) ?
    C3 C4 C5 C6 . . . . -0.9(2) ?
    C4 C5 C6 C1 . . . . -0.28(19) ?
    C4 C5 C6 S1 . . . . 178.53(10) ?
    C2 C1 C6 C5 . . . . 1.64(19) ?
    N1 C1 C6 C5 . . . . 179.45(11) ?
    C2 C1 C6 S1 . . . . -177.37(10) ?
    N1 C1 C6 S1 . . . . 0.44(14) ?
    C13 C8 C9 C10 . . . . -0.02(18) ?
    S2 C8 C9 C10 . . . . -178.02(9) ?
    C8 C9 C10 C11 . . . . 0.36(19) ?
    C8 C9 C10 N4 . . . . -179.90(11) ?
    C9 C10 C11 C12 . . . . -0.48(19) ?
[truncated: 1,489,766 more chars]
