# Supplementary material for: Expected and unexpected products of reactions of 2-hydrazinylbenzo­thia­zole with 3-nitro­benzene­sulfonyl chloride in different solvents
Source: Acta Crystallogr E Crystallogr Commun. 2018 Apr 17;74(Pt 5):673–7. doi: 10.1107/S2056989018005595 (PMC5947485; doi:10.1107/S2056989018005595)
Supplement: Supplementary file 2 [file e-74-00673-Isup2.hkl]

data_I                                                                          
_shelx_title ' 2016ncs0836z_a.res in P-1'                                       
_shelx_refln_list_code          4                                               
_shelx_F_calc_maximum      100.52                                               
_exptl_crystal_F_000       424.00                                               
_reflns_d_resolution_high  0.8107                                               
                                                                                
loop_                                                                           
 _space_group_symop_operation_xyz                                               
 'x, y, z'                                                                      
 '-x, -y, -z'                                                                   
                                                                                
_cell_length_a     7.5308                                                       
_cell_length_b    10.9167                                                       
_cell_length_c    12.4438                                                       
_cell_angle_alpha  66.058                                                       
_cell_angle_beta   79.034                                                       
_cell_angle_gamma  72.156                                                       
                                                                                
_shelx_F_squared_multiplier     1.000                                           
                                                                                
loop_                                                                           
 _refln_index_h                                                                 
 _refln_index_k                                                                 
 _refln_index_l                                                                 
 _refln_F_squared_calc                                                          
 _refln_F_squared_meas                                                          
 _refln_F_squared_sigma                                                         
 _refln_observed_status                                                         
   1   0   0         16.29         30.62         2.10 o                         
   3   0   0        877.11       1690.58        36.48 o                         
   4   0   0       2624.84       3861.75        47.68 o                         
   5   0   0         11.87         20.29         2.10 o                         
   6   0   0          4.97          7.96         2.72 o                         
   7   0   0          7.80          9.24         1.67 o                         
   8   0   0         28.60         25.99         2.82 o                         
  -8   1   0         54.69         47.45         4.42 o                         
  -7   1   0         40.26         43.66         2.64 o                         
  -6   1   0        254.51        218.81         6.06 o                         
  -5   1   0        250.58        234.80         7.27 o                         
  -4   1   0         12.59         11.08         1.65 o                         
  -3   1   0       2307.99       2779.04        53.95 o                         
  -2   1   0       3503.30       4909.84       125.50 o                         
  -1   1   0        895.49        984.02        49.09 o                         
   1   1   0        833.83       1087.66        62.14 o                         
   2   1   0         99.00         92.96         3.72 o                         
   3   1   0       1349.79       2266.34        44.83 o                         
   4   1   0          5.03          9.28         1.25 o                         
   5   1   0          0.12          1.26         1.02 o                         
   6   1   0          0.05          2.14         1.66 o                         
   7   1   0        205.11        219.14         8.67 o                         
   8   1   0        263.22        248.00         9.20 o                         
  -8   2   0          5.50          6.15         2.27 o                         
  -7   2   0         21.95         20.48         2.27 o                         
  -6   2   0        254.27        226.61        10.03 o                         
  -5   2   0        376.54        329.69         9.90 o                         
  -4   2   0        198.26        162.79         7.84 o                         
  -3   2   0        566.21        623.84        12.78 o                         
  -2   2   0        208.92        185.93         6.58 o                         
  -1   2   0       2303.17       2276.67        48.19 o                         
   0   2   0         33.52         41.44         1.55 o                         
   1   2   0        629.77        769.09        10.52 o                         
   2   2   0       1040.64       1556.07        31.17 o                         
   3   2   0       1934.15       2355.91        38.58 o                         
   4   2   0        179.50        366.97        19.46 o                         
   5   2   0        653.29        827.24        27.37 o                         
   6   2   0        173.30        187.40         7.36 o                         
   7   2   0        270.62        257.31         9.30 o                         
   8   2   0         68.40         55.64         5.50 o                         
   9   2   0        151.36        136.55        28.52 o                         
  -7   3   0        137.73        124.34         5.97 o                         
  -6   3   0        349.60        339.21        14.75 o                         
  -5   3   0        810.67        847.81        21.40 o                         
  -4   3   0        177.83        184.36         4.98 o                         
  -3   3   0       2946.90       2553.30        35.83 o                         
  -2   3   0        668.46        629.66        13.11 o                         
  -1   3   0       1934.61       1695.34        23.00 o                         
   0   3   0        290.30        266.62        14.94 o                         
   1   3   0       2719.67       2724.88        55.64 o                         
   2   3   0        261.16        343.38         6.69 o                         
   3   3   0         80.73        109.59         4.48 o                         
   4   3   0         37.69         39.65         2.99 o                         
   5   3   0         20.54         44.47         3.62 o                         
   6   3   0         73.91         95.38         4.82 o                         
   7   3   0        113.42        106.77         5.32 o                         
   8   3   0        131.22        140.71         8.17 o                         
   9   3   0          0.05          4.19         5.08 o                         
  -7   4   0         28.03         35.88         4.55 o                         
  -6   4   0         52.29         54.64         3.20 o                         
  -5   4   0          9.10          7.06         1.19 o                         
  -4   4   0        109.20         77.50         3.16 o                         
  -3   4   0        137.86         96.63         3.67 o                         
  -2   4   0        845.85        764.44        15.91 o                         
  -1   4   0       1280.82       1183.81        17.52 o                         
   0   4   0       1883.52       1818.85        42.72 o                         
   1   4   0        872.57        842.60        16.63 o                         
   2   4   0       1214.80       1466.98        22.60 o                         
   3   4   0        172.52        179.94         5.46 o                         
   4   4   0       2649.15       3356.88        58.46 o                         
   5   4   0          0.82          3.08         1.34 o                         
   6   4   0        441.29        496.51        13.53 o                         
   7   4   0         71.43         79.86         6.64 o                         
   8   4   0        222.22        215.01         9.35 o                         
   9   4   0          8.24         11.34         4.65 o                         
  -7   5   0        113.25        114.39         7.70 o                         
  -6   5   0        107.64        109.20         5.51 o                         
  -5   5   0        923.54        861.55        16.59 o                         
  -4   5   0        214.44        214.56         6.55 o                         
  -3   5   0        621.08        513.90        19.46 o                         
  -2   5   0        333.97        244.95        13.13 o                         
  -1   5   0       1091.74        896.08        16.31 o                         
   0   5   0         35.55         20.64         1.19 o                         
   1   5   0          0.84          4.69         0.89 o                         
   2   5   0         14.73         20.89         3.47 o                         
   3   5   0        269.07        274.04         7.17 o                         
   4   5   0        191.60        193.13         7.20 o                         
   5   5   0          0.16          3.24         1.46 o                         
   6   5   0         96.21         99.51         5.99 o                         
   7   5   0        216.47        228.12         8.62 o                         
   8   5   0          1.93          6.95         2.71 o                         
   9   5   0        191.75        186.46        16.64 o                         
  -6   6   0         22.13         24.33         2.59 o                         
  -5   6   0          6.56          5.88         1.34 o                         
  -4   6   0        248.97        235.34         8.28 o                         
  -3   6   0         36.00         23.19         4.20 o                         
  -2   6   0         15.15         10.43         0.99 o                         
  -1   6   0          8.87          7.08         1.47 o                         
   0   6   0        193.44        182.59        10.50 o                         
   1   6   0        211.45        207.07         6.54 o                         
   2   6   0         25.73         17.17         1.75 o                         
   3   6   0       1219.10       1367.28        30.48 o                         
   4   6   0         37.03         53.71         3.57 o                         
   5   6   0       2872.53       3354.27        64.00 o                         
   6   6   0         34.22         27.45         3.52 o                         
   7   6   0       1560.18       1568.01        36.83 o                         
   8   6   0        177.96        187.43        12.45 o                         
  -5   7   0        304.26        328.22        13.86 o                         
  -4   7   0        116.52        116.67         7.86 o                         
  -3   7   0        106.65        119.36         7.60 o                         
  -2   7   0        130.18         94.22         3.40 o                         
  -1   7   0        522.24        519.65        16.04 o                         
   0   7   0        126.11        116.79         6.47 o                         
   1   7   0        773.53        734.63        12.20 o                         
   2   7   0         97.99        119.16         4.90 o                         
   3   7   0          1.27          1.11         0.98 o                         
   4   7   0         55.91         69.91         4.28 o                         
   5   7   0        145.93        157.60         7.59 o                         
   6   7   0        124.66        128.28         7.26 o                         
   7   7   0          0.37          2.23         2.72 o                         
   8   7   0         26.86         26.95         4.88 o                         
  -5   8   0         25.00         18.66         3.92 o                         
  -4   8   0        143.59        151.82         9.58 o                         
  -3   8   0         69.87         64.78         7.03 o                         
  -2   8   0        242.47        203.97        11.26 o                         
  -1   8   0         17.33         15.07         2.04 o                         
   0   8   0        574.68        485.19        13.42 o                         
   1   8   0        722.87        749.64        15.72 o                         
   2   8   0         63.68         58.59         3.49 o                         
   3   8   0        226.56        225.86         7.51 o                         
   4   8   0        808.14        800.50        20.92 o                         
   5   8   0        125.95        121.93         6.27 o                         
   6   8   0        553.17        580.06        17.48 o                         
   7   8   0         14.77         13.84         3.63 o                         
   8   8   0        706.07        619.65        36.16 o                         
  -4   9   0        104.30        136.11         9.86 o                         
  -3   9   0          4.72          7.77         2.45 o                         
  -2   9   0        202.35        175.72         5.54 o                         
  -1   9   0         30.40         29.66         3.09 o                         
   0   9   0        184.52        180.13         8.42 o                         
   1   9   0         37.60         30.97         2.34 o                         
   2   9   0         41.22         47.20         3.22 o                         
   3   9   0          7.41          6.49         2.04 o                         
   4   9   0        107.53        106.27         6.78 o                         
   5   9   0          1.12          3.42         1.62 o                         
   6   9   0          9.71         12.45         3.42 o                         
   7   9   0          0.39         -0.92         1.90 o                         
  -3  10   0        180.11        220.72        13.91 o                         
  -2  10   0          2.04          2.40         0.71 o                         
  -1  10   0         35.24         35.99         2.96 o                         
   0  10   0        125.94        118.91         8.82 o                         
   1  10   0         55.82         52.33         9.56 o                         
   2  10   0         65.19         56.29         3.89 o                         
   3  10   0        100.30        103.92         7.85 o                         
   4  10   0         35.15         31.16         3.82 o                         
   5  10   0         73.74         69.42         6.51 o                         
   6  10   0          1.57         11.70         4.47 o                         
   7  10   0          0.08         10.60         4.65 o                         
  -1  11   0        130.25        134.16         7.29 o                         
   0  11   0        534.31        549.05        19.13 o                         
   1  11   0          0.97          3.10         2.81 o                         
   2  11   0        289.16        295.74         9.23 o                         
   3  11   0        262.98        244.15         9.31 o                         
   4  11   0        353.89        321.39        18.07 o                         
   5  11   0        129.20        113.88         9.80 o                         
   6  11   0         35.42         38.62         8.03 o                         
   1  12   0        176.25        167.43         8.93 o                         
   2  12   0         15.41         13.80         5.92 o                         
   3  12   0         31.05         28.26         4.36 o                         
   4  12   0         25.81         34.70         4.91 o                         
  -5 -11   1         80.54         76.58         8.08 o                         
  -4 -11   1        195.04        200.67         9.46 o                         
  -3 -11   1         34.97         32.16         3.62 o                         
  -2 -11   1        145.41        140.72         6.75 o                         
  -1 -11   1        218.76        247.10        23.23 o                         
   0 -11   1         43.29         63.51         5.40 o                         
   1 -11   1         21.57         25.35         3.41 o                         
  -6 -10   1          2.68         12.20         4.98 o                         
  -5 -10   1          8.12          7.60         3.33 o                         
  -4 -10   1          1.80          6.80         2.75 o                         
  -3 -10   1        224.86        231.69         9.31 o                         
  -2 -10   1        102.59        113.20         7.93 o                         
  -1 -10   1        101.05         96.64         6.63 o                         
   0 -10   1        419.87        428.88        17.16 o                         
   1 -10   1        309.90        320.08         8.83 o                         
   2 -10   1        112.90        113.63        13.00 o                         
  -7  -9   1         28.98         31.11         6.99 o                         
  -6  -9   1          0.01          3.86         3.53 o                         
  -5  -9   1        213.31        245.32        10.37 o                         
  -4  -9   1          8.32         10.21         2.12 o                         
  -3  -9   1        228.14        244.35        11.45 o                         
  -2  -9   1         20.91         18.67         2.31 o                         
  -1  -9   1         18.32         25.36         3.49 o                         
   0  -9   1         44.52         43.26         3.51 o                         
   1  -9   1         10.14         10.16         2.00 o                         
   2  -9   1        232.94        220.67        19.42 o                         
   3  -9   1          0.02          3.15         1.99 o                         
   4  -9   1         21.77         24.51         4.60 o                         
  -7  -8   1        255.28        250.27        13.98 o                         
  -6  -8   1        145.77        147.75        10.20 o                         
  -5  -8   1        447.26        499.61        26.12 o                         
  -4  -8   1         25.63         39.77         3.59 o                         
  -3  -8   1        441.71        503.79        16.30 o                         
  -2  -8   1        868.57        871.21        17.18 o                         
  -1  -8   1        182.64        205.69        10.08 o                         
   0  -8   1        639.95        675.40        22.25 o                         
   1  -8   1        803.22        739.95        13.69 o                         
   2  -8   1        136.16        122.69         5.21 o                         
   3  -8   1        576.71        589.52        21.00 o                         
   4  -8   1         17.75         24.06         3.94 o                         
  -8  -7   1         92.24         90.10        15.05 o                         
  -7  -7   1          0.19          3.47         4.08 o                         
  -6  -7   1         46.11         38.94         4.20 o                         
  -5  -7   1        186.55        211.74         9.12 o                         
  -4  -7   1        151.56        150.49         6.48 o                         
  -3  -7   1        226.83        256.57         8.71 o                         
  -2  -7   1        197.39        191.91         6.42 o                         
  -1  -7   1         19.05         24.43         2.04 o                         
   0  -7   1        579.98        473.49        14.37 o                         
   1  -7   1          1.36          1.05         0.72 o                         
   2  -7   1        546.16        510.90        24.51 o                         
   3  -7   1        186.36        178.68         9.35 o                         
   4  -7   1         41.02         55.23         5.31 o                         
   5  -7   1         10.08         12.38         3.75 o                         
  -8  -6   1        121.34        118.80         9.49 o                         
  -7  -6   1        224.68        238.41        12.89 o                         
  -6  -6   1         32.36         34.68         4.38 o                         
  -5  -6   1        208.53        268.60        17.03 o                         
  -4  -6   1         40.15         57.96         4.26 o                         
  -3  -6   1         67.26         60.83         3.68 o                         
  -2  -6   1        431.46        469.93        12.47 o                         
  -1  -6   1         19.93         27.58         2.03 o                         
   0  -6   1         22.14          9.05         2.16 o                         
   1  -6   1        105.58         79.01         3.63 o                         
   2  -6   1        128.36         95.66         2.86 o                         
   3  -6   1         16.45         16.77         1.24 o                         
   4  -6   1         11.49         10.75         1.53 o                         
   5  -6   1        176.77        173.48         6.25 o                         
   6  -6   1         39.85         41.02         5.36 o                         
  -8  -5   1        628.28        609.99        19.37 o                         
  -7  -5   1        389.03        391.31        13.17 o                         
  -6  -5   1        113.77        107.51         6.40 o                         
  -5  -5   1       1995.94       2340.91        36.59 o                         
  -4  -5   1          3.87          3.45         1.61 o                         
  -3  -5   1        607.11        802.24        14.25 o                         
  -2  -5   1        345.47        449.92         9.35 o                         
  -1  -5   1       2331.74       2388.55        28.38 o                         
   0  -5   1          0.96          2.08         0.98 o                         
   1  -5   1       1204.15       1197.24        18.91 o                         
   2  -5   1        122.84        119.38         3.11 o                         
   3  -5   1        449.14        391.92        15.69 o                         
   4  -5   1          3.86          2.17         0.86 o                         
   5  -5   1         11.51         12.98         1.89 o                         
   6  -5   1        193.85        191.95         7.19 o                         
   7  -5   1         11.09         16.56         3.14 o                         
  -8  -4   1        265.24        275.73        11.78 o                         
  -7  -4   1         21.78         25.68         2.90 o                         
  -6  -4   1        602.02        729.10        15.05 o                         
  -5  -4   1        821.69        885.92        18.59 o                         
  -4  -4   1        521.57        686.36        15.88 o                         
  -3  -4   1         26.74         56.35         3.43 o                         
  -2  -4   1        837.06        982.21        16.25 o                         
  -1  -4   1        123.92        191.11         4.92 o                         
   0  -4   1         55.41         58.42         2.28 o                         
   1  -4   1          5.28          4.65         1.03 o                         
   2  -4   1        405.88        350.04         6.82 o                         
   3  -4   1         11.55         17.65         1.60 o                         
   4  -4   1        706.49        662.48        12.80 o                         
   5  -4   1        297.84        314.69         8.75 o                         
   6  -4   1        291.69        295.12        12.47 o                         
   7  -4   1        212.86        211.06        11.19 o                         
  -8  -3   1          1.99          2.35         1.54 o                         
  -7  -3   1          2.45          5.37         1.68 o                         
  -6  -3   1        169.68        205.79         7.82 o                         
  -5  -3   1         67.46         84.71         4.28 o                         
  -4  -3   1        445.35        536.38        12.35 o                         
  -3  -3   1       1476.50       2033.60        34.89 o                         
  -2  -3   1        239.82        208.05         5.38 o                         
  -1  -3   1        338.26        417.11         9.90 o                         
   0  -3   1        269.19        313.11         6.92 o                         
   1  -3   1       2872.15       2873.09        44.32 o                         
   2  -3   1        386.86        328.17         8.68 o                         
   3  -3   1        166.08        209.32         6.39 o                         
   4  -3   1        790.18        647.58        14.20 o                         
   5  -3   1         77.04         72.92         3.39 o                         
   6  -3   1        236.64        250.27        11.24 o                         
   7  -3   1         10.34         13.65         2.05 o                         
  -8  -2   1         58.22         54.04         5.60 o                         
  -7  -2   1        339.91        366.47        11.70 o                         
  -6  -2   1          0.09          3.28         1.65 o                         
  -5  -2   1        396.62        455.01        11.48 o                         
  -4  -2   1         58.97         83.63         4.24 o                         
  -3  -2   1        243.43        381.20        16.88 o                         
  -2  -2   1       1515.53       2206.20        28.92 o                         
  -1  -2   1         14.67          2.96         0.79 o                         
   0  -2   1       7140.07       8044.76       115.02 o                         
   1  -2   1        151.14        214.25         6.02 o                         
   2  -2   1        369.30        363.63         6.66 o                         
   3  -2   1         80.88         82.92         2.57 o                         
   4  -2   1        159.61        220.02         8.54 o                         
   5  -2   1        633.45        641.82        55.27 o                         
   6  -2   1        438.74        410.03        36.35 o                         
   7  -2   1        113.53        115.93         5.35 o                         
   8  -2   1        185.99        204.70        11.13 o                         
  -8  -1   1        140.42        111.04        15.98 o                         
  -7  -1   1         69.51         70.08         4.96 o                         
  -6  -1   1        176.68        170.08         7.08 o                         
  -5  -1   1        332.18        456.12        11.30 o                         
  -4  -1   1        461.66        565.50        11.73 o                         
  -3  -1   1        140.91        219.20         6.07 o                         
  -2  -1   1        437.12        709.96        13.72 o                         
  -1  -1   1         72.39        152.00         3.72 o                         
   0  -1   1       2100.01       2353.42        35.94 o                         
   1  -1   1        608.91        629.42        31.29 o                         
   2  -1   1        458.53        673.68        30.07 o                         
   3  -1   1        246.94        262.80         7.65 o                         
   4  -1   1         56.83         45.84         2.84 o                         
   5  -1   1        381.41        403.43        19.53 o                         
   6  -1   1          9.09          6.51         1.12 o                         
   7  -1   1        382.57        350.02        11.91 o                         
   8  -1   1         33.88         29.85         2.48 o                         
  -8   0   1        258.46        255.65         9.54 o                         
  -7   0   1         14.65         17.37         2.55 o                         
  -6   0   1       1060.73       1203.46        21.83 o                         
  -5   0   1          8.14         20.81         2.42 o                         
  -4   0   1       4244.28       5819.54        69.74 o                         
  -3   0   1        102.42        158.96         4.93 o                         
  -1   0   1        105.12        180.74         3.25 o                         
   1   0   1        466.80        735.87        17.29 o                         
   2   0   1        122.94        151.86         5.33 o                         
   3   0   1          0.22          0.79         0.53 o                         
   4   0   1       1032.60       1421.76        44.04 o                         
   5   0   1         20.03         32.33         2.43 o                         
   6   0   1         97.39         97.88         4.45 o                         
   7   0   1         17.99         16.10         2.05 o                         
   8   0   1         59.22         55.62         3.83 o                         
  -8   1   1         66.42         58.22         4.09 o                         
  -7   1   1          6.87          9.17         1.64 o                         
  -6   1   1        187.73        172.66         5.74 o                         
  -5   1   1         74.03         74.23         4.15 o                         
  -4   1   1       4343.04       5156.93        56.66 o                         
  -3   1   1       1137.68       1331.28        24.63 o                         
  -2   1   1       4466.09       6480.57        88.90 o                         
  -1   1   1       1905.77       2505.61        35.89 o                         
   1   1   1       4500.90       5194.19        99.16 o                         
   2   1   1        744.24        974.64        27.38 o                         
   3   1   1        364.28        543.75        14.42 o                         
   4   1   1        342.32        390.87        10.71 o                         
   5   1   1        124.19        156.25         6.10 o                         
   6   1   1        441.40        446.25        13.45 o                         
   7   1   1         20.52         23.26         2.51 o                         
   8   1   1         76.76         74.41         4.65 o                         
   9   1   1          0.56          5.74         4.16 o                         
  -8   2   1         85.99         64.20         8.63 o                         
  -7   2   1        476.60        403.38        12.49 o                         
  -6   2   1         16.07         18.45         1.49 o                         
  -5   2   1        887.54        877.99        14.96 o                         
  -4   2   1         46.95         54.61         2.18 o                         
  -3   2   1       1527.79       1700.41        41.18 o                         
  -2   2   1        201.71        171.71         6.72 o                         
  -1   2   1         52.71         56.53         2.11 o                         
   0   2   1       3441.35       3377.88        46.10 o                         
   1   2   1       2112.33       2427.33        30.34 o                         
   2   2   1        597.63        866.79        18.12 o                         
   3   2   1        158.23        152.73         5.77 o                         
   4   2   1         80.00        114.70         5.71 o                         
   5   2   1          1.89         -0.19         0.92 o                         
   6   2   1         23.45         31.42         3.08 o                         
   7   2   1          1.95          1.36         1.28 o                         
   8   2   1          9.96          7.68         1.50 o                         
   9   2   1        215.21        179.18        16.07 o                         
  -7   3   1        196.76        179.66         9.55 o                         
  -6   3   1         49.93         34.15         2.95 o                         
  -5   3   1        405.10        353.63         9.15 o                         
  -4   3   1        981.14        983.21        18.36 o                         
  -3   3   1          0.11          0.27         0.56 o                         
  -2   3   1        119.37        122.31         3.23 o                         
  -1   3   1         27.59         37.04         1.42 o                         
   0   3   1       1680.82       1579.44        36.65 o                         
   1   3   1       2033.37       1924.80        20.82 o                         
   2   3   1       2233.90       2666.96        28.66 o                         
   3   3   1        762.15        996.27        16.01 o                         
   4   3   1        659.82       1027.76        29.36 o                         
   5   3   1       1393.70       1494.33        42.88 o                         
   6   3   1        192.15        201.13         6.73 o                         
   7   3   1         75.78         64.50         3.94 o                         
   8   3   1         61.78         55.42         5.59 o                         
   9   3   1        222.91        217.60         9.32 o                         
  -7   4   1         83.69         66.82         4.50 o                         
  -6   4   1          3.66          4.47         1.72 o                         
  -5   4   1        310.34        256.55         6.86 o                         
  -4   4   1       1126.86        934.85        14.13 o                         
  -3   4   1        557.71        526.05        10.14 o                         
  -2   4   1       1035.96        744.34        18.93 o                         
  -1   4   1        150.45        133.33         3.70 o                         
   0   4   1       2329.41       1644.01        69.18 o                         
   1   4   1        466.29        446.71         7.19 o                         
   2   4   1       5865.46       6887.27        89.00 o                         
   3   4   1         57.47         42.34         2.45 o                         
   4   4   1        464.55        523.95        12.04 o                         
   5   4   1        819.04       1093.36        24.26 o                         
   6   4   1        233.18        270.77        11.23 o                         
   7   4   1         21.06         20.41         2.44 o                         
   8   4   1        239.71        238.91         9.44 o                         
   9   4   1         24.87         24.99         4.12 o                         
  -7   5   1         96.81        100.36        10.47 o                         
  -6   5   1         34.44         39.25         2.83 o                         
  -5   5   1         41.79         40.98         2.63 o                         
  -4   5   1          1.26          2.33         0.80 o                         
  -3   5   1         14.19         11.73         2.55 o                         
  -2   5   1        702.66        623.40        24.08 o                         
  -1   5   1        870.08        783.94        12.93 o                         
   0   5   1       1394.36        995.05        42.95 o                         
   1   5   1          8.49         30.85         1.75 o                         
   2   5   1        166.77        187.24         5.02 o                         
   3   5   1          2.07          1.01         0.80 o                         
   4   5   1          0.14          1.63         0.89 o                         
   5   5   1        834.14        858.61        17.55 o                         
   6   5   1         71.07         72.84         4.88 o                         
   7   5   1         60.58         59.85         6.12 o                         
   8   5   1         11.23         10.53         2.15 o                         
   9   5   1        117.48         95.36        14.63 o                         
  -6   6   1         38.47         36.89         5.23 o                         
  -5   6   1        647.88        634.31        19.39 o                         
  -4   6   1        105.75         81.52        11.13 o                         
  -3   6   1        914.89        890.90        22.22 o                         
  -2   6   1        105.90         99.13         5.11 o                         
  -1   6   1       2465.20       2266.84        40.13 o                         
   0   6   1         11.69         17.03         1.07 o                         
   1   6   1       2787.45       2949.78        33.09 o                         
   2   6   1        199.71        169.76         5.12 o                         
   3   6   1        876.16        968.82        32.93 o                         
   4   6   1        199.85        290.58         9.00 o                         
   5   6   1        395.29        479.70        12.68 o                         
   6   6   1        423.50        428.77        12.67 o                         
   7   6   1        167.92        182.22        15.19 o                         
   8   6   1        110.04        100.54         6.52 o                         
  -6   7   1        122.01        122.58         8.88 o                         
  -5   7   1         72.37         78.42         6.82 o                         
  -4   7   1        625.22        633.64        33.49 o                         
  -3   7   1        112.50        106.22         7.24 o                         
  -2   7   1        195.15        177.57         5.29 o                         
  -1   7   1        111.01         81.23         3.82 o                         
   0   7   1         13.78         13.16         1.97 o                         
   1   7   1        142.36        165.55         4.65 o                         
   2   7   1        187.85        206.31         5.99 o                         
   3   7   1        356.50        332.20        10.24 o                         
   4   7   1        352.40        404.94        18.83 o                         
   5   7   1        357.47        377.25        11.43 o                         
   6   7   1        266.61        290.48        10.53 o                         
   7   7   1        531.02        518.14        18.64 o                         
   8   7   1        104.89         98.76         8.38 o                         
  -5   8   1         86.29         84.53         7.62 o                         
  -4   8   1          0.04          4.11         2.53 o                         
  -3   8   1         50.85         59.72         6.03 o                         
  -2   8   1          3.28          3.83         0.75 o                         
  -1   8   1         96.34        101.51         4.62 o                         
   0   8   1       1125.27        993.91        16.84 o                         
   1   8   1         19.78         23.42         2.32 o                         
   2   8   1       1398.43       1412.71        32.05 o                         
   3   8   1          9.01         10.37         1.75 o                         
   4   8   1       1091.17       1072.34        27.49 o                         
   5   8   1          0.25          2.54         1.47 o                         
   6   8   1        581.98        553.56        15.56 o                         
   7   8   1         71.01         63.37         6.74 o                         
   8   8   1         17.27         17.45         3.56 o                         
  -4   9   1        415.50        486.61        19.41 o                         
  -3   9   1         45.77         46.53         5.62 o                         
  -2   9   1        184.03        162.53         6.21 o                         
  -1   9   1          9.09         15.89         2.19 o                         
   0   9   1         55.01         61.63         4.22 o                         
   1   9   1         17.39         17.47         1.81 o                         
   2   9   1         62.82         51.27         3.23 o                         
   3   9   1        495.68        489.24        11.30 o                         
   4   9   1        596.77        611.49        26.00 o                         
   5   9   1        351.69        373.09        17.04 o                         
   6   9   1        306.69        302.70        14.70 o                         
   7   9   1        722.46        730.24        68.68 o                         
   8   9   1        108.02        101.85        12.78 o                         
  -3  10   1          6.01          5.95         2.58 o                         
  -2  10   1          0.86          3.22         0.84 o                         
  -1  10   1         30.25         31.73         3.36 o                         
   0  10   1          0.31          0.15         1.36 o                         
   1  10   1        213.74        220.40         9.96 o                         
   2  10   1         23.16         28.79         2.54 o                         
   3  10   1        328.85        322.60         9.45 o                         
   4  10   1         49.17         43.46         3.71 o                         
   5  10   1         33.57         29.71         3.33 o                         
   6  10   1         54.17         52.16         7.65 o                         
   7  10   1         35.88         36.32         7.71 o                         
  -2  11   1         50.75         52.30         8.08 o                         
  -1  11   1         74.55         77.63         4.89 o                         
   0  11   1         10.95         12.01         2.90 o                         
   1  11   1        175.34        167.02         8.20 o                         
   2  11   1          7.01          6.68         1.81 o                         
   3  11   1         22.18         23.32         2.90 o                         
   4  11   1         28.10         33.86         3.80 o                         
   5  11   1          0.69          0.61         1.56 o                         
   6  11   1         14.89         13.03         4.12 o                         
   0  12   1        273.21        294.37        15.79 o                         
   1  12   1          2.14          6.40         2.29 o                         
   2  12   1         67.70         59.28         3.82 o                         
   3  12   1          8.25          7.50         2.69 o                         
   4  12   1        591.70        566.34        16.09 o                         
   5  12   1          2.74          9.54         4.02 o                         
  -4 -11   2          0.61          5.14         2.93 o                         
  -3 -11   2         50.73         48.46         4.67 o                         
  -2 -11   2          9.10         -0.10         3.52 o                         
  -1 -11   2         29.99         38.66         7.99 o                         
   0 -11   2         80.71         92.42         6.62 o                         
  -5 -10   2        174.82        167.85        14.77 o                         
  -4 -10   2        339.36        334.12        12.44 o                         
  -3 -10   2         84.06         94.97         6.06 o                         
  -2 -10   2        139.51        141.77         6.99 o                         
  -1 -10   2         56.12         53.81         5.15 o                         
   0 -10   2          5.27          6.06         1.49 o                         
   1 -10   2          6.82          9.52         2.43 o                         
   2 -10   2         12.95         17.55         5.52 o                         
  -6  -9   2          0.60         10.64         5.01 o                         
  -5  -9   2          5.32         11.03         4.31 o                         
  -4  -9   2          0.09          1.22         1.81 o                         
  -3  -9   2        132.85        136.33         7.36 o                         
  -2  -9   2         87.34         88.05         4.93 o                         
  -1  -9   2        628.47        621.86        16.62 o                         
   0  -9   2        212.07        186.32        10.35 o                         
   1  -9   2        174.47        178.00        10.53 o                         
   2  -9   2          1.77          2.04         1.25 o                         
   3  -9   2         69.59         92.43         7.67 o                         
  -7  -8   2          6.14          9.65         4.91 o                         
  -6  -8   2        105.34        132.50        12.66 o                         
  -5  -8   2         57.29         68.64         5.77 o                         
  -4  -8   2       1230.60       1381.42        56.67 o                         
  -3  -8   2        229.03        233.37         8.24 o                         
  -2  -8   2        564.42        591.96        17.99 o                         
  -1  -8   2        519.78        482.43        11.95 o                         
   0  -8   2         92.00        103.35         5.52 o                         
   1  -8   2        167.37        137.97         4.51 o                         
   2  -8   2          1.06          2.15         0.77 o                         
   3  -8   2          4.99          8.89         2.86 o                         
   4  -8   2         73.89         81.33         8.72 o                         
  -8  -7   2        525.31        562.24        29.29 o                         
  -7  -7   2        283.72        300.04        35.44 o                         
  -6  -7   2        119.86        125.02         9.27 o                         
  -5  -7   2          3.94         11.81         2.57 o                         
  -4  -7   2         69.34         84.66         5.65 o                         
  -3  -7   2         41.92         44.85         3.52 o                         
  -2  -7   2          7.86         14.61         2.53 o                         
  -1  -7   2        292.21        247.67         9.07 o                         
   0  -7   2         27.94         26.72         2.91 o                         
   1  -7   2       1005.67        915.77        25.49 o                         
   2  -7   2        156.69        140.51         4.35 o                         
   3  -7   2        391.19        390.50        13.81 o                         
   4  -7   2         76.77         72.50         3.28 o                         
   5  -7   2        233.97        219.50        10.17 o                         
  -8  -6   2          0.16          5.25         3.05 o                         
  -7  -6   2        138.04        153.06        10.42 o                         
  -6  -6   2          0.20          4.48         2.20 o                         
  -5  -6   2        215.07        228.83         9.26 o                         
  -4  -6   2        267.01        333.80        10.90 o                         
  -3  -6   2        271.20        307.85         8.84 o                         
  -2  -6   2        116.52        106.31         4.76 o                         
  -1  -6   2        626.16        556.99        12.14 o                         
   0  -6   2        716.18        760.08        28.33 o                         
   1  -6   2          6.05          7.90         1.20 o                         
   2  -6   2        127.65        130.56         3.77 o                         
   3  -6   2         98.19         92.90         7.48 o                         
   4  -6   2          0.03          3.09         1.30 o                         
   5  -6   2         15.35         13.22         1.87 o                         
   6  -6   2        110.63        142.88        15.84 o                         
  -8  -5   2          2.49          7.10         3.89 o                         
  -7  -5   2        559.05        596.39        17.14 o                         
  -6  -5   2         15.70         14.93         2.94 o                         
  -5  -5   2         63.67         97.46         5.88 o                         
  -4  -5   2         77.82         61.62         4.42 o                         
  -3  -5   2        521.65        603.74        12.48 o                         
  -2  -5   2        711.77        827.35        14.40 o                         
  -1  -5   2        276.28        313.65         7.50 o                         
   0  -5   2        354.11        376.25        11.13 o                         
   1  -5   2         91.44         75.72         3.27 o                         
   2  -5   2          0.85          0.21         0.74 o                         
   3  -5   2         73.63         61.14         6.25 o                         
   4  -5   2        282.41        282.69        13.76 o                         
   5  -5   2         93.13         99.20         4.53 o                         
   6  -5   2          0.08          2.36         1.67 o                         
  -8  -4   2         21.18         17.72         4.08 o                         
  -7  -4   2         25.97         30.67         3.62 o                         
  -6  -4   2         21.68         29.80         3.07 o                         
  -5  -4   2       1075.49       1282.07        38.70 o                         
  -4  -4   2          6.34         19.95         3.82 o                         
  -3  -4   2       1308.93       1521.79        24.72 o                         
  -2  -4   2        210.61        203.35         5.97 o                         
  -1  -4   2       1119.98       1212.45        23.38 o                         
   0  -4   2       1466.79       1570.54        30.70 o                         
   1  -4   2        394.08        310.63         8.84 o                         
   2  -4   2       2126.91       2000.00        23.83 o                         
   3  -4   2        652.19        655.33        15.01 o                         
   4  -4   2        176.42        188.56         5.91 o                         
   5  -4   2        355.81        327.03         8.99 o                         
   6  -4   2          3.86          5.17         4.84 o                         
   7  -4   2         13.92         18.44         3.68 o                         
  -8  -3   2        545.29        517.91        33.67 o                         
  -7  -3   2          0.44          1.31         1.36 o                         
  -6  -3   2        682.44        794.31        15.93 o                         
  -5  -3   2         88.10        107.99         5.00 o                         
  -4  -3   2        851.55       1032.31        23.93 o                         
  -3  -3   2        144.62        150.83         5.85 o                         
  -2  -3   2         16.23         19.31         1.83 o                         
  -1  -3   2       2716.23       3489.06        43.89 o                         
   0  -3   2        195.58        154.05         5.10 o                         
   1  -3   2        349.37        333.89         6.36 o                         
   2  -3   2        400.20        357.06         6.31 o                         
   3  -3   2        593.52        514.93        11.70 o                         
   4  -3   2          7.07          7.19         1.19 o                         
   5  -3   2         13.43          6.99         1.20 o                         
   6  -3   2        130.39        150.72        11.61 o                         
   7  -3   2         22.66         54.23        23.73 o                         
  -8  -2   2         25.69         20.71         3.42 o                         
  -7  -2   2         13.46         16.23         4.48 o                         
  -6  -2   2          0.49          2.38         1.45 o                         
  -5  -2   2        104.60        128.77         5.85 o                         
  -4  -2   2         99.40        123.52         5.31 o                         
  -3  -2   2       1994.43       2529.02        45.18 o                         
  -2  -2   2         28.86         39.98         2.52 o                         
  -1  -2   2        857.23        958.93        13.15 o                         
   0  -2   2       6770.32       7501.46       108.87 o                         
   1  -2   2       4531.45       4508.17        82.23 o                         
   2  -2   2        665.23        623.36        18.00 o                         
   3  -2   2       1251.01       1076.27        13.09 o                         
   4  -2   2       2269.29       2720.16        90.63 o                         
   5  -2   2        145.81        150.18        15.29 o                         
   6  -2   2        127.25        177.09        29.78 o                         
   7  -2   2         15.26         21.09         2.64 o                         
   8  -2   2         25.17         27.79         4.37 o                         
  -8  -1   2         33.19         28.82         3.60 o                         
  -7  -1   2         26.10         20.26         3.57 o                         
  -6  -1   2          2.65          5.73         1.71 o                         
  -5  -1   2        615.38        821.15        16.57 o                         
  -4  -1   2        586.74        760.15        14.70 o                         
  -3  -1   2       6629.53      10183.07       115.45 o                         
  -2  -1   2        549.87        724.42        12.03 o                         
  -1  -1   2      10104.68      14169.86       196.35 o                         
   0  -1   2       7055.00       8845.18       192.75 o                         
   1  -1   2       7721.35       8487.35       120.96 o                         
   2  -1   2         82.47        103.98         3.12 o                         
   3  -1   2        512.84        721.81        14.85 o                         
   4  -1   2        120.89        158.77         5.90 o                         
   5  -1   2         69.00         76.42         4.09 o                         
   6  -1   2          2.02          3.01         0.84 o                         
   7  -1   2        220.77        261.60         9.68 o                         
   8  -1   2         69.89         75.68         7.58 o                         
  -8   0   2         76.98         72.88         5.34 o                         
  -7   0   2          3.91          9.17         1.69 o                         
  -6   0   2        821.68        960.06        22.29 o                         
  -5   0   2          7.00          5.89         2.69 o                         
  -4   0   2       5705.96       8010.97       134.54 o                         
  -3   0   2        734.72       1200.24        18.41 o                         
  -2   0   2       3226.37       5304.69        56.40 o                         
  -1   0   2          3.56         16.93         1.02 o                         
   0   0   2         43.03         51.32         2.31 o                         
   1   0   2        722.15        843.10        18.67 o                         
   2   0   2        230.09        263.38         5.01 o                         
   3   0   2        736.15       1175.42        15.54 o                         
   4   0   2        132.65        205.92         5.28 o                         
   5   0   2          2.63          4.71         1.02 o                         
   6   0   2        251.51        291.44        17.62 o                         
   7   0   2        126.78        133.02         7.45 o                         
   8   0   2         20.24         24.27         2.14 o                         
  -8   1   2        648.38        531.75        14.30 o                         
  -7   1   2        175.45        155.14         6.89 o                         
  -6   1   2       3843.06       4013.83        58.51 o                         
  -5   1   2         27.15         17.90         1.97 o                         
  -4   1   2       4118.06       5179.54        73.58 o                         
  -3   1   2          3.81          0.40         0.97 o                         
  -2   1   2       3345.87       4236.02        79.33 o                         
  -1   1   2       1489.72       2043.37        36.77 o                         
   0   1   2       1109.46       1204.12        20.75 o                         
   1   1   2       2805.78       3122.16        85.46 o                         
   2   1   2         39.19         27.00         1.76 o                         
   3   1   2        116.97        141.47        12.01 o                         
   4   1   2        132.13        146.80         5.67 o                         
   5   1   2         22.07         18.58         1.92 o                         
   6   1   2         31.29         29.17         2.45 o                         
   7   1   2          6.35          5.03         1.36 o                         
   8   1   2         13.28         15.81         2.44 o                         
   9   1   2          0.04          4.05         3.42 o                         
  -8   2   2          0.29          2.31         3.91 o                         
  -7   2   2        313.85        297.71         8.23 o                         
  -6   2   2          2.41          4.25         1.48 o                         
  -5   2   2        174.05        175.85         4.93 o                         
  -4   2   2        725.55        650.33        12.40 o                         
  -3   2   2          3.16          0.82         0.56 o                         
  -2   2   2        763.47       1016.94        22.49 o                         
  -1   2   2        257.18        358.15        11.37 o                         
   0   2   2        214.26        208.88         3.59 o                         
   1   2   2       1441.06       1387.85        14.91 o                         
   2   2   2       1701.76       1905.85        77.12 o                         
   3   2   2         16.40          8.20         1.27 o                         
   4   2   2        701.95        939.54        51.05 o                         
   5   2   2         56.98         57.04         3.05 o                         
   6   2   2          0.74         -0.62         1.46 o                         
   7   2   2        290.71        286.34         9.75 o                         
   8   2   2         23.61         33.04         2.82 o                         
   9   2   2        348.77        334.30        22.07 o                         
  -7   3   2          0.09          0.40         0.80 o                         
  -6   3   2        245.12        224.56         5.53 o                         
  -5   3   2        466.73        424.57         9.84 o                         
  -4   3   2          0.11          1.37         0.63 o                         
  -3   3   2        243.35        191.26         6.44 o                         
  -2   3   2         24.76         22.44         0.95 o                         
  -1   3   2       1413.55       1200.22        12.01 o                         
   0   3   2         70.34         66.65         2.02 o                         
   1   3   2        413.29        371.98         6.78 o                         
   2   3   2        169.76        233.61         5.33 o                         
   3   3   2       1469.25       1376.26        24.25 o                         
   4   3   2         48.18         53.25         3.04 o                         
   5   3   2         73.37         43.04         3.07 o                         
   6   3   2         98.97         87.89         4.10 o                         
   7   3   2         46.75         44.92         2.79 o                         
   8   3   2          4.81         11.65         1.83 o                         
   9   3   2          9.34          5.28         2.31 o                         
  -7   4   2        206.27        179.16         7.70 o                         
  -6   4   2        408.52        370.10        10.46 o                         
  -5   4   2        924.63        869.16        16.43 o                         
  -4   4   2        244.83        208.92         6.59 o                         
  -3   4   2        248.96        247.90         5.45 o                         
  -2   4   2        125.12        113.81         2.51 o                         
  -1   4   2         13.81         13.09         1.02 o                         
   0   4   2       1119.50       1071.07        15.02 o                         
   1   4   2         52.91         42.57         1.87 o                         
   2   4   2         10.57          2.18         0.60 o                         
   3   4   2         12.07         40.07         2.20 o                         
   4   4   2        386.45        291.41         7.79 o                         
   5   4   2        565.02        618.61        13.25 o                         
   6   4   2       1645.82       1646.70        32.45 o                         
   7   4   2        358.69        354.40         9.38 o                         
   8   4   2        442.16        412.86        10.63 o                         
   9   4   2        179.71        142.52         8.95 o                         
  -7   5   2          0.02         -0.33         1.29 o                         
  -6   5   2         18.95         17.58         2.51 o                         
  -5   5   2         20.26         24.91         2.02 o                         
  -4   5   2        162.66        165.79         5.11 o                         
  -3   5   2        111.55         99.64         4.21 o                         
  -2   5   2        572.58        495.31         8.36 o                         
  -1   5   2        370.72        372.97         7.93 o                         
   0   5   2          8.82         12.90         2.05 o                         
   1   5   2          3.98          4.41         0.73 o                         
   2   5   2       1308.57       1261.79        19.74 o                         
   3   5   2        285.29        289.05         6.65 o                         
   4   5   2        441.28        452.20         9.41 o                         
   5   5   2         83.64         59.19         3.92 o                         
   6   5   2        643.09        531.08        19.03 o                         
   7   5   2          0.13         -0.99         1.41 o                         
   8   5   2          3.56          4.64         1.57 o                         
   9   5   2         94.65         65.39        10.36 o                         
  -6   6   2         10.70         13.84         1.73 o                         
  -5   6   2          9.84         10.37         1.63 o                         
  -4   6   2        357.65        306.38         9.78 o                         
  -3   6   2        226.95        194.92         9.40 o                         
  -2   6   2        146.78        143.38         4.63 o                         
  -1   6   2        135.70        120.32         4.42 o                         
   0   6   2        916.17        699.57        13.05 o                         
   1   6   2        138.05         99.97         4.13 o                         
   2   6   2       1023.65       1101.21        18.87 o                         
   3   6   2        289.77        326.60         7.60 o                         
   4   6   2       1285.94       1293.07        40.29 o                         
   5   6   2        679.40        698.59        15.18 o                         
   6   6   2        305.87        303.64        10.03 o                         
   7   6   2         34.38         31.63         3.52 o                         
   8   6   2        116.82        105.51        12.15 o                         
   9   6   2         82.57         59.74         8.49 o                         
  -6   7   2         35.35         36.11         5.20 o                         
  -5   7   2         38.22         38.91         5.28 o                         
  -4   7   2        173.74        186.24        10.51 o                         
  -3   7   2         33.06         39.34         4.61 o                         
  -2   7   2        248.74        245.01         6.74 o                         
  -1   7   2        788.20        753.00        14.26 o                         
   0   7   2        432.28        417.21        10.04 o                         
   1   7   2        964.34        758.30        15.52 o                         
   2   7   2         38.81         24.33         1.87 o                         
   3   7   2        417.30        361.41         9.72 o                         
   4   7   2         73.34         70.56         3.82 o                         
   5   7   2       1153.00        996.89        21.55 o                         
   6   7   2          4.85          6.24         1.99 o                         
   7   7   2        659.72        563.37        18.61 o                         
   8   7   2          9.40          5.85         2.47 o                         
  -5   8   2        101.09        112.43         8.94 o                         
  -4   8   2         13.72         12.17        10.88 o                         
  -3   8   2         29.67         36.10         4.90 o                         
  -2   8   2        302.44        281.26         7.77 o                         
  -1   8   2         79.01         87.10         4.32 o                         
   0   8   2        166.57        151.39         6.03 o                         
   1   8   2        251.03        259.25         5.99 o                         
   2   8   2        257.37        289.08         8.81 o                         
   3   8   2          0.24          1.41         1.13 o                         
   4   8   2          3.86         13.10         1.97 o                         
   5   8   2        135.12        120.83         5.63 o                         
   6   8   2         31.71         28.73         3.54 o                         
   7   8   2        188.54        196.35        10.91 o                         
   8   8   2        146.23        125.63         9.08 o                         
  -4   9   2         10.34         14.15         7.65 o                         
  -3   9   2        340.58        372.69        16.04 o                         
  -2   9   2         61.76         64.72         5.22 o                         
  -1   9   2        419.46        397.86        12.41 o                         
   0   9   2        976.48        904.39        18.19 o                         
   1   9   2       1437.34       1322.71        20.79 o                         
   2   9   2       1506.42       1481.38        38.27 o                         
   3   9   2        243.96        258.18         7.79 o                         
   4   9   2        811.44        776.35        16.99 o                         
   5   9   2        582.48        552.49        14.17 o                         
   6   9   2         96.14         82.02         5.67 o                         
   7   9   2        184.53        171.52        20.62 o                         
   8   9   2         20.46         18.49         6.62 o                         
  -3  10   2        145.23        173.56        11.39 o                         
  -2  10   2          6.26          5.90         1.65 o                         
  -1  10   2        122.87        122.56         5.89 o                         
   0  10   2         67.18         65.68         4.52 o                         
   1  10   2        351.33        336.48        12.79 o                         
   2  10   2         47.88         48.10         3.33 o                         
   3  10   2        115.84        106.98         4.99 o                         
   4  10   2        227.22        225.62         8.04 o                         
   5  10   2         63.83         64.85         4.61 o                         
   6  10   2          1.37          0.48         2.20 o                         
   7  10   2          0.45          3.74         2.39 o                         
  -2  11   2         12.56         13.66         3.71 o                         
  -1  11   2         12.64         15.13         2.23 o                         
   0  11   2          5.67          5.23         1.74 o                         
   1  11   2          2.73          5.32         2.01 o                         
   2  11   2          4.36          3.57         1.33 o                         
   3  11   2         36.62         29.17         4.17 o                         
   4  11   2         18.24         19.28         2.90 o                         
   5  11   2        150.90        129.68         7.65 o                         
   6  11   2          4.75          1.11         2.21 o                         
   0  12   2         30.18         22.98         3.17 o                         
   1  12   2         81.89         85.06         6.06 o                         
   2  12   2        105.51        102.36         4.75 o                         
   3  12   2         44.08         42.84         5.25 o                         
   4  12   2        117.34        145.98         9.84 o                         
   5  12   2          5.59          6.68         2.93 o                         
  -2 -11   3         36.37         38.80         6.63 o                         
  -5 -10   3          0.05          4.62         3.70 o                         
  -4 -10   3         38.56         45.76         5.91 o                         
  -3 -10   3          0.16         -0.06         2.91 o                         
  -2 -10   3          7.43          9.08         2.67 o                         
  -1 -10   3          4.97          4.87         1.54 o                         
   0 -10   3        254.29        264.52        17.80 o                         
   1 -10   3          7.53         12.17         2.67 o                         
  -6  -9   3          3.86         17.90         6.55 o                         
  -5  -9   3        174.46        207.88        15.25 o                         
  -4  -9   3        205.34        210.10         9.78 o                         
  -3  -9   3        562.05        600.52        19.33 o                         
  -2  -9   3        310.71        326.27        11.20 o                         
  -1  -9   3          5.04          8.97         2.15 o                         
   0  -9   3        144.33        134.35         6.72 o                         
   1  -9   3          0.60          3.62         1.25 o                         
   2  -9   3        178.62        195.30        12.65 o                         
   3  -9   3          3.30          6.54         2.97 o                         
  -7  -8   3          2.15          3.92         3.89 o                         
  -6  -8   3        399.35        443.33        24.12 o                         
  -5  -8   3         34.40         37.86         6.85 o                         
  -4  -8   3         21.95         25.51         3.66 o                         
  -3  -8   3        145.88        147.84         6.76 o                         
  -2  -8   3          0.96          4.71         1.32 o                         
  -1  -8   3          2.31          1.47         1.37 o                         
   0  -8   3         36.94         39.12         4.34 o                         
   1  -8   3          6.76          8.89         1.64 o                         
   2  -8   3          3.73          3.12         1.15 o                         
   3  -8   3          3.31          1.49         0.37 o                         
   4  -8   3          2.08          4.84         2.76 o                         
  -7  -7   3          3.35         13.38         4.58 o                         
  -6  -7   3        182.55        214.21        15.78 o                         
  -5  -7   3        679.08        740.73        32.53 o                         
  -4  -7   3        591.16        677.31        17.30 o                         
  -3  -7   3        787.18        888.26        24.06 o                         
  -2  -7   3          0.76          6.41         1.68 o                         
  -1  -7   3       1661.67       1670.82        24.76 o                         
   0  -7   3         36.26         40.57         3.06 o                         
   1  -7   3        454.38        427.05        10.01 o                         
   2  -7   3         28.43         34.20         2.19 o                         
   3  -7   3         10.48          7.33         1.04 o                         
   4  -7   3         68.22         71.28         4.10 o                         
   5  -7   3         19.83         42.71         9.45 o                         
  -8  -6   3        287.68        330.86        21.71 o                         
  -7  -6   3        204.06        258.86        17.87 o                         
  -6  -6   3        355.55        407.06        22.61 o                         
  -5  -6   3          0.21          4.36         2.24 o                         
  -4  -6   3        623.89        756.83        18.07 o                         
  -3  -6   3         91.55         91.57         5.00 o                         
  -2  -6   3        400.26        434.16        10.59 o                         
  -1  -6   3        220.81        214.29         6.79 o                         
   0  -6   3          6.58          9.71         1.62 o                         
   1  -6   3          0.39          0.72         1.49 o                         
   2  -6   3        123.67        114.01         3.82 o                         
   3  -6   3         10.12         10.82         1.21 o                         
   4  -6   3         59.36         51.42         2.71 o                         
   5  -6   3         66.39         65.41         4.03 o                         
   6  -6   3         25.25         33.19         8.54 o                         
  -8  -5   3        102.54        110.58        12.13 o                         
  -7  -5   3          0.76         12.86         3.70 o                         
  -6  -5   3         19.48         15.62         2.41 o                         
  -5  -5   3          1.55          2.42         2.50 o                         
  -4  -5   3        132.31        143.96         7.69 o                         
  -3  -5   3        146.91        182.36         9.83 o                         
  -2  -5   3         12.00          7.53         1.61 o                         
  -1  -5   3         40.99         39.23         2.75 o                         
   0  -5   3          0.41          3.51         1.14 o                         
   1  -5   3        204.20        196.76         6.72 o                         
   2  -5   3        435.96        365.48         8.24 o                         
   3  -5   3         56.43         57.06         2.78 o                         
   4  -5   3        159.12        146.02        11.09 o                         
   5  -5   3         92.83         85.77         4.15 o                         
   6  -5   3        158.91        158.79        16.23 o                         
  -8  -4   3         22.50         23.65         4.86 o                         
  -7  -4   3        717.21        802.66        25.73 o                         
  -6  -4   3         17.34         24.20         2.77 o                         
  -5  -4   3        587.21        655.53        14.13 o                         
  -4  -4   3         83.85         76.88         4.80 o                         
  -3  -4   3        201.40        288.10         9.02 o                         
  -2  -4   3        415.21        515.65        10.69 o                         
  -1  -4   3         36.79         39.02         2.75 o                         
   0  -4   3        656.97        639.34        20.55 o                         
   1  -4   3        497.57        524.97        13.89 o                         
   2  -4   3          3.00          5.43         1.30 o                         
   3  -4   3          9.67         12.95         1.57 o                         
   4  -4   3         52.36         46.67         5.14 o                         
   5  -4   3         53.21         43.83         4.47 o                         
   6  -4   3         11.68         13.65         3.10 o                         
   7  -4   3         34.30         40.60         4.94 o                         
  -8  -3   3        150.43        146.34         9.67 o                         
  -7  -3   3         34.40         35.66         5.21 o                         
  -6  -3   3         14.26         28.38         2.87 o                         
  -5  -3   3          7.18          8.26         1.59 o                         
  -4  -3   3        363.71        403.83        11.67 o                         
  -3  -3   3        145.20        222.48         7.48 o                         
  -2  -3   3          0.11          2.27         1.27 o                         
  -1  -3   3          7.18         19.46         2.43 o                         
   0  -3   3        111.48         77.24         3.32 o                         
   1  -3   3         53.02         62.00         2.80 o                         
   2  -3   3         54.69         39.74         2.53 o                         
   3  -3   3        125.92         95.99         5.63 o                         
   4  -3   3        253.06        198.15         7.87 o                         
   5  -3   3        522.94        502.52        18.23 o                         
   6  -3   3          5.46          8.85         2.32 o                         
   7  -3   3        170.61        232.10        11.70 o                         
  -8  -2   3        132.77        136.80        10.27 o                         
  -7  -2   3        228.24        238.48         9.70 o                         
  -6  -2   3          0.09          4.26         2.24 o                         
  -5  -2   3       1149.43       1343.33        38.38 o                         
  -4  -2   3          5.85          9.18         1.87 o                         
  -3  -2   3       1097.95       1488.25        27.53 o                         
  -2  -2   3         60.40         66.80         3.56 o                         
  -1  -2   3       3084.40       3743.09       107.63 o                         
   0  -2   3        372.27        409.56        10.66 o                         
   1  -2   3       1201.45       1327.50        24.58 o                         
   2  -2   3        464.28        507.59        10.88 o                         
   3  -2   3          0.97          3.64         0.67 o                         
   4  -2   3         34.12         13.68         1.36 o                         
   5  -2   3         85.21         68.86         4.98 o                         
   6  -2   3        160.62        214.87         9.87 o                         
   7  -2   3         90.74        150.01         8.71 o                         
   8  -2   3        150.41        209.09        15.12 o                         
  -8  -1   3         47.56         43.15         4.73 o                         
  -7  -1   3        311.53        350.68        10.40 o                         
  -6  -1   3        285.87        322.16         9.19 o                         
  -5  -1   3        454.84        606.31        14.10 o                         
  -4  -1   3        112.52        139.60         5.72 o                         
  -3  -1   3          4.48          4.32         1.15 o                         
  -2  -1   3       1014.99       1446.95        21.00 o                         
  -1  -1   3       1229.43       1432.72        24.08 o                         
   0  -1   3       3537.90       4501.11        44.26 o                         
   1  -1   3       1869.93       1833.86        28.78 o                         
   2  -1   3        125.53        127.81         3.36 o                         
   3  -1   3         68.68         76.44         4.01 o                         
   4  -1   3        580.24        623.77        14.49 o                         
   5  -1   3        486.27        706.72        13.06 o                         
   6  -1   3        129.39        165.45         5.76 o                         
   7  -1   3         40.78         48.27         5.81 o                         
   8  -1   3          0.15          0.77         1.47 o                         
  -8   0   3        191.19        171.02         8.33 o                         
  -7   0   3        114.10        117.77         5.73 o                         
  -6   0   3        664.05        740.25        19.21 o                         
  -5   0   3        189.60        211.18         7.75 o                         
  -4   0   3         22.89         16.22         1.80 o                         
  -3   0   3       1743.70       2469.85        28.82 o                         
  -2   0   3       2464.73       3431.29        35.64 o                         
  -1   0   3       1198.95       1674.96        17.36 o                         
   0   0   3        211.79        219.54         8.07 o                         
   1   0   3       8589.46       8657.26        98.88 o                         
   2   0   3        171.18        188.40         3.77 o                         
   3   0   3         95.15        126.44         6.46 o                         
   4   0   3          0.99         -0.14         0.51 o                         
   5   0   3         61.82         89.34         6.89 o                         
   6   0   3         46.49         44.95         2.83 o                         
   7   0   3         26.94         32.78         2.09 o                         
   8   0   3         17.05         21.06         2.40 o                         
  -8   1   3       1885.28       1677.09        35.26 o                         
  -7   1   3          2.41          8.87         1.79 o                         
  -6   1   3       1128.07       1338.43        23.46 o                         
  -5   1   3         54.45         44.20         2.97 o                         
  -4   1   3        843.58        913.69        12.96 o                         
  -3   1   3        785.74       1098.98        16.13 o                         
  -2   1   3        223.32        218.97         6.79 o                         
  -1   1   3        417.66        589.19        12.58 o                         
   0   1   3       1248.89       1429.40        41.23 o                         
   1   1   3         11.80         11.16         0.80 o                         
   2   1   3         95.28         76.89         2.90 o                         
   3   1   3         56.22         44.46         2.38 o                         
   4   1   3         68.46         75.01         2.92 o                         
   5   1   3         11.10          5.97         0.89 o                         
   6   1   3        243.01        305.92         7.94 o                         
   7   1   3          3.82          5.39         1.03 o                         
   8   1   3        523.95        507.03        14.21 o                         
  -8   2   3         66.25         53.73        17.50 o                         
  -7   2   3          0.01          3.10         1.18 o                         
  -6   2   3         21.39         23.99         2.40 o                         
  -5   2   3         84.14         81.53         3.50 o                         
  -4   2   3        462.30        347.08         9.95 o                         
  -3   2   3        271.65        166.96         4.20 o                         
  -2   2   3        261.06        226.21         5.91 o                         
  -1   2   3       3429.62       3542.79        66.34 o                         
   0   2   3       6323.28       6240.21        82.00 o                         
   1   2   3       1164.49       1177.82        20.29 o                         
   2   2   3       1217.01       1048.22        18.02 o                         
   3   2   3        202.13        250.16        19.76 o                         
   4   2   3         47.30         50.52         3.58 o                         
   5   2   3        125.40        118.83         5.10 o                         
   6   2   3          4.32          8.07         1.18 o                         
   7   2   3        459.12        458.32        13.14 o                         
   8   2   3         33.96         28.74         2.00 o                         
   9   2   3          2.47          8.24         4.01 o                         
  -7   3   3        393.01        354.55        10.07 o                         
  -6   3   3         72.26         67.61         3.22 o                         
  -5   3   3         92.95         89.64         3.47 o                         
  -4   3   3        170.23        162.13         4.28 o                         
  -3   3   3        304.45        314.10         6.53 o                         
  -2   3   3        304.42        383.87         6.08 o                         
  -1   3   3          6.84         16.48         1.01 o                         
   0   3   3        250.09        224.74         4.95 o                         
   1   3   3       1269.83       1254.95        64.10 o                         
   2   3   3        834.32        848.46        15.03 o                         
   3   3   3         90.39         87.67         2.43 o                         
   4   3   3        122.07         75.85         4.88 o                         
   5   3   3         39.88         38.13         2.38 o                         
   6   3   3        183.34        166.17         6.67 o                         
   7   3   3         48.75         46.37         2.80 o                         
   8   3   3          7.75          6.99         1.37 o                         
   9   3   3        265.26        248.87        12.59 o                         
  -7   4   3        200.87        177.54         9.22 o                         
  -6   4   3         50.79         37.66         3.76 o                         
  -5   4   3        346.15        290.25        10.32 o                         
  -4   4   3        516.24        446.23         7.30 o                         
  -3   4   3        567.84        531.71         8.78 o                         
  -2   4   3          2.70          3.33         0.52 o                         
  -1   4   3       2287.33       2002.55        21.51 o                         
   0   4   3        287.01        241.92         4.81 o                         
   1   4   3        560.78        480.42         8.97 o                         
   2   4   3       1870.14       1917.34        34.00 o                         
   3   4   3        278.09        258.68         8.20 o                         
   4   4   3       1825.88       1714.83        24.29 o                         
   5   4   3        217.82        277.24         7.52 o                         
   6   4   3        643.52        698.83        16.80 o                         
   7   4   3         42.75         43.14         3.38 o                         
   8   4   3         99.78         84.56         4.10 o                         
   9   4   3         17.31         11.50         2.78 o                         
  -7   5   3          6.02          6.22         1.83 o                         
  -6   5   3        519.63        484.01        12.59 o                         
  -5   5   3          0.04          2.57         1.25 o                         
  -4   5   3       2669.61       2366.04        35.73 o                         
  -3   5   3        101.37         84.14         2.50 o                         
  -2   5   3       1075.80        922.38        16.08 o                         
  -1   5   3         11.60          6.72         0.67 o                         
   0   5   3       1863.47       1477.50        17.57 o                         
   1   5   3         30.24         28.25         1.66 o                         
   2   5   3         46.42         55.35         2.51 o                         
   3   5   3          2.59          7.08         0.96 o                         
   4   5   3        686.20        794.49        17.20 o                         
   5   5   3          5.70         13.11         1.79 o                         
   6   5   3        958.98        984.73        16.20 o                         
   7   5   3         37.34         27.25         3.24 o                         
   8   5   3        298.45        277.33        12.66 o                         
   9   5   3         31.47         22.49         3.76 o                         
  -6   6   3         20.76         20.86         2.30 o                         
  -5   6   3        254.17        222.05         9.46 o                         
  -4   6   3         27.66         29.22         3.98 o                         
  -3   6   3        370.11        350.78        10.32 o                         
  -2   6   3         23.84         30.21         2.02 o                         
  -1   6   3         40.41         49.19         2.85 o                         
   0   6   3          4.21         17.37         2.23 o                         
   1   6   3         80.81         64.24         2.67 o                         
   2   6   3        279.06        314.00         6.96 o                         
   3   6   3       2150.72       2065.26        25.67 o                         
   4   6   3        266.11        209.01         6.71 o                         
   5   6   3        375.19        307.90        10.39 o                         
   6   6   3       1011.50        884.00        17.86 o                         
   7   6   3        101.69         75.86         4.82 o                         
   8   6   3        184.56        146.38         8.21 o                         
   9   6   3          0.03          2.03         2.38 o                         
  -6   7   3          0.00          2.65         2.58 o                         
  -5   7   3        260.36        245.68        11.47 o                         
  -4   7   3         12.36         12.67         2.32 o                         
  -3   7   3        878.36        843.60        27.60 o                         
  -2   7   3          1.98          1.95         0.80 o                         
  -1   7   3        865.18        690.71        13.69 o                         
   0   7   3        582.26        616.23        12.80 o                         
   1   7   3        493.69        432.47         8.26 o                         
   2   7   3        295.71        298.61         7.21 o                         
   3   7   3        572.82        513.55        12.14 o                         
   4   7   3          9.20         14.59         2.25 o                         
   5   7   3        183.16        158.82         5.84 o                         
   6   7   3         24.58         21.55         2.79 o                         
   7   7   3         44.82         42.77         7.62 o                         
   8   7   3         44.31         42.69         4.77 o                         
  -5   8   3          0.02          2.60         2.23 o                         
  -4   8   3         29.22         35.02         5.00 o                         
  -3   8   3        133.79        148.45         9.47 o                         
  -2   8   3         32.08         34.94         2.67 o                         
  -1   8   3          1.49          2.21         0.94 o                         
   0   8   3          8.69         15.91         2.07 o                         
   1   8   3        258.72        288.49         6.73 o                         
   2   8   3         62.68         59.24         3.27 o                         
   3   8   3       1809.95       1615.52        23.10 o                         
   4   8   3        289.80        258.40         7.65 o                         
   5   8   3       1200.94       1166.12        23.51 o                         
   6   8   3        626.51        545.49        14.51 o                         
   7   8   3        608.09        527.58        22.80 o                         
   8   8   3        213.85        179.50        10.07 o                         
  -4   9   3        205.05        234.77        22.65 o                         
  -3   9   3         41.81         44.82         5.75 o                         
  -2   9   3        843.16        852.63        16.96 o                         
  -1   9   3        134.83        127.62         5.77 o                         
   0   9   3       1368.50       1288.83        23.05 o                         
   1   9   3          6.32          7.54         1.46 o                         
   2   9   3        398.60        345.13         7.82 o                         
   3   9   3        316.41        267.04         7.94 o                         
   4   9   3          2.07          4.16         1.25 o                         
   5   9   3         88.95         94.11         5.05 o                         
   6   9   3          4.39          5.34         1.84 o                         
   7   9   3          4.94          7.27         2.34 o                         
   8   9   3         78.27         76.16        11.23 o                         
  -3  10   3         43.26         52.59         8.41 o                         
  -2  10   3         15.87         15.55         2.01 o                         
  -1  10   3         39.98         41.29         3.39 o                         
   0  10   3          7.60          8.24         1.76 o                         
   1  10   3       1169.78       1117.02        21.74 o                         
   2  10   3          1.50          1.67         1.00 o                         
   3  10   3        410.56        400.07        10.42 o                         
   4  10   3        395.87        351.31        10.15 o                         
   5  10   3         55.88         39.45         3.53 o                         
   6  10   3        200.16        172.32         7.48 o                         
   7  10   3         13.51         17.79         3.71 o                         
  -2  11   3         14.26         11.71         5.10 o                         
  -1  11   3         75.91         84.98         7.16 o                         
   0  11   3         45.87         52.54         4.23 o                         
   1  11   3        516.41        505.85        14.48 o                         
   2  11   3         28.56         27.35         2.57 o                         
   3  11   3        535.75        525.77        15.62 o                         
   4  11   3         60.84         65.72         5.20 o                         
   5  11   3        714.92        652.69        25.86 o                         
   6  11   3         36.65         33.31         4.38 o                         
   7  11   3        206.19        195.47        17.40 o                         
  -1  12   3         37.45         50.29         6.62 o                         
   0  12   3         19.76         23.48         3.30 o                         
   1  12   3         54.75         59.66         4.97 o                         
   2  12   3        174.35        184.77         6.26 o                         
   3  12   3         42.30         39.80         4.05 o                         
   4  12   3          0.44          4.95         2.17 o                         
   5  12   3         36.95         35.18         5.29 o                         
   6  12   3         50.37         59.52         7.16 o                         
   2  13   3        375.49        437.93        20.28 o                         
   3  13   3         49.35         56.80         5.52 o                         
  -4 -10   4        304.82        320.41        27.58 o                         
  -3 -10   4         28.05         26.94         3.31 o                         
  -2 -10   4        585.07        592.69        23.57 o                         
  -1 -10   4         15.17         24.05         4.98 o                         
   0 -10   4        509.43        566.80        29.42 o                         
  -5  -9   4        110.52        114.81        11.69 o                         
  -4  -9   4        291.10        314.48        18.82 o                         
  -3  -9   4          5.90          6.92         1.68 o                         
  -2  -9   4          0.61          1.01         1.97 o                         
  -1  -9   4          4.05          4.35         2.20 o                         
   0  -9   4         40.44         37.94         3.85 o                         
   1  -9   4          3.02          6.79         1.74 o                         
   2  -9   4        156.31        145.22         7.00 o                         
  -6  -8   4          0.18          8.26         4.97 o                         
  -5  -8   4          1.24         -1.51         3.16 o                         
  -4  -8   4          0.43          2.58         2.23 o                         
  -3  -8   4        139.51        174.46         8.60 o                         
  -2  -8   4         30.51         35.06         3.23 o                         
  -1  -8   4        235.58        239.34        12.60 o                         
   0  -8   4        377.97        385.05        15.20 o                         
   1  -8   4         71.55         78.73         4.99 o                         
   2  -8   4        273.36        254.69         7.32 o                         
   3  -8   4        140.03        134.51        18.17 o                         
  -7  -7   4        332.12        327.14        21.52 o                         
  -6  -7   4        228.23        257.21        17.86 o                         
  -5  -7   4        376.00        392.90        21.02 o                         
  -4  -7   4          0.63          3.12         2.70 o                         
  -3  -7   4        901.87        934.15        18.96 o                         
  -2  -7   4        126.41        127.82         5.44 o                         
  -1  -7   4        140.39        143.75         6.62 o                         
   0  -7   4          1.45          2.71         1.56 o                         
   1  -7   4          1.30          3.73         1.33 o                         
   2  -7   4          7.70          7.72         1.36 o                         
   3  -7   4         26.51         32.37         2.28 o                         
   4  -7   4          1.94          3.77         1.42 o                         
  -7  -6   4          4.44         10.77         4.82 o                         
  -6  -6   4         13.20         24.18         6.13 o                         
  -5  -6   4        552.59        621.07        23.60 o                         
  -4  -6   4         86.17        111.18         9.23 o                         
  -3  -6   4         52.66         62.47         4.77 o                         
  -2  -6   4        245.95        240.55         9.80 o                         
  -1  -6   4        595.89        587.55        11.49 o                         
   0  -6   4        505.77        500.60        11.99 o                         
   1  -6   4        286.09        228.15         7.15 o                         
   2  -6   4        302.23        279.09         6.58 o                         
   3  -6   4        128.60        137.47         4.25 o                         
   4  -6   4         22.03         25.39         2.40 o                         
   5  -6   4          0.67          2.74         2.62 o                         
  -7  -5   4         42.72         58.30         8.57 o                         
  -6  -5   4        670.06        734.59        19.55 o                         
  -5  -5   4        144.17        169.41         7.21 o                         
  -4  -5   4        876.01        985.19        24.29 o                         
  -3  -5   4          4.33          2.70         1.54 o                         
  -2  -5   4        321.78        335.91         8.21 o                         
  -1  -5   4        133.60        129.05         4.70 o                         
   0  -5   4        703.57        651.86        15.32 o                         
   1  -5   4         48.98         36.92         2.70 o                         
   2  -5   4        111.37        112.37         6.31 o                         
   3  -5   4         98.17         88.27         3.31 o                         
   4  -5   4          4.63          3.92         1.03 o                         
   5  -5   4         31.41         38.02         4.18 o                         
   6  -5   4         26.35         24.56         5.41 o                         
  -8  -4   4         34.00         50.07         9.10 o                         
  -7  -4   4        341.14        379.45        21.38 o                         
  -6  -4   4         10.58          6.95         1.72 o                         
  -5  -4   4         24.22         44.99         3.72 o                         
  -4  -4   4         85.98        113.13         6.15 o                         
  -3  -4   4         51.17         49.01         3.83 o                         
  -2  -4   4        849.97       1034.03        30.57 o                         
  -1  -4   4        140.55        172.93         5.22 o                         
   0  -4   4        361.66        370.14        12.74 o                         
   1  -4   4        523.63        456.15        12.15 o                         
   2  -4   4          2.44          2.52         0.81 o                         
   3  -4   4        229.53        212.83         5.42 o                         
   4  -4   4         98.11         89.18         5.75 o                         
   5  -4   4        237.44        249.90        22.59 o                         
   6  -4   4         39.67         52.63         5.15 o                         
   7  -4   4        187.07        217.03        11.78 o                         
  -8  -3   4         44.80         46.92         6.02 o                         
  -7  -3   4         11.64         16.77         2.74 o                         
  -6  -3   4        174.84        178.22         6.65 o                         
  -5  -3   4        564.49        668.30        14.41 o                         
  -4  -3   4         42.23         83.36         4.48 o                         
  -3  -3   4       1612.94       1948.86        35.67 o                         
  -2  -3   4        323.23        411.33         9.18 o                         
  -1  -3   4       1962.77       2193.98        33.09 o                         
   0  -3   4         67.79         75.92         3.66 o                         
   1  -3   4       3196.79       3312.27        68.65 o                         
   2  -3   4        247.81        231.10         7.18 o                         
   3  -3   4        984.26        926.91        13.00 o                         
   4  -3   4        144.77        119.20         6.68 o                         
   5  -3   4         33.64         34.87         3.83 o                         
   6  -3   4         94.50         97.88         6.86 o                         
   7  -3   4        111.09        125.98         8.30 o                         
  -8  -2   4          1.98          9.78         2.96 o                         
  -7  -2   4        268.74        259.99         9.47 o                         
  -6  -2   4         17.58         30.80         3.00 o                         
  -5  -2   4         88.20        111.95         5.15 o                         
  -4  -2   4        363.27        474.33        10.57 o                         
  -3  -2   4        137.98        144.33         4.78 o                         
  -2  -2   4       1355.95       1883.10        24.11 o                         
  -1  -2   4        302.31        388.05         9.18 o                         
   0  -2   4       1132.15       1185.98        21.35 o                         
   1  -2   4        676.68        765.97        14.46 o                         
   2  -2   4         73.74        110.04         3.81 o                         
   3  -2   4          1.07          2.13         0.64 o                         
   4  -2   4       1059.85       1026.12        38.16 o                         
   5  -2   4          0.27          3.99         1.25 o                         
   6  -2   4        721.36        765.27        20.18 o                         
   7  -2   4         59.06         85.99         6.66 o                         
  -8  -1   4        101.51         89.65         7.91 o                         
  -7  -1   4          3.40          5.36         1.89 o                         
  -6  -1   4          0.35          4.72         1.62 o                         
  -5  -1   4         28.24         27.46         2.67 o                         
  -4  -1   4         57.60         70.56         3.76 o                         
  -3  -1   4        394.79        488.83         9.79 o                         
  -2  -1   4        976.90       1125.25        18.03 o                         
  -1  -1   4        345.80        448.63        10.67 o                         
   0  -1   4        152.86        159.03         4.02 o                         
   1  -1   4          8.23         14.03         1.16 o                         
   2  -1   4         79.63         66.39         2.07 o                         
   3  -1   4         67.72         53.83         3.22 o                         
   4  -1   4         15.44          8.88         1.09 o                         
   5  -1   4          3.10         13.27         1.67 o                         
   6  -1   4          0.25          3.51         1.14 o                         
   7  -1   4        154.87        226.24        12.14 o                         
   8  -1   4          5.86         10.37         4.34 o                         
  -8   0   4        113.43         96.57        19.55 o                         
  -7   0   4        588.66        614.36        41.79 o                         
  -6   0   4          8.87          7.75         1.69 o                         
  -5   0   4        793.11        962.03        21.76 o                         
  -4   0   4          6.83         10.66         1.63 o                         
  -3   0   4        616.52        834.68        13.40 o                         
  -2   0   4        112.85        147.12         4.06 o                         
  -1   0   4        675.98        913.57        12.81 o                         
   0   0   4         16.25         11.45         1.08 o                         
   1   0   4       2501.28       2682.85        29.19 o                         
   2   0   4        317.82        331.90         8.49 o                         
   3   0   4         80.57         56.91         2.39 o                         
   4   0   4         51.50         77.67         2.88 o                         
   5   0   4        378.89        444.82         9.74 o                         
   6   0   4        161.44        254.80         7.48 o                         
   7   0   4         67.69        107.21         4.99 o                         
   8   0   4        129.26        159.75        41.82 o                         
  -8   1   4        194.78        170.35        17.87 o                         
  -7   1   4        122.60        124.11         7.97 o                         
  -6   1   4        111.65        104.41         5.10 o                         
  -5   1   4        297.49        357.05        21.86 o                         
  -4   1   4         40.16         60.55         3.09 o                         
  -3   1   4        108.65        167.56         4.66 o                         
  -2   1   4        281.97        346.57         7.43 o                         
  -1   1   4        139.03        158.66         3.47 o                         
   0   1   4          1.88         -0.20         0.43 o                         
   1   1   4        797.97        862.01        12.71 o                         
   2   1   4        116.65        160.38         3.71 o                         
   3   1   4         84.88         55.55         4.59 o                         
   4   1   4         14.60          9.34         0.71 o                         
   5   1   4        132.36        110.22         5.33 o                         
   6   1   4        765.74        774.35        38.38 o                         
   7   1   4        265.48        271.58        28.33 o                         
   8   1   4        158.86        136.24         4.45 o                         
  -7   2   4          6.35          7.84         1.85 o                         
  -6   2   4        436.22        428.22        12.39 o                         
  -5   2   4         52.52         78.48         5.12 o                         
  -4   2   4        233.49        256.90         7.18 o                         
  -3   2   4        257.81        210.34         5.94 o                         
  -2   2   4       1112.60       1454.70        46.70 o                         
  -1   2   4        168.12        136.04         3.48 o                         
   0   2   4          0.99          0.57         0.60 o                         
   1   2   4        103.40         94.09         2.76 o                         
   2   2   4        769.56        796.95        26.00 o                         
   3   2   4        243.04        216.50         6.15 o                         
   4   2   4        942.33        906.08        19.46 o                         
   5   2   4        973.44       1150.61        26.32 o                         
   6   2   4        659.25        770.91        23.38 o                         
   7   2   4         46.15         41.71         6.66 o                         
   8   2   4        304.99        310.09         9.04 o                         
   9   2   4         22.10         26.55         6.75 o                         
  -7   3   4         21.66         21.23         2.38 o                         
  -6   3   4        148.90        146.33         5.78 o                         
  -5   3   4         24.55         16.57         1.75 o                         
  -4   3   4          0.76          1.47         0.85 o                         
  -3   3   4         89.92        130.35         3.74 o                         
  -2   3   4          8.29         11.42         1.15 o                         
  -1   3   4        349.02        320.94         5.50 o                         
   0   3   4        750.82        710.81        12.21 o                         
   1   3   4         68.05         36.03         1.75 o                         
   2   3   4        971.30        799.00        22.13 o                         
   3   3   4        271.73        233.47        10.58 o                         
   4   3   4         63.86         57.21         4.06 o                         
   5   3   4        151.78        174.14         7.95 o                         
   6   3   4        854.00        858.33        21.25 o                         
   7   3   4        371.06        378.25        10.35 o                         
   8   3   4        229.65        216.29         8.20 o                         
   9   3   4          1.12          2.12         1.67 o                         
  -7   4   4        182.84        179.48         9.23 o                         
  -6   4   4         48.85         49.38         3.04 o                         
  -5   4   4         30.84         31.04         2.11 o                         
  -4   4   4         88.60         77.60         3.02 o                         
  -3   4   4        316.15        256.20         5.23 o                         
  -2   4   4          4.18          1.79         0.55 o                         
  -1   4   4         20.62         29.39         1.51 o                         
   0   4   4        704.59        658.57         9.83 o                         
   1   4   4       1018.77        739.80        13.56 o                         
   2   4   4        795.65        728.24        12.16 o                         
   3   4   4       1483.24       1458.22        20.83 o                         
   4   4   4        164.88        236.07         8.78 o                         
   5   4   4          3.06          4.30         0.92 o                         
   6   4   4         42.89         46.85         4.47 o                         
   7   4   4        165.08        155.86        12.36 o                         
   8   4   4          0.48         -1.51         2.43 o                         
   9   4   4        191.34        181.66        11.02 o                         
  -6   5   4        133.13        118.22         6.66 o                         
  -5   5   4         21.02         19.38         1.41 o                         
  -4   5   4        313.86        302.16         5.92 o                         
  -3   5   4         18.97         22.92         1.45 o                         
  -2   5   4         38.64         41.92         1.91 o                         
  -1   5   4         81.03         88.20         2.61 o                         
   0   5   4       2122.04       1938.30        29.34 o                         
   1   5   4         24.77         46.97         2.29 o                         
   2   5   4       1701.29       1534.16        19.15 o                         
   3   5   4        539.26        585.23        13.87 o                         
   4   5   4        609.74        586.26         9.86 o                         
   5   5   4        192.53        101.36         4.25 o                         
   6   5   4        245.81        190.36         7.02 o                         
   7   5   4          2.95          2.67         1.05 o                         
   8   5   4         17.17          9.75         2.18 o                         
   9   5   4         11.03          8.86         4.09 o                         
  -6   6   4         60.85         47.86         3.44 o                         
  -5   6   4          5.00          4.66         1.45 o                         
  -4   6   4        477.08        425.83         8.42 o                         
  -3   6   4        335.60        245.74         6.28 o                         
  -2   6   4         66.67         55.83         2.47 o                         
  -1   6   4        142.84         97.93         2.93 o                         
   0   6   4         49.37         49.45         2.98 o                         
   1   6   4        811.24        707.25        11.11 o                         
   2   6   4        278.05        219.65         5.65 o                         
   3   6   4         26.33         35.66         2.68 o                         
   4   6   4        174.36        158.78         5.01 o                         
   5   6   4         79.99         81.64         4.21 o                         
   6   6   4          1.50          7.78         2.90 o                         
   7   6   4          0.35          2.82         1.46 o                         
   8   6   4        275.06        204.98        11.24 o                         
   9   6   4        104.51         74.30        17.52 o                         
  -6   7   4          2.60          1.68         2.18 o                         
  -5   7   4        136.33        139.34         7.62 o                         
  -4   7   4         52.64         42.76         5.42 o                         
  -3   7   4        108.09         99.19         3.99 o                         
  -2   7   4        651.45        601.95        15.24 o                         
  -1   7   4         69.88         60.46         3.61 o                         
   0   7   4        289.50        230.39         6.03 o                         
   1   7   4        128.29         98.09         3.64 o                         
   2   7   4        105.85         84.72         3.62 o                         
   3   7   4          3.92          9.15         1.69 o                         
   4   7   4         22.19         16.96         1.81 o                         
   5   7   4        483.81        423.64         9.67 o                         
   6   7   4        119.42         96.97         5.22 o                         
   7   7   4        272.09        213.23         8.00 o                         
   8   7   4         82.33         62.96         7.22 o                         
   9   7   4         56.44         51.76         9.52 o                         
  -5   8   4         16.17         18.95         4.41 o                         
  -4   8   4         31.23         33.55         5.02 o                         
  -3   8   4        278.04        270.61        13.10 o                         
  -2   8   4         73.43         65.72         4.08 o                         
  -1   8   4        902.87        866.94        17.69 o                         
   0   8   4         86.96         92.86         4.86 o                         
   1   8   4       3622.94       3150.62        36.25 o                         
   2   8   4        252.20        231.29         6.53 o                         
   3   8   4        732.46        637.34        14.14 o                         
   4   8   4        149.34        132.10         5.29 o                         
   5   8   4        314.20        257.60         7.82 o                         
   6   8   4         30.46         28.13         3.07 o                         
   7   8   4          3.33         -1.26         1.26 o                         
   8   8   4         14.35         11.76         4.01 o                         
  -4   9   4        447.87        471.83        19.80 o                         
  -3   9   4         37.83         52.13         6.11 o                         
  -2   9   4        709.38        715.14        15.89 o                         
  -1   9   4         80.18         78.90         4.63 o                         
   0   9   4          0.58          4.75         1.44 o                         
   1   9   4         84.74         66.13         3.14 o                         
   2   9   4         93.42         77.64         3.75 o                         
   3   9   4        149.90        117.92         5.02 o                         
   4   9   4        254.65        255.83         8.00 o                         
   5   9   4          0.11         -0.66         1.16 o                         
   6   9   4          5.85         12.63         2.32 o                         
   7   9   4          0.31          1.39         1.67 o                         
   8   9   4        160.81        148.74        14.97 o                         
  -3  10   4        124.24        134.17        10.27 o                         
  -2  10   4        109.09        113.46         5.63 o                         
  -1  10   4        516.88        496.53        13.20 o                         
   0  10   4        150.05        127.89         6.35 o                         
   1  10   4        206.68        195.86         7.93 o                         
   2  10   4        192.89        187.43         6.22 o                         
   3  10   4          7.85          8.73         1.48 o                         
   4  10   4        183.50        146.82         6.24 o                         
   5  10   4          2.27          2.63         1.82 o                         
   6  10   4        112.22        109.49         6.74 o                         
   7  10   4          0.03          2.73         2.24 o                         
  -2  11   4         68.57         75.57         7.75 o                         
  -1  11   4          3.85          6.89         1.66 o                         
   0  11   4          0.00          2.04         1.49 o                         
   1  11   4          0.33          0.91         1.23 o                         
   2  11   4         24.01         30.32         2.67 o                         
   3  11   4          0.06          0.46         1.16 o                         
   4  11   4         98.49         89.10         5.99 o                         
   5  11   4         45.38         51.91         5.70 o                         
   6  11   4          5.95         11.13         2.62 o                         
   7  11   4         82.54         76.63        11.64 o                         
  -1  12   4         56.19         76.84         8.25 o                         
   0  12   4          1.26          5.79         2.61 o                         
   1  12   4        418.48        440.63        14.02 o                         
   2  12   4        139.23        133.17         5.53 o                         
   3  12   4        249.52        242.89        13.25 o                         
   4  12   4        108.99        132.43         7.53 o                         
   5  12   4        288.17        287.83        16.34 o                         
   6  12   4         81.71         96.85         8.93 o                         
   1  13   4         12.01         12.27         2.72 o                         
   2  13   4        125.43        145.16        11.24 o                         
   3  13   4          1.66          2.91         2.06 o                         
   4  13   4          0.41          3.82         2.20 o                         
  -4  -9   5        524.80        532.55        20.16 o                         
  -3  -9   5         35.14         37.53        10.09 o                         
  -2  -9   5        291.48        291.48        12.60 o                         
  -1  -9   5         27.06         33.48         4.37 o                         
   0  -9   5        478.78        453.85        16.23 o                         
   1  -9   5          1.89          6.92         3.87 o                         
  -5  -8   5         51.39         62.60         6.68 o                         
  -4  -8   5        609.83        637.09        21.43 o                         
  -3  -8   5         91.89        105.39         6.56 o                         
  -2  -8   5        382.46        413.15        14.59 o                         
  -1  -8   5         43.81         40.75         4.46 o                         
   0  -8   5        136.65        128.60         7.37 o                         
   1  -8   5          1.36          2.91         2.05 o                         
   2  -8   5          4.11          8.06         2.09 o                         
   3  -8   5         14.47         16.11         3.50 o                         
  -6  -7   5         24.45         32.50         4.90 o                         
  -5  -7   5        189.72        192.68        14.86 o                         
  -4  -7   5         48.64         55.66         4.94 o                         
  -3  -7   5          6.21         11.44         2.62 o                         
  -2  -7   5         85.16         87.63         4.80 o                         
  -1  -7   5        240.12        257.70        12.47 o                         
   0  -7   5          4.47          4.14         1.60 o                         
   1  -7   5         65.17         67.97         4.24 o                         
   2  -7   5         28.66         21.74         2.27 o                         
   3  -7   5        131.74        134.79         5.00 o                         
   4  -7   5          8.23         13.78         4.24 o                         
  -7  -6   5        278.70        309.75        15.67 o                         
  -6  -6   5         90.65        107.45         8.84 o                         
  -5  -6   5         40.25         49.13         6.19 o                         
  -4  -6   5        118.69        118.72         6.19 o                         
  -3  -6   5        117.41        143.42         6.50 o                         
  -2  -6   5        158.86        167.55         6.32 o                         
  -1  -6   5         84.42         69.23         4.63 o                         
   0  -6   5         28.04         24.56         2.75 o                         
   1  -6   5        238.39        234.24         9.57 o                         
   2  -6   5         17.90         12.07         1.73 o                         
   3  -6   5          0.71          2.95         1.03 o                         
   4  -6   5          2.18          3.88         0.72 o                         
   5  -6   5          2.67          4.99         2.37 o                         
  -7  -5   5         82.06         76.65         7.56 o                         
  -6  -5   5         94.25        107.32         8.53 o                         
  -5  -5   5          1.42         12.90         2.72 o                         
  -4  -5   5         32.29         34.50         4.06 o                         
  -3  -5   5          4.17          4.45         1.45 o                         
  -2  -5   5          0.90          3.31         1.16 o                         
  -1  -5   5         43.15         39.31         3.53 o                         
   0  -5   5        266.10        245.51        11.63 o                         
   1  -5   5          7.04          5.20         1.43 o                         
   2  -5   5        312.44        298.77         8.41 o                         
   3  -5   5        102.33        108.01         3.74 o                         
   4  -5   5        240.23        197.76        10.58 o                         
   5  -5   5         33.31         35.00         8.16 o                         
   6  -5   5        122.25        120.77        20.34 o                         
  -7  -4   5         50.14         67.59         9.66 o                         
  -6  -4   5        148.74        156.63         8.77 o                         
  -5  -4   5        233.42        258.72         8.19 o                         
  -4  -4   5        500.07        588.56        12.34 o                         
  -3  -4   5         72.15         84.18         4.15 o                         
  -2  -4   5          0.05          1.76         1.30 o                         
  -1  -4   5        660.39        633.36        22.90 o                         
   0  -4   5         18.89         17.60         2.17 o                         
   1  -4   5        125.09        118.84         7.21 o                         
   2  -4   5         54.84         50.45         3.05 o                         
   3  -4   5         24.60         26.60         1.92 o                         
   4  -4   5        117.26        127.81         5.90 o                         
   5  -4   5          0.02          3.63         2.00 o                         
   6  -4   5        163.34        161.39         9.37 o                         
  -7  -3   5        453.98        516.43        19.33 o                         
  -6  -3   5         75.55         79.82         5.20 o                         
  -5  -3   5        275.43        308.62         8.71 o                         
  -4  -3   5        140.53        182.13         6.26 o                         
  -3  -3   5          7.95          2.13         1.61 o                         
  -2  -3   5          1.35         -0.52         0.95 o                         
  -1  -3   5          0.19          2.64         1.09 o                         
   0  -3   5        285.44        297.26        14.26 o                         
   1  -3   5        128.32        121.84         5.20 o                         
   2  -3   5        230.50        221.65         7.56 o                         
   3  -3   5        515.82        490.93         7.38 o                         
   4  -3   5        321.03        281.28        12.53 o                         
   5  -3   5       1029.61        942.07        52.78 o                         
   6  -3   5         19.74         19.16         3.25 o                         
   7  -3   5        616.51        620.69        19.64 o                         
  -8  -2   5          0.01         10.90         3.57 o                         
  -7  -2   5         30.65         33.09        10.93 o                         
  -6  -2   5          3.14          3.49         2.56 o                         
  -5  -2   5        378.83        395.39         9.81 o                         
  -4  -2   5        103.60         91.03         4.88 o                         
  -3  -2   5       1068.38       1415.42        21.63 o                         
  -2  -2   5        843.66        794.00        13.74 o                         
  -1  -2   5        299.13        383.07         7.64 o                         
   0  -2   5        388.09        277.11         6.85 o                         
   1  -2   5       2205.01       2125.84        47.26 o                         
   2  -2   5       3301.23       3186.26        38.27 o                         
   3  -2   5        153.80        122.42         5.46 o                         
   4  -2   5        287.55        254.86         9.21 o                         
   5  -2   5        194.00        201.04         9.20 o                         
   6  -2   5         21.34         25.66         2.44 o                         
   7  -2   5        139.41        148.28         8.73 o                         
  -8  -1   5         22.61         42.45         5.82 o                         
  -7  -1   5         99.64        109.54        12.90 o                         
  -6  -1   5         13.36         23.15         2.80 o                         
  -5  -1   5        364.74        426.26        10.83 o                         
  -4  -1   5       1376.23       1564.27        22.90 o                         
  -3  -1   5         16.66         21.53         2.08 o                         
  -2  -1   5       1295.51       1435.00        26.02 o                         
  -1  -1   5        174.43        180.36         4.81 o                         
   0  -1   5         10.23          7.06         1.08 o                         
   1  -1   5        502.81        504.00         9.09 o                         
   2  -1   5         10.85          7.96         0.89 o                         
   3  -1   5        165.27        179.15         6.88 o                         
   4  -1   5        338.14        291.65         9.62 o                         
   5  -1   5        771.06        785.05        15.00 o                         
   6  -1   5        159.94        180.73         6.49 o                         
   7  -1   5        116.79        128.32         6.32 o                         
   8  -1   5        133.06        219.84        16.71 o                         
  -7   0   5         33.46         36.30         4.01 o                         
  -6   0   5         63.78         61.92         4.26 o                         
  -5   0   5          0.01          3.63         1.66 o                         
  -4   0   5         58.38         59.54         3.58 o                         
  -3   0   5        254.69        212.20         6.25 o                         
  -2   0   5         23.11         28.71         2.02 o                         
  -1   0   5       2322.09       2594.38        26.58 o                         
   0   0   5       1272.16       1287.26        15.37 o                         
   1   0   5        643.93        607.31        12.94 o                         
   2   0   5          1.34          4.80         0.88 o                         
   3   0   5        143.09        122.46         3.68 o                         
   4   0   5        282.27        310.38        12.55 o                         
   5   0   5          0.34          2.55         1.12 o                         
   6   0   5        219.75        226.14        28.84 o                         
   7   0   5         30.99         39.09         3.37 o                         
   8   0   5         11.24         19.91         5.80 o                         
  -7   1   5         20.04         26.38         3.42 o                         
  -6   1   5         88.91         96.08         5.06 o                         
  -5   1   5        285.25        277.14         9.08 o                         
  -4   1   5         86.13         92.61         3.98 o                         
  -3   1   5       1059.70       1216.32        17.54 o                         
  -2   1   5        184.96        214.09         5.21 o                         
  -1   1   5        650.16        606.76        12.12 o                         
   0   1   5        380.80        459.45         8.22 o                         
   1   1   5          0.30          0.24         0.55 o                         
   2   1   5         57.00         66.80         2.06 o                         
   3   1   5          2.84          2.56         0.59 o                         
   4   1   5       1326.85       1327.09        29.63 o                         
   5   1   5          2.63          0.89         1.43 o                         
   6   1   5         28.35         25.98         3.35 o                         
   7   1   5         60.60         73.59         6.01 o                         
   8   1   5          8.20          9.40         2.25 o                         
  -7   2   5        151.34        141.57         6.36 o                         
  -6   2   5         33.49         42.04         3.32 o                         
  -5   2   5        242.41        233.94         8.37 o                         
  -4   2   5          1.39          8.70         1.39 o                         
  -3   2   5          0.01          5.05         1.08 o                         
  -2   2   5         87.29         89.16         2.93 o                         
  -1   2   5        716.91        758.71        18.80 o                         
   0   2   5       1623.25       1676.14        24.23 o                         
   1   2   5        841.32        773.45        12.70 o                         
   2   2   5       3210.95       3027.86        37.72 o                         
   3   2   5       1016.09        930.48        20.04 o                         
   4   2   5        931.02        926.56        18.73 o                         
   5   2   5         17.55         26.03         1.85 o                         
   6   2   5        829.51        915.53        17.32 o                         
   7   2   5          7.28          9.00         2.20 o                         
   8   2   5         57.86         50.37         2.22 o                         
  -7   3   5        390.93        344.60         9.73 o                         
  -6   3   5        299.98        290.78         7.77 o                         
  -5   3   5        102.74        112.52         4.96 o                         
  -4   3   5       1287.72       1134.91        18.24 o                         
  -3   3   5         14.59         25.03         1.76 o                         
  -2   3   5        185.36         95.87         3.32 o                         
  -1   3   5         43.15         30.09         1.68 o                         
   0   3   5       1255.37       1067.86        14.47 o                         
   1   3   5        410.32        412.52         7.25 o                         
   2   3   5        371.29        335.85         6.28 o                         
   3   3   5        730.64        753.53        15.68 o                         
   4   3   5        107.13        141.66         9.76 o                         
   5   3   5        235.58        219.06        13.44 o                         
   6   3   5         52.87         51.18         4.76 o                         
   7   3   5         34.27         34.63         2.85 o                         
   8   3   5         15.05         17.73         2.19 o                         
   9   3   5         12.35          8.03         3.85 o                         
  -7   4   5        243.26        213.97        10.55 o                         
  -6   4   5         17.86         16.04         1.83 o                         
  -5   4   5        637.22        597.40        11.72 o                         
  -4   4   5         63.87         77.63         3.73 o                         
  -3   4   5        577.76        590.66        11.24 o                         
  -2   4   5        594.82        455.27         7.78 o                         
  -1   4   5       1101.67       1109.03        13.50 o                         
   0   4   5        675.62        558.15         9.31 o                         
   1   4   5         24.16         20.87         1.58 o                         
   2   4   5        772.05        670.53        14.20 o                         
   3   4   5       1264.79       1209.13        22.91 o                         
   4   4   5        646.63        540.38        11.35 o                         
   5   4   5        394.26        355.03        13.09 o                         
   6   4   5        508.68        516.18        16.17 o                         
   7   4   5        881.92        888.98        37.00 o                         
   8   4   5         99.28         92.18         7.95 o                         
   9   4   5        242.37        226.62        19.81 o                         
  -6   5   5          5.99          6.84         1.24 o                         
  -5   5   5         20.74         24.43         1.95 o                         
  -4   5   5         32.43         35.43         2.15 o                         
  -3   5   5         97.01        103.26         3.09 o                         
  -2   5   5        372.70        394.40         7.08 o                         
  -1   5   5          6.24          1.52         0.68 o                         
   0   5   5        588.05        473.46         8.55 o                         
   1   5   5          3.87          0.97         0.65 o                         
   2   5   5       1329.82       1214.16        28.30 o                         
   3   5   5       1261.73       1086.74        15.30 o                         
   4   5   5        114.36         99.02         5.71 o                         
   5   5   5         61.48         72.68         8.00 o                         
   6   5   5         19.64         17.91         3.57 o                         
   7   5   5         26.34         27.26         4.17 o                         
   8   5   5         11.25          8.56         2.89 o                         
   9   5   5         29.79         14.20         6.03 o                         
  -6   6   5        216.64        205.66         9.19 o                         
  -5   6   5          1.13          2.51         0.71 o                         
  -4   6   5          0.10          2.60         0.76 o                         
  -3   6   5         74.88         71.57         2.76 o                         
  -2   6   5         37.27         37.61         1.96 o                         
  -1   6   5        151.48        140.66         3.70 o                         
   0   6   5          0.06          0.78         0.66 o                         
   1   6   5          0.25          1.36         0.60 o                         
   2   6   5         10.45          2.05         0.78 o                         
   3   6   5          0.19          0.55         0.73 o                         
   4   6   5        268.26        192.30         6.67 o                         
   5   6   5         84.59         99.17         4.84 o                         
   6   6   5       1436.61       1333.61        30.47 o                         
   7   6   5        271.34        269.70        12.47 o                         
   8   6   5        275.99        238.82        17.93 o                         
   9   6   5        218.96        196.05        18.06 o                         
  -5   7   5          0.89          0.76         1.90 o                         
  -4   7   5        230.75        185.09        14.36 o                         
  -3   7   5        245.15        265.23         8.12 o                         
  -2   7   5         32.59         28.84         2.43 o                         
  -1   7   5         38.78         40.23         2.01 o                         
   0   7   5        109.54        100.76         3.52 o                         
   1   7   5         32.44         39.65         2.38 o                         
   2   7   5        460.09        370.55         8.21 o                         
   3   7   5        490.71        429.68         9.26 o                         
   4   7   5        322.84        299.15         9.09 o                         
   5   7   5        177.45        176.37         7.05 o                         
   6   7   5        233.53        158.70         9.19 o                         
   7   7   5        106.31         90.60        14.21 o                         
   8   7   5        117.57        107.22        12.45 o                         
   9   7   5         62.32         41.62         8.38 o                         
  -5   8   5        177.41        183.66        12.18 o                         
  -4   8   5         85.54        102.29         6.70 o                         
  -3   8   5        469.75        473.75        10.62 o                         
  -2   8   5         33.55         39.68         3.39 o                         
  -1   8   5       1264.90       1164.62        21.32 o                         
   0   8   5          1.94          2.41         0.76 o                         
   1   8   5          9.40          7.51         1.39 o                         
   2   8   5        107.87         67.63         3.48 o                         
   3   8   5         14.27         13.85         1.78 o                         
   4   8   5        212.41        180.75         9.78 o                         
   5   8   5        313.01        251.63         9.08 o                         
   6   8   5        159.75        141.73         8.88 o                         
   7   8   5        287.40        219.45        16.97 o                         
   8   8   5        199.96        164.17        15.13 o                         
  -4   9   5          7.53          9.47         3.37 o                         
  -3   9   5        147.16        130.78         8.48 o                         
  -2   9   5        454.78        466.87        12.64 o                         
  -1   9   5        290.41        265.49         9.17 o                         
   0   9   5        528.93        470.20        12.47 o                         
   1   9   5       1246.43       1135.12        17.23 o                         
   2   9   5        785.82        694.19        13.05 o                         
   3   9   5        253.63        239.78         7.34 o                         
   4   9   5          0.04          1.06         1.33 o                         
   5   9   5        201.85        153.38        10.14 o                         
   6   9   5        218.27        167.19         9.97 o                         
   7   9   5         68.37         56.73         5.36 o                         
   8   9   5         49.64         38.36         8.13 o                         
  -3  10   5        123.54        139.47        10.64 o                         
  -2  10   5        318.74        314.77        10.37 o                         
  -1  10   5         61.86         60.82         4.52 o                         
   0  10   5        269.36        270.92        10.47 o                         
   1  10   5        149.58        143.82         4.88 o                         
   2  10   5        882.94        812.57        14.83 o                         
   3  10   5          0.98          5.17         1.64 o                         
   4  10   5        121.24        126.36         6.42 o                         
   5  10   5          0.83          1.71         2.13 o                         
   6  10   5         60.33         69.33         6.76 o                         
   7  10   5          5.73          7.11         3.69 o                         
   8  10   5         47.42         49.02         8.97 o                         
  -2  11   5          0.08          0.10         3.19 o                         
  -1  11   5          0.96          0.97         1.90 o                         
   0  11   5         33.08         25.10         3.13 o                         
   1  11   5         13.57         21.16         2.98 o                         
   2  11   5         96.22        101.95         5.54 o                         
   3  11   5          6.51          5.84         1.61 o                         
   4  11   5         54.63         66.14         5.09 o                         
   5  11   5         21.27         26.88         4.51 o                         
   6  11   5          0.17          2.57         2.43 o                         
   7  11   5         86.03         93.02        12.28 o                         
  -1  12   5        190.50        216.70        13.44 o                         
   0  12   5          0.15          2.97         1.74 o                         
   1  12   5        228.13        226.36         9.79 o                         
   2  12   5          0.00          2.69         1.36 o                         
   3  12   5        177.64        193.15         8.58 o                         
   4  12   5          3.09          4.63         2.70 o                         
   5  12   5          6.99         11.90         3.03 o                         
   6  12   5          0.00          3.04         5.28 o                         
   1  13   5          2.02          1.73         1.44 o                         
   2  13   5         34.55         44.50         6.55 o                         
   3  13   5          4.87          4.32         2.01 o                         
   4  13   5         97.99        110.08         7.27 o                         
  -2  -9   6        676.93        694.86        27.62 o                         
  -1  -9   6         54.16         69.55         7.00 o                         
   0  -9   6        182.63        203.80        31.66 o                         
  -4  -8   6         11.67         11.41         3.88 o                         
  -3  -8   6         79.50         65.25         7.40 o                         
  -2  -8   6          5.74          7.92         3.17 o                         
  -1  -8   6          0.42          3.51         2.15 o                         
   0  -8   6        123.21        120.59         7.21 o                         
   1  -8   6         26.79         29.55         3.74 o                         
   2  -8   6         73.78         77.97         5.26 o                         
  -5  -7   6         90.90         98.12         8.32 o                         
  -4  -7   6        356.76        374.71        25.72 o                         
  -3  -7   6        714.04        715.44        18.40 o                         
  -2  -7   6        485.52        485.00        18.03 o                         
  -1  -7   6         42.38         39.71         4.53 o                         
   0  -7   6        405.27        381.90        14.59 o                         
   1  -7   6        110.04        125.45         7.88 o                         
   2  -7   6          6.30         12.75         2.47 o                         
   3  -7   6        226.56        262.19        12.29 o                         
  -6  -6   6          0.20          3.78         4.63 o                         
  -5  -6   6        180.62        222.19        12.23 o                         
  -4  -6   6         36.73         34.09         5.89 o                         
  -3  -6   6        433.79        439.55        13.40 o                         
  -2  -6   6          9.10          8.85         1.71 o                         
  -1  -6   6        203.66        213.65         8.45 o                         
   0  -6   6         91.68         85.75         5.11 o                         
   1  -6   6        125.12        130.70         6.35 o                         
   2  -6   6         36.29         34.23         3.02 o                         
   3  -6   6        120.73        109.29         4.26 o                         
   4  -6   6        136.29        131.07         4.81 o                         
  -6  -5   6         41.45         49.67         5.97 o                         
  -5  -5   6        116.15        118.48        12.96 o                         
  -4  -5   6         88.74         95.79         5.11 o                         
  -3  -5   6        406.98        401.47        10.18 o                         
  -2  -5   6        355.30        351.56        11.62 o                         
  -1  -5   6         96.21        102.12         6.12 o                         
   0  -5   6        330.61        342.87        10.04 o                         
   1  -5   6         86.51        104.92         5.52 o                         
   2  -5   6        417.17        397.20        12.08 o                         
   3  -5   6          0.52          2.26         0.89 o                         
   4  -5   6         47.48         41.46         1.77 o                         
   5  -5   6         17.13         16.99         3.57 o                         
  -7  -4   6         68.92         70.77         7.24 o                         
  -6  -4   6        327.82        318.87        14.68 o                         
  -5  -4   6          2.51          3.97         2.25 o                         
  -4  -4   6        106.64        123.53         5.52 o                         
  -3  -4   6         14.71         13.06         1.83 o                         
  -2  -4   6        341.47        377.74         8.97 o                         
  -1  -4   6         41.95         43.56         4.60 o                         
   0  -4   6        209.48        205.61         7.55 o                         
   1  -4   6        483.28        514.10        26.74 o                         
   2  -4   6        458.17        483.90        18.17 o                         
   3  -4   6         59.51         61.98         3.08 o                         
   4  -4   6          0.79          2.94         1.62 o                         
   5  -4   6          0.20          3.19         2.27 o                         
   6  -4   6         16.19         19.28         3.61 o                         
  -7  -3   6          3.63         18.13         4.70 o                         
  -6  -3   6         19.83         36.76         5.20 o                         
  -5  -3   6         15.33         17.77         2.32 o                         
  -4  -3   6          9.26         14.62         1.94 o                         
  -3  -3   6          8.03         16.61         2.28 o                         
  -2  -3   6          9.25          9.86         1.52 o                         
  -1  -3   6         82.26         81.81         4.86 o                         
   0  -3   6         93.07         80.71         4.01 o                         
   1  -3   6        892.75        815.07        28.63 o                         
   2  -3   6        302.83        284.10         6.98 o                         
   3  -3   6       1248.21       1202.27        17.16 o                         
   4  -3   6        230.31        227.84         7.70 o                         
   5  -3   6        897.84        792.25        18.03 o                         
   6  -3   6         29.03         35.30         4.39 o                         
  -7  -2   6        436.77        454.42        17.96 o                         
  -6  -2   6         44.68         49.61         4.25 o                         
  -5  -2   6        552.30        642.15        13.33 o                         
  -4  -2   6          8.96          7.33         1.50 o                         
  -3  -2   6        222.46        293.98         8.98 o                         
  -2  -2   6         57.19         51.40         3.06 o                         
  -1  -2   6         76.85         67.35         3.87 o                         
   0  -2   6        621.63        559.30        15.73 o                         
   1  -2   6        172.00        178.86         4.97 o                         
   2  -2   6         11.91          9.09         1.16 o                         
   3  -2   6        116.43        101.58         3.19 o                         
   4  -2   6        224.05        213.51         6.09 o                         
   5  -2   6        889.31        801.72        22.02 o                         
   6  -2   6        190.42        189.16         7.05 o                         
   7  -2   6        355.81        362.73        19.91 o                         
  -7  -1   6         16.52         23.39         8.74 o                         
  -6  -1   6        583.12        558.74        19.68 o                         
  -5  -1   6        134.13        152.48         6.57 o                         
  -4  -1   6         43.36         40.39         3.16 o                         
  -3  -1   6         25.86         30.64         3.14 o                         
  -2  -1   6        543.54        690.72        15.40 o                         
  -1  -1   6        173.26        192.59         5.35 o                         
   0  -1   6       1601.34       1614.39        25.48 o                         
   1  -1   6        111.90        138.78         4.15 o                         
   2  -1   6       1219.83       1215.20        16.66 o                         
   3  -1   6        125.76        117.00         5.70 o                         
   4  -1   6        259.78        244.39         6.23 o                         
   5  -1   6         75.93         66.55         3.32 o                         
   6  -1   6        206.30        212.56         7.38 o                         
   7  -1   6          0.27          2.27         1.30 o                         
  -7   0   6         34.46         31.04         7.70 o                         
  -6   0   6         11.71         13.76         2.32 o                         
  -5   0   6        100.12         85.44         6.37 o                         
  -4   0   6         62.45         68.17         3.94 o                         
  -3   0   6        411.70        376.80         8.99 o                         
  -2   0   6        500.05        553.24        10.73 o                         
  -1   0   6         69.65         80.83         3.40 o                         
   0   0   6          7.08          3.19         1.01 o                         
   1   0   6        944.09       1135.49        16.23 o                         
   2   0   6        818.28        778.30        11.75 o                         
   3   0   6        563.22        593.84        11.45 o                         
   4   0   6         47.19         43.44         4.04 o                         
   5   0   6        128.73        133.76         4.57 o                         
   6   0   6         33.26         37.41         2.85 o                         
   7   0   6         68.61         56.90        10.46 o                         
   8   0   6        235.52        321.60        21.71 o                         
  -7   1   6        131.56        131.82        17.29 o                         
  -6   1   6          7.31          6.30         2.19 o                         
  -5   1   6         31.35         38.08         3.26 o                         
  -4   1   6         74.77         66.75         3.58 o                         
  -3   1   6          0.01          1.66         0.88 o                         
  -2   1   6        829.90        930.74        12.38 o                         
  -1   1   6        503.10        474.14         8.57 o                         
   0   1   6        113.03        150.29         4.26 o                         
   1   1   6        519.29        449.41         8.36 o                         
   2   1   6       2143.51       2339.19        23.72 o                         
   3   1   6        273.31        249.82         5.24 o                         
   4   1   6        435.58        457.09        12.47 o                         
   5   1   6        483.47        443.13        13.94 o                         
   6   1   6        268.26        286.61        11.30 o                         
   7   1   6        664.88        759.56        22.44 o                         
   8   1   6         10.19         23.01         6.62 o                         
  -7   2   6         90.57         78.48         6.38 o                         
  -6   2   6         38.24         39.12         3.43 o                         
  -5   2   6          0.48          1.96         1.17 o                         
  -4   2   6        101.47        106.27         4.45 o                         
  -3   2   6        132.64        118.73         4.28 o                         
  -2   2   6        777.27        696.40        12.39 o                         
  -1   2   6         22.36         27.33         1.89 o                         
   0   2   6       1749.62       1692.84        24.97 o                         
   1   2   6       1336.92       1144.02        15.51 o                         
   2   2   6        436.46        403.47         7.28 o                         
   3   2   6        208.10        212.26         4.73 o                         
   4   2   6        494.43        511.67         9.60 o                         
   5   2   6         75.25         64.80         5.40 o                         
   6   2   6         88.90         83.16         5.94 o                         
   7   2   6        455.71        511.85        24.28 o                         
   8   2   6         19.27         24.11         3.83 o                         
  -7   3   6          5.15         13.38         3.70 o                         
  -6   3   6         59.29         57.61         3.57 o                         
  -5   3   6          1.99          3.66         1.13 o                         
  -4   3   6        577.05        614.17        12.37 o                         
  -3   3   6         55.52         64.28         3.10 o                         
  -2   3   6        269.33        305.30         6.70 o                         
  -1   3   6        266.99        316.50         6.46 o                         
   0   3   6       2907.22       2924.13        29.52 o                         
   1   3   6        198.64        236.32         5.63 o                         
   2   3   6        393.27        360.48         7.74 o                         
   3   3   6          3.98          1.09         0.84 o                         
   4   3   6         10.32         15.75         1.57 o                         
   5   3   6         50.07         41.38         2.61 o                         
   6   3   6         48.14         35.84         2.47 o                         
   7   3   6        225.20        201.05         7.72 o                         
   8   3   6        138.76        125.26         7.54 o                         
  -6   4   6          1.85          3.67         1.70 o                         
  -5   4   6        104.78         81.15         3.85 o                         
  -4   4   6       1144.59       1055.72        18.95 o                         
  -3   4   6        559.24        448.88        10.46 o                         
  -2   4   6        244.13        273.47         6.23 o                         
  -1   4   6        607.36        545.61        11.11 o                         
   0   4   6        966.30        878.95        13.70 o                         
   1   4   6       1188.63       1074.95        14.97 o                         
   2   4   6        572.28        428.61         8.05 o                         
   3   4   6        133.87        101.89         3.27 o                         
   4   4   6         34.73         26.88         1.98 o                         
   5   4   6         13.31         14.08         2.10 o                         
   6   4   6          2.05          5.95         1.43 o                         
   7   4   6         46.86         55.66         3.86 o                         
   8   4   6         59.92         52.66         2.99 o                         
   9   4   6          7.38         23.14         7.34 o                         
  -6   5   6         54.62         57.82         3.54 o                         
  -5   5   6        137.29        142.38         4.95 o                         
  -4   5   6        227.46        230.03         6.06 o                         
  -3   5   6        228.69        189.19         5.36 o                         
  -2   5   6        558.96        563.17         9.43 o                         
  -1   5   6          4.59         10.60         1.14 o                         
   0   5   6        515.62        489.30         9.24 o                         
   1   5   6        312.45        281.35         6.49 o                         
   2   5   6        221.29        139.24         5.08 o                         
   3   5   6        167.67        117.75         3.92 o                         
   4   5   6         37.09         27.77         1.83 o                         
   5   5   6        656.88        580.27        12.96 o                         
   6   5   6          1.31          1.10         0.95 o                         
   7   5   6        452.78        398.43        16.10 o                         
   8   5   6         22.71         19.68         4.55 o                         
   9   5   6        188.95        197.24        17.89 o                         
  -6   6   6         17.89         17.31         3.24 o                         
  -5   6   6          3.51          4.06         1.46 o                         
  -4   6   6        289.99        270.82         7.35 o                         
  -3   6   6         89.29         82.56         3.37 o                         
  -2   6   6        273.95        226.16         5.54 o                         
  -1   6   6         28.36         31.22         1.95 o                         
   0   6   6        175.41        163.36         4.30 o                         
   1   6   6        107.05         51.92         2.71 o                         
   2   6   6       1125.58        934.41        14.26 o                         
   3   6   6         42.93         28.51         2.08 o                         
   4   6   6       1101.76       1022.55        20.03 o                         
   5   6   6        640.16        518.31        11.25 o                         
   6   6   6         63.07         54.52         5.28 o                         
   7   6   6        194.65        187.19        10.45 o                         
   8   6   6          1.08          3.63         3.92 o                         
   9   6   6          4.52         -0.43         3.03 o                         
  -5   7   6        169.77        156.57        13.55 o                         
  -4   7   6         54.73         54.26         2.91 o                         
  -3   7   6         45.17         44.89         2.37 o                         
  -2   7   6        302.52        272.81         6.95 o                         
  -1   7   6        108.16         98.38         3.41 o                         
   0   7   6        104.43         81.71         3.02 o                         
   1   7   6         17.99         12.84         1.56 o                         
   2   7   6          8.55         17.26         1.74 o                         
   3   7   6         74.41         69.43         5.13 o                         
   4   7   6        137.07        132.22         4.98 o                         
   5   7   6         16.90         14.65         1.93 o                         
   6   7   6         99.05         89.92         6.97 o                         
   7   7   6         98.03         88.52        10.72 o                         
   8   7   6         44.06         48.15         8.37 o                         
  -5   8   6         71.26         76.08         8.11 o                         
  -4   8   6          0.01          4.32         2.25 o                         
  -3   8   6        178.82        188.12         6.73 o                         
  -2   8   6         11.85         11.50         2.40 o                         
  -1   8   6         55.05         46.86         2.36 o                         
   0   8   6        310.74        258.50         5.55 o                         
   1   8   6        148.70        119.89         4.59 o                         
   2   8   6         92.40         78.35         3.83 o                         
   3   8   6        526.51        512.44        10.92 o                         
   4   8   6        410.10        340.22         8.93 o                         
   5   8   6        504.72        467.09        10.90 o                         
   6   8   6        487.61        443.96        16.36 o                         
   7   8   6         22.07         20.90         5.21 o                         
   8   8   6        419.89        337.74        22.67 o                         
  -4   9   6        250.76        287.58        28.73 o                         
  -3   9   6        437.11        466.89        12.91 o                         
  -2   9   6        233.32        275.95         9.81 o                         
  -1   9   6        478.62        467.53        17.71 o                         
   0   9   6        100.64         86.37         2.84 o                         
   1   9   6          4.03          1.33         1.24 o                         
   2   9   6         19.06         12.23         1.57 o                         
   3   9   6        164.90        168.17         6.20 o                         
   4   9   6        163.67        151.99         6.09 o                         
   5   9   6         96.32         76.04         4.35 o                         
   6   9   6          6.31         12.93         3.28 o                         
   7   9   6         36.43         22.84         5.47 o                         
   8   9   6          3.83          4.84         3.04 o                         
  -3  10   6         21.02         23.20         4.68 o                         
  -2  10   6          0.41          3.03         1.93 o                         
  -1  10   6          1.77          3.04         1.98 o                         
   0  10   6          1.15          2.40         1.63 o                         
   1  10   6        175.08        171.84         5.71 o                         
   2  10   6        379.67        387.93         9.74 o                         
   3  10   6        117.16        110.10         5.22 o                         
   4  10   6         98.43         94.18         4.97 o                         
   5  10   6        143.51        135.06         7.23 o                         
   6  10   6        371.33        314.34        11.57 o                         
   7  10   6         17.19          7.48         3.57 o                         
   8  10   6        372.98        348.14        24.78 o                         
  -2  11   6        291.31        302.63        16.19 o                         
  -1  11   6         70.84         82.71         5.55 o                         
   0  11   6        317.77        327.39        11.76 o                         
   1  11   6          0.12          0.57         0.97 o                         
   2  11   6        240.29        257.80         7.90 o                         
   3  11   6         96.37        103.36         5.30 o                         
   4  11   6          5.89          3.69         1.68 o                         
   5  11   6         18.74         28.23         3.46 o                         
   6  11   6          1.98          6.11         2.58 o                         
   7  11   6         36.89         26.79         6.45 o                         
  -1  12   6         98.03        110.84         9.77 o                         
   0  12   6         10.04         18.21         3.01 o                         
   1  12   6          5.92          7.71         2.16 o                         
   2  12   6          2.00          1.37         1.04 o                         
   3  12   6         29.96         38.18         3.96 o                         
   4  12   6         49.07         54.19         5.02 o                         
   5  12   6         80.15         82.46         6.31 o                         
   6  12   6         87.21         95.02         7.11 o                         
   1  13   6         70.15         74.79         5.89 o                         
   2  13   6        228.73        273.58        15.36 o                         
   3  13   6        246.77        291.09        14.08 o                         
   4  13   6        268.48        322.32        12.44 o                         
   5  13   6         93.11        116.51         7.73 o                         
  -3  -8   7         74.91         69.83        11.23 o                         
  -2  -8   7        316.39        303.48        22.18 o                         
  -1  -8   7         31.85         37.82         4.68 o                         
   0  -8   7        143.16        141.30        10.35 o                         
   1  -8   7          6.26          9.98         4.54 o                         
  -4  -7   7         70.56         67.45         7.03 o                         
  -3  -7   7         23.59         22.41         6.28 o                         
  -2  -7   7         55.11         50.01         7.61 o                         
  -1  -7   7          9.90         13.82         4.13 o                         
   0  -7   7         70.01         64.48         5.59 o                         
   1  -7   7          8.01         14.51         2.98 o                         
   2  -7   7         95.49         86.08         4.81 o                         
  -5  -6   7          0.25          8.37         7.66 o                         
  -4  -6   7          1.53         24.00        14.11 o                         
  -3  -6   7        170.78        203.06        37.43 o                         
  -2  -6   7         91.33         95.96         9.08 o                         
  -1  -6   7        656.64        620.11        16.44 o                         
   0  -6   7         24.70         21.24         2.97 o                         
   1  -6   7        503.89        478.69        12.71 o                         
   2  -6   7        193.62        208.93         7.23 o                         
   3  -6   7        416.44        388.83         8.58 o                         
   4  -6   7        109.45        124.76        15.61 o                         
  -6  -5   7        158.42        158.04        10.78 o                         
  -5  -5   7        407.87        398.61        16.60 o                         
  -4  -5   7        182.25        160.53        10.65 o                         
  -3  -5   7         37.91         48.49         8.57 o                         
  -2  -5   7        246.61        230.77         7.57 o                         
  -1  -5   7          9.45          6.74         1.61 o                         
   0  -5   7         50.40         46.86         5.77 o                         
   1  -5   7        157.17        131.49         6.75 o                         
   2  -5   7         46.06         45.67         2.96 o                         
   3  -5   7          2.67          2.69         0.96 o                         
   4  -5   7          3.40          4.94         1.49 o                         
   5  -5   7          0.76          3.20         2.14 o                         
  -6  -4   7          7.45          3.36         3.91 o                         
  -5  -4   7         12.82         16.40         3.88 o                         
  -4  -4   7        146.32        118.16         5.69 o                         
  -3  -4   7         31.71         25.28         3.32 o                         
  -2  -4   7        453.19        430.31        15.21 o                         
  -1  -4   7        223.97        191.59         7.29 o                         
   0  -4   7         79.77         63.03         4.14 o                         
   1  -4   7         37.87         34.41         2.64 o                         
   2  -4   7        986.68        882.07        22.95 o                         
   3  -4   7         38.47         41.84         2.51 o                         
   4  -4   7        128.35        127.39         6.34 o                         
   5  -4   7        112.83         96.61         9.88 o                         
  -7  -3   7        115.06        103.74         8.84 o                         
  -6  -3   7         22.48         21.78         4.28 o                         
  -5  -3   7         41.20         39.74         4.84 o                         
  -4  -3   7        292.95        294.50         8.75 o                         
  -3  -3   7         79.17         77.18         5.56 o                         
  -2  -3   7        805.42        790.16        29.42 o                         
  -1  -3   7       1827.35       1698.14        28.72 o                         
   0  -3   7       1446.82       1400.53        41.36 o                         
   1  -3   7        500.38        448.50        12.06 o                         
   2  -3   7       1471.50       1425.87        43.08 o                         
   3  -3   7        475.53        445.84        13.90 o                         
   4  -3   7         14.43         16.84         2.21 o                         
   5  -3   7         29.21         30.30         3.37 o                         
   6  -3   7          9.97         12.25         2.92 o                         
  -7  -2   7        143.08        126.63         9.36 o                         
  -6  -2   7          4.34          6.67         2.83 o                         
  -5  -2   7         44.80         55.87         4.45 o                         
  -4  -2   7         11.72          7.03         1.69 o                         
  -3  -2   7         31.19         29.37         2.67 o                         
  -2  -2   7        129.52        124.16         4.89 o                         
  -1  -2   7        154.68        152.94         6.01 o                         
   0  -2   7          1.56          1.49         0.92 o                         
   1  -2   7       1209.65       1199.68        36.59 o                         
   2  -2   7       1217.99       1241.06        35.48 o                         
   3  -2   7       1434.79       1407.08        28.92 o                         
   4  -2   7        266.45        268.81         7.48 o                         
   5  -2   7        923.34        948.82        24.34 o                         
   6  -2   7         51.26         54.94         4.13 o                         
   7  -2   7        387.04        371.53        22.11 o                         
  -7  -1   7         12.60         13.96         3.37 o                         
  -6  -1   7         89.30         83.45         7.15 o                         
  -5  -1   7        223.84        208.22         7.89 o                         
  -4  -1   7        845.88        849.95        16.39 o                         
  -3  -1   7        279.31        245.44         7.67 o                         
  -2  -1   7       1959.38       1932.39        69.44 o                         
  -1  -1   7        246.94        231.69         7.31 o                         
   0  -1   7        263.30        238.51         6.68 o                         
   1  -1   7         45.00         43.91         2.51 o                         
   2  -1   7        118.13        118.53         4.34 o                         
   3  -1   7          0.04          0.63         0.45 o                         
   4  -1   7          8.22          7.50         1.24 o                         
   5  -1   7        152.81        167.39         6.31 o                         
   6  -1   7         37.24         36.83         3.22 o                         
   7  -1   7         90.76        101.75        11.21 o                         
  -7   0   7         14.35         16.80         3.77 o                         
  -6   0   7        248.75        242.93        11.91 o                         
  -5   0   7         50.00         49.74         3.89 o                         
  -4   0   7        130.73        139.80         5.98 o                         
  -3   0   7        268.88        245.50         7.53 o                         
  -2   0   7          0.02         -0.30         1.07 o                         
  -1   0   7        514.36        552.82        19.74 o                         
   0   0   7         14.63         13.64         1.59 o                         
   1   0   7        568.53        613.08        10.16 o                         
   2   0   7        498.02        431.74         8.66 o                         
   3   0   7        220.90        256.74         5.65 o                         
   4   0   7        691.99        630.42        20.02 o                         
   5   0   7         96.16        103.56         5.90 o                         
   6   0   7       1299.06       1358.93        62.73 o                         
   7   0   7          0.70          8.10         2.51 o                         
  -7   1   7         55.16         48.57         5.44 o                         
  -6   1   7          2.31          0.26         2.07 o                         
  -5   1   7         22.95         27.42         2.93 o                         
  -4   1   7         51.36         42.76         3.35 o                         
  -3   1   7        744.80        736.78        17.57 o                         
  -2   1   7       1347.55       1281.87        18.08 o                         
  -1   1   7        149.24        112.95         4.24 o                         
   0   1   7       3846.59       3857.79        51.84 o                         
   1   1   7        220.46        215.13         5.41 o                         
   2   1   7        451.26        547.99         8.72 o                         
   3   1   7        420.08        409.07         9.67 o                         
   4   1   7          1.81          2.50         0.90 o                         
   5   1   7        361.95        355.03        11.62 o                         
   6   1   7          0.41          1.90         1.99 o                         
   7   1   7        100.61        115.66         9.27 o                         
   8   1   7          1.38         10.32         5.08 o                         
  -7   2   7        281.88        241.90        11.79 o                         
  -6   2   7         40.43         47.70         4.26 o                         
  -5   2   7        505.51        494.29        11.02 o                         
  -4   2   7         31.26         30.74         2.58 o                         
  -3   2   7        618.96        660.13        15.21 o                         
  -2   2   7        631.93        624.58         9.94 o                         
  -1   2   7        519.76        573.48        10.23 o                         
   0   2   7         79.66         88.61         3.42 o                         
   1   2   7        320.59        304.10         7.01 o                         
   2   2   7        602.85        525.22         9.47 o                         
   3   2   7        514.42        512.51         7.73 o                         
   4   2   7          0.58          1.49         0.58 o                         
   5   2   7        231.03        205.89         8.71 o                         
   6   2   7          0.94          5.17         2.23 o                         
   7   2   7        614.21        653.01        20.13 o                         
   8   2   7         30.48         39.29         4.89 o                         
  -6   3   7         26.94         28.32         3.67 o                         
  -5   3   7         15.39         20.73         2.20 o                         
  -4   3   7         10.87         14.37         1.83 o                         
  -3   3   7        130.69        135.05         4.42 o                         
  -2   3   7        380.44        408.06         9.34 o                         
  -1   3   7        341.86        317.24         6.95 o                         
   0   3   7        229.16        200.32         5.15 o                         
   1   3   7        660.54        751.96        13.65 o                         
   2   3   7        211.32        188.09         5.10 o                         
   3   3   7       1602.80       1582.95        23.64 o                         
   4   3   7        348.30        317.17         7.91 o                         
   5   3   7        110.94        116.42         4.09 o                         
   6   3   7        298.82        276.65        12.81 o                         
   7   3   7        628.49        617.87        19.67 o                         
   8   3   7        159.44        176.71        10.76 o                         
  -6   4   7        359.84        321.07         9.53 o                         
  -5   4   7          0.43          2.51         1.24 o                         
  -4   4   7          0.56          0.24         0.95 o                         
  -3   4   7          0.12          1.81         1.04 o                         
  -2   4   7        173.87        150.96         4.84 o                         
  -1   4   7        263.56        270.74         6.29 o                         
   0   4   7         35.87         17.89         1.58 o                         
   1   4   7         23.93         19.05         1.71 o                         
   2   4   7        106.59         74.18         3.19 o                         
   3   4   7         13.55         23.59         2.14 o                         
   4   4   7         12.94          4.10         0.97 o                         
   5   4   7          2.17          2.50         1.07 o                         
   6   4   7        354.09        360.00        11.48 o                         
   7   4   7        259.54        264.53        12.57 o                         
   8   4   7         67.06         67.50         5.36 o                         
  -6   5   7          3.01          5.35         1.76 o                         
  -5   5   7          6.19          5.71         1.92 o                         
  -4   5   7        157.44        143.62         5.04 o                         
  -3   5   7        371.86        394.74         8.60 o                         
  -2   5   7        170.67        136.04         4.55 o                         
  -1   5   7         30.05         22.34         1.70 o                         
   0   5   7         16.79         22.29         1.67 o                         
   1   5   7        671.36        566.34        10.41 o                         
   2   5   7        148.03        136.37         4.51 o                         
   3   5   7       1095.63        923.29        16.55 o                         
   4   5   7        148.46        115.58         3.79 o                         
   5   5   7        475.55        403.12        11.75 o                         
   6   5   7        429.51        351.21        10.15 o                         
   7   5   7        383.71        355.63        13.06 o                         
   8   5   7         71.40         75.30         4.89 o                         
  -5   6   7         45.72         54.21         4.18 o                         
  -4   6   7         65.82         54.96         3.52 o                         
  -3   6   7        217.14        224.80         6.20 o                         
  -2   6   7         47.03         32.69         2.58 o                         
  -1   6   7        107.89         95.83         3.59 o                         
   0   6   7        194.16        139.11         4.22 o                         
   1   6   7         74.94         59.21         3.08 o                         
   2   6   7        247.26        177.07         6.30 o                         
   3   6   7        586.92        495.55         9.72 o                         
   4   6   7          1.65          0.09         0.67 o                         
   5   6   7         10.57          6.41         1.96 o                         
   6   6   7         18.19         18.00         2.31 o                         
   7   6   7         98.09         83.08         5.19 o                         
   8   6   7         73.19         71.72         6.07 o                         
  -5   7   7          9.38         10.48         2.11 o                         
  -4   7   7          0.02          0.56         0.92 o                         
  -3   7   7         10.19         12.24         1.52 o                         
  -2   7   7         63.40         59.74         2.96 o                         
  -1   7   7         23.46         22.14         1.80 o                         
   0   7   7        325.54        276.89         6.41 o                         
   1   7   7        398.08        376.98         8.57 o                         
   2   7   7       1042.90        880.60        14.62 o                         
   3   7   7        285.99        280.27         7.43 o                         
   4   7   7        238.57        206.48         6.64 o                         
   5   7   7       1057.79        928.29        17.29 o                         
   6   7   7         72.72         60.74         4.55 o                         
   7   7   7        122.67        105.02         7.42 o                         
   8   7   7         67.31         68.44         6.24 o                         
  -4   8   7         51.51         44.49         4.54 o                         
  -3   8   7        179.48        168.61         7.20 o                         
  -2   8   7        560.90        536.25         9.57 o                         
  -1   8   7        292.53        260.46         6.18 o                         
   0   8   7        362.12        332.61         6.61 o                         
   1   8   7        193.61        203.94         6.52 o                         
   2   8   7       1915.67       1534.95        22.13 o                         
   3   8   7        447.19        395.13        11.39 o                         
   4   8   7        662.75        576.34        12.11 o                         
   5   8   7         35.25         30.35         2.74 o                         
   6   8   7        488.14        414.88        10.13 o                         
   7   8   7        166.18        140.81         8.88 o                         
   8   8   7          0.52          5.76         2.91 o                         
  -4   9   7         22.22         28.20         5.47 o                         
  -3   9   7         64.38         59.26         4.79 o                         
  -2   9   7          7.87         12.72         2.19 o                         
  -1   9   7          0.01          2.77         0.76 o                         
   0   9   7          0.54          1.72         0.98 o                         
   1   9   7        176.76        184.22         6.23 o                         
   2   9   7         60.69         57.32         3.57 o                         
   3   9   7         18.43         20.01         2.22 o                         
   4   9   7        136.17        120.51         5.51 o                         
   5   9   7          3.28          3.63         1.45 o                         
   6   9   7         30.15         32.53         3.49 o                         
   7   9   7          3.02          7.94         2.78 o                         
   8   9   7        103.92         94.62         7.73 o                         
  -3  10   7         46.03         60.80        11.20 o                         
  -2  10   7         17.01         19.25         3.26 o                         
  -1  10   7         82.84         95.00         5.95 o                         
   0  10   7         26.91         25.59         4.14 o                         
   1  10   7        168.30        160.83         5.94 o                         
   2  10   7          5.95          9.28         1.78 o                         
   3  10   7         10.04         11.78         1.88 o                         
   4  10   7         11.16          5.90         1.68 o                         
   5  10   7          0.10          3.48         1.70 o                         
   6  10   7         84.17         82.70         5.74 o                         
   7  10   7          0.10          8.35         3.51 o                         
  -2  11   7         77.06        110.84         9.81 o                         
  -1  11   7         10.87         12.40         2.83 o                         
   0  11   7          5.04          4.05         2.66 o                         
   1  11   7          4.36          3.14         0.88 o                         
   2  11   7        178.17        152.10         6.43 o                         
   3  11   7          8.36          8.55         1.97 o                         
   4  11   7        144.08        136.29         7.46 o                         
   5  11   7         41.73         35.09         3.99 o                         
   6  11   7        164.48        149.02         8.25 o                         
   7  11   7         10.57         10.61         3.14 o                         
  -1  12   7          2.35          8.36         3.82 o                         
   0  12   7          3.97          5.36         2.29 o                         
   1  12   7         40.79         51.54         4.78 o                         
   2  12   7         63.97         73.97         4.71 o                         
   3  12   7         68.64         72.71         5.45 o                         
   4  12   7         53.21         57.44         5.10 o                         
   5  12   7         42.93         65.77         5.66 o                         
   6  12   7         52.99         64.49         5.75 o                         
   1  13   7         33.99         43.24         4.60 o                         
   2  13   7         44.50         44.86         6.26 o                         
   3  13   7          7.67         12.69         2.67 o                         
   4  13   7          0.53          6.71         2.48 o                         
   5  13   7         58.11         85.27         6.65 o                         
  -3  -7   8         40.09         34.79         8.13 o                         
  -2  -7   8         74.13         62.93        10.05 o                         
  -1  -7   8          0.93         -4.11         4.11 o                         
   0  -7   8        173.78        158.15         8.19 o                         
   1  -7   8          5.00          4.59         1.64 o                         
  -4  -6   8          6.50         18.75         4.27 o                         
  -3  -6   8        281.31        266.05        13.30 o                         
  -2  -6   8         26.34         31.55         4.83 o                         
  -1  -6   8        253.15        239.58        12.25 o                         
   0  -6   8         54.03         47.57         4.22 o                         
   1  -6   8         81.22         61.88         4.79 o                         
   2  -6   8          0.29          5.03         1.76 o                         
   3  -6   8         59.19         57.97         8.18 o                         
  -5  -5   8          0.15          2.51         2.41 o                         
  -4  -5   8         14.53         12.47         3.24 o                         
  -3  -5   8         18.53         18.44         9.57 o                         
  -2  -5   8        320.38        308.30        12.18 o                         
  -1  -5   8         50.87         45.89         5.64 o                         
   0  -5   8        308.21        304.80         9.57 o                         
   1  -5   8         82.21         72.65         7.43 o                         
   2  -5   8        155.91        157.29         5.81 o                         
   3  -5   8         20.70         24.24         2.28 o                         
   4  -5   8        150.76        149.71         9.74 o                         
  -6  -4   8        210.90        179.58        11.55 o                         
  -5  -4   8         37.24         38.05         5.16 o                         
  -4  -4   8        118.80        123.42         9.01 o                         
  -3  -4   8        183.49        155.56         7.00 o                         
  -2  -4   8          8.03         11.63         3.08 o                         
  -1  -4   8         17.74         16.32         2.25 o                         
   0  -4   8        388.61        337.18        16.56 o                         
   1  -4   8         45.07         48.28         4.27 o                         
   2  -4   8         48.98         43.21         3.27 o                         
   3  -4   8         85.96         87.24         3.75 o                         
   4  -4   8         69.63         72.41         4.33 o                         
   5  -4   8         16.67         24.40         3.45 o                         
  -6  -3   8        257.68        254.02        13.38 o                         
  -5  -3   8         43.43         44.81         5.96 o                         
  -4  -3   8        208.63        190.58         8.91 o                         
  -3  -3   8        110.29         98.89         4.97 o                         
  -2  -3   8        144.05        138.48         6.64 o                         
  -1  -3   8         31.28         23.07         3.08 o                         
   0  -3   8         32.96         31.85         2.76 o                         
   1  -3   8        177.49        168.54         6.21 o                         
   2  -3   8        445.41        404.87        14.56 o                         
   3  -3   8         56.34         51.42         2.72 o                         
   4  -3   8        264.01        267.46         9.58 o                         
   5  -3   8         27.35         29.91         5.17 o                         
   6  -3   8        167.67        159.53        19.81 o                         
  -6  -2   8         83.26         71.63         7.05 o                         
  -5  -2   8        246.87        214.16        23.78 o                         
  -4  -2   8         55.36         56.72         3.99 o                         
  -3  -2   8        824.12        762.32        27.11 o                         
  -2  -2   8         15.66         21.60         2.53 o                         
  -1  -2   8       2239.60       2126.87        40.11 o                         
   0  -2   8        100.00         86.50         4.48 o                         
   1  -2   8       1184.50       1078.77        36.40 o                         
   2  -2   8        244.28        234.68         6.28 o                         
   3  -2   8        900.71        834.44        15.41 o                         
   4  -2   8         52.77         57.75         4.09 o                         
   5  -2   8         79.89         91.26         5.14 o                         
   6  -2   8         94.30         83.69         9.98 o                         
  -6  -1   8        293.60        239.46        12.36 o                         
  -5  -1   8         10.40         17.42         3.46 o                         
  -4  -1   8        186.22        162.26         8.09 o                         
  -3  -1   8         14.91         12.02         1.74 o                         
  -2  -1   8        206.01        215.28         9.48 o                         
  -1  -1   8         77.06         74.93         4.35 o                         
   0  -1   8        168.28        160.65         5.48 o                         
   1  -1   8        112.66        120.25         4.48 o                         
   2  -1   8        620.99        607.77        11.78 o                         
   3  -1   8        503.26        511.18         9.67 o                         
   4  -1   8          4.06          5.94         1.49 o                         
   5  -1   8        596.69        597.92        18.47 o                         
   6  -1   8         37.28         48.30         8.58 o                         
   7  -1   8        180.38        173.32        15.07 o                         
  -6   0   8        120.34        111.91        13.68 o                         
  -5   0   8        282.27        254.82        11.99 o                         
  -4   0   8        457.74        413.27        12.65 o                         
  -3   0   8        431.14        391.56        10.23 o                         
  -2   0   8        816.62        718.93        13.93 o                         
  -1   0   8        500.08        494.80        16.19 o                         
   0   0   8        824.31        688.48        12.90 o                         
   1   0   8         48.22         55.25         2.97 o                         
   2   0   8       1218.68       1070.30        18.81 o                         
   3   0   8         20.16         19.09         1.57 o                         
   4   0   8       1529.73       1504.31        31.75 o                         
   5   0   8        118.06        133.46        13.45 o                         
   6   0   8         90.62         98.16         9.76 o                         
   7   0   8        226.34        216.33        11.01 o                         
  -6   1   8         30.48         40.06         5.15 o                         
  -5   1   8        199.07        191.74         7.54 o                         
  -4   1   8        279.51        230.55         7.97 o                         
  -3   1   8         53.39         72.89         3.89 o                         
  -2   1   8        916.19        882.15        14.83 o                         
  -1   1   8          6.76          9.72         1.54 o                         
   0   1   8          8.44          7.12         1.34 o                         
   1   1   8        115.52        115.66         3.83 o                         
   2   1   8         44.36         40.53         2.30 o                         
   3   1   8          2.29          3.42         0.93 o                         
   4   1   8         38.95         40.58         2.85 o                         
   5   1   8          2.01          3.74         1.68 o                         
   6   1   8          1.59          1.65         2.88 o                         
   7   1   8        191.91        212.05        11.13 o                         
  -6   2   8          0.51         13.15         3.62 o                         
  -5   2   8        149.86        124.83         6.09 o                         
  -4   2   8        555.22        552.38        15.74 o                         
  -3   2   8       1202.18       1078.60        16.66 o                         
  -2   2   8          2.22         15.72         1.90 o                         
  -1   2   8       2011.35       1928.40        28.96 o                         
   0   2   8        675.59        669.45        11.23 o                         
   1   2   8       1174.09       1105.45        18.27 o                         
   2   2   8          2.83          4.70         0.74 o                         
   3   2   8        382.05        324.23         6.30 o                         
   4   2   8         88.80         89.47         3.18 o                         
   5   2   8        221.62        213.39         9.33 o                         
   6   2   8         48.00         50.12         5.24 o                         
   7   2   8        244.03        252.81        12.25 o                         
   8   2   8         63.39         62.32         9.86 o                         
  -6   3   8        591.82        505.82        17.24 o                         
  -5   3   8        394.75        368.64         9.62 o                         
  -4   3   8        560.46        550.46        11.43 o                         
  -3   3   8       1256.35       1206.69        16.31 o                         
  -2   3   8        896.63        823.50        13.71 o                         
  -1   3   8        860.18        837.97        13.23 o                         
   0   3   8         31.50         22.42         1.81 o                         
   1   3   8       1072.85       1057.14        17.24 o                         
   2   3   8         10.11          6.09         1.16 o                         
   3   3   8         16.54         18.20         1.47 o                         
   4   3   8         21.92         25.30         1.72 o                         
   5   3   8          0.14          0.66         0.71 o                         
   6   3   8         57.48         59.63         5.84 o                         
   7   3   8         34.76         41.81         5.07 o                         
   8   3   8         97.20        109.97         8.59 o                         
  -6   4   8          1.94          5.40         2.57 o                         
  -5   4   8        116.42        113.23         5.63 o                         
  -4   4   8          3.45          4.60         1.24 o                         
  -3   4   8        143.08        149.95         6.29 o                         
  -2   4   8          4.07          3.41         1.23 o                         
  -1   4   8         49.79         52.66         2.93 o                         
   0   4   8         69.45         54.07         2.82 o                         
   1   4   8        103.27        119.77         4.53 o                         
   2   4   8       1352.97       1155.74        19.01 o                         
   3   4   8         82.50         89.73         3.68 o                         
   4   4   8       1127.01        984.08        37.15 o                         
   5   4   8         26.14         34.68         2.67 o                         
   6   4   8        457.04        410.03        10.42 o                         
   7   4   8         68.58         64.80         8.45 o                         
   8   4   8        487.94        520.46        41.89 o                         
  -6   5   8        152.70        133.70         7.02 o                         
  -5   5   8        238.34        227.86         7.88 o                         
  -4   5   8        343.35        309.16         9.31 o                         
  -3   5   8         10.58         11.09         2.26 o                         
  -2   5   8         94.66         79.12         3.73 o                         
  -1   5   8        520.01        457.92         8.98 o                         
   0   5   8         40.88         38.54         2.35 o                         
   1   5   8        200.09        160.96         5.34 o                         
   2   5   8        125.10        129.73         4.72 o                         
   3   5   8         87.22         79.19         4.22 o                         
   4   5   8        212.89        173.10         5.00 o                         
   5   5   8          0.96         -0.02         0.97 o                         
   6   5   8          2.24          3.07         1.30 o                         
   7   5   8         25.60         27.46         3.15 o                         
   8   5   8         10.89         18.58         3.67 o                         
  -5   6   8         92.64         98.40         5.84 o                         
  -4   6   8         20.03         24.24         2.67 o                         
  -3   6   8          0.11          1.34         0.86 o                         
  -2   6   8         37.51         35.70         2.46 o                         
  -1   6   8         21.52         17.85         1.65 o                         
   0   6   8         98.55         88.46         3.57 o                         
   1   6   8        105.32         89.34         4.03 o                         
   2   6   8         74.39         70.61         3.49 o                         
   3   6   8        955.02        859.00        19.64 o                         
   4   6   8          0.08          2.68         1.06 o                         
   5   6   8       1419.15       1232.66        28.85 o                         
   6   6   8         18.46         18.21         2.61 o                         
   7   6   8       1012.93        982.17        23.51 o                         
   8   6   8         51.27         54.03         5.19 o                         
  -5   7   8         32.42         36.14         7.45 o                         
  -4   7   8        108.66        114.02         5.81 o                         
  -3   7   8         29.95         36.98         2.68 o                         
  -2   7   8        401.27        429.71         9.09 o                         
  -1   7   8        399.29        392.11         8.31 o                         
   0   7   8        452.13        424.56         8.49 o                         
   1   7   8        261.89        264.87         7.35 o                         
   2   7   8        166.34        176.22         6.74 o                         
   3   7   8        614.48        515.43        10.65 o                         
   4   7   8         11.53         10.98         1.63 o                         
   5   7   8         20.00         21.92         1.98 o                         
   6   7   8        585.85        535.68        14.25 o                         
   7   7   8         74.15         75.99         6.37 o                         
   8   7   8        364.94        340.69        14.18 o                         
  -4   8   8        291.20        298.41        11.60 o                         
  -3   8   8         49.87         47.69         3.18 o                         
  -2   8   8         13.30         22.52         2.04 o                         
  -1   8   8        100.40        108.58         4.19 o                         
   0   8   8         32.03         27.49         2.02 o                         
   1   8   8        414.70        380.86        13.30 o                         
   2   8   8        237.12        225.94         7.04 o                         
   3   8   8          2.72          8.73         1.57 o                         
   4   8   8         11.18          6.67         2.04 o                         
   5   8   8        100.91         99.96         4.71 o                         
   6   8   8        313.51        232.78         9.43 o                         
   7   8   8         58.42         54.18         5.54 o                         
   8   8   8        144.47        124.83         8.67 o                         
  -4   9   8          8.47         14.10         5.80 o                         
  -3   9   8        130.09        110.24        12.42 o                         
  -2   9   8        225.84        198.59         8.56 o                         
  -1   9   8        756.47        758.95        11.72 o                         
   0   9   8        610.26        605.91        10.88 o                         
   1   9   8         94.55         75.05         5.03 o                         
   2   9   8       1324.70       1279.28        20.51 o                         
   3   9   8        169.68        156.54         6.15 o                         
   4   9   8        271.43        266.95         8.24 o                         
   5   9   8          3.39          4.68         1.18 o                         
   6   9   8        302.17        247.94         9.21 o                         
   7   9   8         95.16         87.29         8.90 o                         
   8   9   8         24.67         29.55         4.83 o                         
  -3  10   8        103.09        113.65        10.12 o                         
  -2  10   8          4.54          4.81         2.14 o                         
  -1  10   8        259.73        229.41        27.71 o                         
   0  10   8         12.85         11.50         1.37 o                         
   1  10   8          0.22          1.16         1.00 o                         
   2  10   8          9.93          7.49         1.51 o                         
   3  10   8          1.45          3.44         1.47 o                         
   4  10   8        201.79        185.04         7.22 o                         
   5  10   8        159.71        144.84         7.47 o                         
   6  10   8         13.09         14.14         2.54 o                         
   7  10   8        387.59        395.85        19.13 o                         
  -2  11   8         75.00         97.33         9.30 o                         
  -1  11   8          0.79          4.82         1.78 o                         
   0  11   8        120.04         91.16        15.96 o                         
   1  11   8         66.42         70.85         3.27 o                         
   2  11   8        347.66        364.81        11.46 o                         
   3  11   8         99.26        105.71         5.57 o                         
   4  11   8        226.75        231.41         9.90 o                         
   5  11   8          0.23          2.10         2.20 o                         
   6  11   8        168.98        184.69         9.08 o                         
   7  11   8         26.05         36.98         5.13 o                         
  -1  12   8         14.37         18.51         4.82 o                         
   0  12   8         26.64         33.59         4.14 o                         
   1  12   8         20.86         22.11         2.05 o                         
   2  12   8         59.07         71.05         4.40 o                         
   3  12   8         41.36         51.84         4.72 o                         
   4  12   8         30.26         54.21         4.95 o                         
   5  12   8         36.62         44.94         4.68 o                         
   6  12   8          0.47          6.13         2.79 o                         
   1  13   8         94.07        104.25         9.58 o                         
   2  13   8         25.31         24.73         4.53 o                         
   3  13   8         97.21        140.68         7.94 o                         
   4  13   8         26.38         28.62         3.82 o                         
  -3  -6   9         38.54         44.19         8.66 o                         
  -2  -6   9        155.39        103.63        13.05 o                         
  -1  -6   9          4.09          2.87         2.71 o                         
   0  -6   9         97.94         79.34         9.67 o                         
   1  -6   9         12.07          7.36         2.42 o                         
   2  -6   9        243.98        218.43        15.43 o                         
  -4  -5   9         91.27         72.83         7.24 o                         
  -3  -5   9        607.83        524.21        29.35 o                         
  -2  -5   9         14.53         22.33         6.30 o                         
  -1  -5   9        737.04        620.78        20.68 o                         
   0  -5   9         19.85         22.67         3.62 o                         
   1  -5   9        116.91        111.93         6.35 o                         
   2  -5   9          5.78          2.44         1.47 o                         
   3  -5   9        241.42        216.87        29.68 o                         
  -5  -4   9         18.04         16.10         4.13 o                         
  -4  -4   9          1.88          7.99         2.87 o                         
  -3  -4   9         57.25         43.71         6.53 o                         
  -2  -4   9        104.13         78.26         7.21 o                         
  -1  -4   9        582.76        549.71        15.49 o                         
   0  -4   9          0.03          2.93         1.59 o                         
   1  -4   9        105.04         97.41         5.09 o                         
   2  -4   9        172.59        161.47         6.23 o                         
   3  -4   9         96.87         85.31         5.01 o                         
   4  -4   9        123.07        113.16         9.38 o                         
  -5  -3   9         93.53         80.51         7.57 o                         
  -4  -3   9         22.61         22.87         4.15 o                         
  -3  -3   9         84.76         63.39         5.07 o                         
  -2  -3   9        117.37         96.01         5.76 o                         
  -1  -3   9          3.07          3.55         2.31 o                         
   0  -3   9        393.33        374.28        10.60 o                         
   1  -3   9         61.98         58.60         3.87 o                         
   2  -3   9        518.24        501.14        11.28 o                         
   3  -3   9          9.61          7.84         2.13 o                         
   4  -3   9         98.59         91.34         5.57 o                         
   5  -3   9         77.63         95.55         8.70 o                         
  -6  -2   9        486.26        396.27        32.09 o                         
  -5  -2   9        614.20        519.14        29.21 o                         
  -4  -2   9        279.25        259.12        15.97 o                         
  -3  -2   9        877.69        784.40        19.32 o                         
  -2  -2   9         58.33         64.95         4.61 o                         
  -1  -2   9        441.02        418.53        11.48 o                         
   0  -2   9         48.77         43.05         3.32 o                         
   1  -2   9        206.47        187.19         6.13 o                         
   2  -2   9          8.95          6.57         1.29 o                         
   3  -2   9          1.46          2.13         1.02 o                         
   4  -2   9         21.53         28.02         3.27 o                         
   5  -2   9          0.15          0.25         1.67 o                         
   6  -2   9         69.55         63.75         5.51 o                         
  -6  -1   9          0.86          2.62         2.32 o                         
  -5  -1   9          0.11          9.16         3.46 o                         
  -4  -1   9        147.33        130.54         8.70 o                         
  -3  -1   9        400.68        357.35        10.37 o                         
  -2  -1   9        119.11        123.27         6.60 o                         
  -1  -1   9        610.55        607.18        13.83 o                         
   0  -1   9        152.62        154.67         5.71 o                         
   1  -1   9       2004.85       1951.01        60.51 o                         
   2  -1   9         29.07         32.52         2.50 o                         
   3  -1   9       1581.27       1594.89        28.83 o                         
   4  -1   9         41.27         50.79         4.86 o                         
   5  -1   9        276.16        321.62        16.55 o                         
   6  -1   9         34.45         29.28         3.26 o                         
  -6   0   9        313.57        276.19        15.46 o                         
  -5   0   9          0.47          1.20         2.03 o                         
  -4   0   9        181.46        143.15         7.30 o                         
  -3   0   9         95.68         85.81         4.84 o                         
  -2   0   9        243.24        219.31        12.61 o                         
  -1   0   9         10.00         11.09         1.67 o                         
   0   0   9        374.29        306.24         9.33 o                         
   1   0   9         43.20         37.43         2.62 o                         
   2   0   9        748.67        685.39        13.77 o                         
   3   0   9         21.49         27.88         2.14 o                         
   4   0   9         42.29         50.99         3.78 o                         
   5   0   9          2.22          4.18         2.05 o                         
   6   0   9         10.93         17.34         2.57 o                         
   7   0   9         26.79         34.63         7.44 o                         
  -6   1   9        432.83        380.08        21.12 o                         
  -5   1   9        252.79        239.46        11.86 o                         
  -4   1   9        367.62        358.21        10.53 o                         
  -3   1   9        300.47        276.55         8.73 o                         
  -2   1   9         32.38         26.91         2.66 o                         
  -1   1   9        258.23        264.08         8.62 o                         
   0   1   9        631.84        597.87        18.67 o                         
   1   1   9         56.64         65.69         3.08 o                         
   2   1   9        390.71        411.02         9.48 o                         
   3   1   9        227.27        228.58         6.31 o                         
   4   1   9        629.48        666.53        14.55 o                         
   5   1   9          5.69          5.27         2.15 o                         
   6   1   9        266.55        282.30        10.11 o                         
   7   1   9         43.12         40.97         5.20 o                         
  -6   2   9        196.54        186.17        10.77 o                         
  -5   2   9        172.01        154.33        12.54 o                         
  -4   2   9          0.52          5.42         1.62 o                         
  -3   2   9        172.57        158.38         5.92 o                         
  -2   2   9        368.52        338.22         8.89 o                         
  -1   2   9        226.96        211.78         6.50 o                         
   0   2   9         14.73         12.63         1.64 o                         
   1   2   9        203.61        150.21         4.91 o                         
   2   2   9        158.72        154.30         4.84 o                         
   3   2   9        219.60        178.98         4.87 o                         
   4   2   9        130.87        150.42         4.77 o                         
   5   2   9        132.05        124.33         7.53 o                         
   6   2   9         11.18         11.99         3.09 o                         
   7   2   9        314.22        313.09        14.39 o                         
  -6   3   9          4.47         11.40         3.25 o                         
  -5   3   9         86.61         89.21         5.30 o                         
  -4   3   9         26.17         23.90         2.46 o                         
  -3   3   9          8.80         10.49         1.84 o                         
  -2   3   9        164.61        198.34         6.46 o                         
  -1   3   9         40.12         46.64         2.99 o                         
   0   3   9          0.20          3.53         1.09 o                         
   1   3   9        517.03        521.98        10.93 o                         
   2   3   9          1.44          4.01         1.06 o                         
   3   3   9        108.37        115.50         3.91 o                         
   4   3   9        330.81        315.90         9.26 o                         
   5   3   9         49.57         51.24         3.14 o                         
   6   3   9        147.94        146.31        13.03 o                         
   7   3   9        211.95        219.74        11.95 o                         
   8   3   9        125.30        149.18        16.09 o                         
  -5   4   9         89.18         81.62         5.08 o                         
  -4   4   9        133.19        134.78         6.44 o                         
  -3   4   9        447.39        456.71        11.71 o                         
  -2   4   9        510.47        429.45         9.79 o                         
  -1   4   9          2.50          8.47         1.40 o                         
   0   4   9        996.54        862.26        13.81 o                         
   1   4   9        187.34        170.63         5.87 o                         
   2   4   9        465.84        373.11         9.85 o                         
   3   4   9        175.69        169.46         5.47 o                         
   4   4   9        220.44        186.83         6.50 o                         
   5   4   9        153.60        151.87         6.04 o                         
   6   4   9         97.04        101.08         4.84 o                         
   7   4   9        361.03        402.33        16.70 o                         
   8   4   9         20.81         25.73         7.11 o                         
  -5   5   9          0.92          6.02         2.27 o                         
  -4   5   9          8.43         10.01         2.29 o                         
  -3   5   9          1.78          1.10         1.27 o                         
  -2   5   9         33.26         32.50         2.59 o                         
  -1   5   9         62.29         62.92         3.39 o                         
   0   5   9         31.34         26.89         2.14 o                         
   1   5   9         51.32         40.61         2.84 o                         
   2   5   9          3.78          2.31         1.07 o                         
   3   5   9        104.28         94.81         4.14 o                         
   4   5   9        112.63        104.41         5.18 o                         
   5   5   9        219.42        223.90         7.79 o                         
   6   5   9        458.15        476.04        12.49 o                         
   7   5   9         28.66         31.85         3.04 o                         
   8   5   9        396.18        418.58        27.28 o                         
  -5   6   9         75.96         72.42         5.33 o                         
  -4   6   9          9.73         10.73         2.28 o                         
  -3   6   9        301.54        298.12         8.21 o                         
  -2   6   9         46.64         48.37         3.16 o                         
  -1   6   9        587.80        533.90        10.49 o                         
   0   6   9         16.68         17.27         1.82 o                         
   1   6   9       1091.86       1015.87        16.84 o                         
   2   6   9        774.28        605.73        12.01 o                         
   3   6   9       2141.33       1863.09        29.37 o                         
   4   6   9         72.25         55.29         3.07 o                         
   5   6   9        529.90        494.93        13.12 o                         
   6   6   9          5.85          5.38         1.85 o                         
   7   6   9         96.41         83.66         6.93 o                         
   8   6   9         50.02         59.31         6.78 o                         
  -4   7   9         89.22         83.22         5.41 o                         
  -3   7   9        238.83        223.06         9.30 o                         
  -2   7   9         20.97         20.59         2.18 o                         
  -1   7   9        384.18        331.13         8.67 o                         
   0   7   9         14.75         11.41         1.48 o                         
   1   7   9        407.21        345.61         8.93 o                         
   2   7   9        711.30        665.02        12.90 o                         
   3   7   9         74.44         68.67         3.73 o                         
   4   7   9       1056.70        964.80        16.17 o                         
   5   7   9        311.45        315.97         8.04 o                         
   6   7   9        683.24        646.93        16.09 o                         
   7   7   9         86.86         80.37         6.46 o                         
   8   7   9         28.59         29.74         4.13 o                         
  -4   8   9        151.68        188.23         9.96 o                         
  -3   8   9         70.01         78.93         4.36 o                         
  -2   8   9         88.26        103.08         4.51 o                         
  -1   8   9        161.48        178.38         5.74 o                         
   0   8   9         40.21         42.47         2.71 o                         
   1   8   9         22.59         18.71         2.08 o                         
   2   8   9         60.87         77.54         4.12 o                         
   3   8   9        178.38        175.43         6.27 o                         
   4   8   9          7.29          5.31         1.27 o                         
   5   8   9          0.55          2.49         1.22 o                         
   6   8   9          1.95          3.47         1.98 o                         
   7   8   9         10.54         11.28         2.84 o                         
   8   8   9         14.29         17.98         4.00 o                         
  -3   9   9        272.91        312.87        10.63 o                         
  -2   9   9        402.27        466.57        10.80 o                         
  -1   9   9         14.34         16.29         2.01 o                         
   0   9   9        367.63        384.74         9.32 o                         
   1   9   9        294.33        271.85         8.44 o                         
   2   9   9          7.18         11.89         2.39 o                         
   3   9   9        494.27        437.20        11.01 o                         
   4   9   9          0.11         -0.68         1.00 o                         
   5   9   9          8.12          8.48         2.51 o                         
   6   9   9        108.95         93.20         5.32 o                         
   7   9   9          6.75         10.26         3.06 o                         
  -2  10   9          7.04          4.00         1.65 o                         
  -1  10   9        128.77        131.56         5.64 o                         
   0  10   9         39.55         47.28         3.31 o                         
   1  10   9        140.19        143.00         5.16 o                         
   2  10   9        208.28        186.87         7.10 o                         
   3  10   9        601.04        581.43        13.43 o                         
   4  10   9         19.20         12.07         2.43 o                         
   5  10   9        571.79        567.71        19.36 o                         
   6  10   9         13.87         15.08         2.64 o                         
   7  10   9        445.80        413.92        17.16 o                         
  -1  11   9         37.78         40.45         4.51 o                         
   0  11   9        103.44        104.76         6.60 o                         
   1  11   9          7.75         11.64         1.59 o                         
   2  11   9          4.00          4.11         1.53 o                         
   3  11   9         41.45         36.75         3.91 o                         
   4  11   9          7.44          6.04         2.61 o                         
   5  11   9         20.88         21.67         3.62 o                         
   6  11   9         30.03         35.12         4.16 o                         
   0  12   9         23.61         22.98         3.46 o                         
   1  12   9         11.53         17.99         3.20 o                         
   2  12   9        136.94        152.92         7.86 o                         
   3  12   9         11.43         10.02         2.61 o                         
   4  12   9        203.25        238.76        16.82 o                         
   5  12   9          0.01          2.54         2.15 o                         
   6  12   9         91.32        111.97         8.53 o                         
   2  13   9         38.47         40.81         6.00 o                         
   3  13   9         11.64         22.44         3.58 o                         
   4  13   9         95.41        125.00         9.55 o                         
  -3  -5  10        131.60        101.30        13.18 o                         
  -2  -5  10        106.45         96.24        12.30 o                         
  -1  -5  10          6.98          4.59         3.39 o                         
   0  -5  10         70.18         60.35         6.21 o                         
   1  -5  10         47.41         40.88         4.77 o                         
   2  -5  10        250.23        225.23        16.32 o                         
  -4  -4  10         11.70          5.66         2.54 o                         
  -3  -4  10         11.51         13.97         5.76 o                         
  -2  -4  10         67.33         73.06        10.21 o                         
  -1  -4  10        116.20        111.85         8.45 o                         
   0  -4  10        132.29        106.02         7.81 o                         
   1  -4  10         15.37         14.99         3.81 o                         
   2  -4  10          2.49          5.11         1.98 o                         
   3  -4  10        318.65        264.92        17.06 o                         
  -4  -3  10        137.65        121.54         9.10 o                         
  -3  -3  10         13.70         15.07         5.46 o                         
  -2  -3  10        238.48        209.66        11.96 o                         
  -1  -3  10         86.53         73.35        12.02 o                         
   0  -3  10        243.71        212.85         8.31 o                         
   1  -3  10         71.43         72.71         4.49 o                         
   2  -3  10         89.65         85.96         4.86 o                         
   3  -3  10         20.28         16.03         2.22 o                         
   4  -3  10         18.39         26.47         3.98 o                         
  -5  -2  10        112.19        111.50         8.96 o                         
  -4  -2  10         26.31         22.29         4.38 o                         
  -3  -2  10          0.25         19.24         6.23 o                         
  -2  -2  10         40.62         41.79         5.33 o                         
  -1  -2  10         65.86         62.67         4.54 o                         
   0  -2  10         13.84         12.23         2.08 o                         
   1  -2  10        140.58        141.42         6.09 o                         
   2  -2  10        209.43        186.43         8.35 o                         
   3  -2  10        109.32         98.41         4.43 o                         
   4  -2  10         93.11         96.57         6.09 o                         
   5  -2  10         11.77         11.44         4.18 o                         
  -5  -1  10        841.02        685.95        22.79 o                         
  -4  -1  10         35.13         32.77         7.39 o                         
  -3  -1  10        833.57        715.90        26.07 o                         
  -2  -1  10          6.96         14.46         2.55 o                         
  -1  -1  10       1922.25       1755.69        31.89 o                         
   0  -1  10          7.19          7.76         1.76 o                         
   1  -1  10        609.37        569.84        20.32 o                         
   2  -1  10         98.28         90.42         4.19 o                         
   3  -1  10         52.34         54.46         2.99 o                         
   4  -1  10        103.79        108.44         6.93 o                         
   5  -1  10          5.21          5.95         1.81 o                         
   6  -1  10         23.63         32.09         5.36 o                         
  -5   0  10          0.66         13.56         3.62 o                         
  -4   0  10          9.85         14.34         3.60 o                         
  -3   0  10        580.22        519.43        44.69 o                         
  -2   0  10          8.63         11.75         2.77 o                         
  -1   0  10        507.37        487.60        11.49 o                         
   0   0  10        142.38        138.48         5.60 o                         
   1   0  10        113.66        118.07         4.94 o                         
   2   0  10         29.38         31.00         2.43 o                         
   3   0  10          3.37          4.51         1.29 o                         
   4   0  10         61.61         68.49         4.71 o                         
   5   0  10          0.24          2.90         1.51 o                         
   6   0  10         68.26         74.72         6.18 o                         
  -5   1  10         85.15         83.65         7.29 o                         
  -4   1  10        969.98        813.50        23.72 o                         
  -3   1  10         13.62          9.63         2.06 o                         
  -2   1  10       2751.59       2548.86        40.92 o                         
  -1   1  10        184.30        181.75         7.25 o                         
   0   1  10        582.24        545.20        21.18 o                         
   1   1  10        338.37        312.54         8.10 o                         
   2   1  10        461.55        487.05        11.13 o                         
   3   1  10          0.15          1.33         0.90 o                         
   4   1  10        108.72        113.60         5.77 o                         
   5   1  10         60.55         61.40         3.94 o                         
   6   1  10         10.63         16.56         3.26 o                         
   7   1  10        153.56        146.63        15.39 o                         
  -5   2  10        176.22        166.94        10.17 o                         
  -4   2  10        297.49        268.86        12.51 o                         
  -3   2  10         23.21         24.38         2.95 o                         
  -2   2  10        163.33        174.06         6.63 o                         
  -1   2  10         65.07         60.30         3.75 o                         
   0   2  10         30.45         39.21         2.79 o                         
   1   2  10          0.63          4.31         1.18 o                         
   2   2  10         51.90         45.48         2.85 o                         
   3   2  10         31.21         36.86         2.35 o                         
   4   2  10        113.01        100.91         5.31 o                         
   5   2  10        563.76        540.59        20.82 o                         
   6   2  10        153.43        149.37         8.94 o                         
   7   2  10         81.40         97.28        11.49 o                         
  -5   3  10          7.36          4.57         2.77 o                         
  -4   3  10          2.18          0.44         1.59 o                         
  -3   3  10         30.84         23.79         2.91 o                         
  -2   3  10         12.65         12.52         1.90 o                         
  -1   3  10        660.09        645.38        12.61 o                         
   0   3  10         17.89         18.92         1.99 o                         
   1   3  10        282.85        275.26         7.14 o                         
   2   3  10        255.76        219.05         6.92 o                         
   3   3  10        205.43        214.19         6.17 o                         
   4   3  10         75.04         74.84         3.64 o                         
   5   3  10        167.27        165.66         6.14 o                         
   6   3  10          0.61          1.26         1.40 o                         
   7   3  10          6.64         13.67         3.57 o                         
  -5   4  10        378.88        348.44        47.63 o                         
  -4   4  10        144.65        124.24         8.74 o                         
  -3   4  10          0.33          3.51         1.37 o                         
  -2   4  10        200.68        199.75         6.86 o                         
  -1   4  10         36.47         32.04         2.64 o                         
   0   4  10         23.64         20.92         2.02 o                         
   1   4  10         14.17         12.83         2.50 o                         
   2   4  10         58.83         70.15         3.78 o                         
   3   4  10         31.07         32.10         3.38 o                         
   4   4  10         36.77         42.49         2.78 o                         
   5   4  10         63.30         73.69         4.29 o                         
   6   4  10         52.38         49.60         4.28 o                         
   7   4  10          7.69         10.49        11.26 o                         
  -5   5  10          0.22          1.22         2.06 o                         
  -4   5  10         29.65         30.82         3.80 o                         
  -3   5  10          8.36          7.17         1.58 o                         
  -2   5  10        159.82        169.72         6.19 o                         
  -1   5  10         30.60         33.79         2.58 o                         
   0   5  10        219.01        194.38         6.09 o                         
   1   5  10          0.48          0.82         0.84 o                         
   2   5  10       1131.13       1079.26        19.93 o                         
   3   5  10        432.46        405.68        11.40 o                         
   4   5  10       1156.50       1150.66        21.49 o                         
   5   5  10        105.11         95.88         5.29 o                         
   6   5  10        536.55        538.07        17.84 o                         
   7   5  10         54.85         50.50         4.12 o                         
   8   5  10         87.94         83.79        12.53 o                         
  -4   6  10        135.38        153.32         8.01 o                         
  -3   6  10        177.86        178.24         7.34 o                         
  -2   6  10        112.66        126.20         5.30 o                         
  -1   6  10        483.72        465.37        10.16 o                         
   0   6  10        195.74        186.04         5.97 o                         
   1   6  10       1052.77        935.95        16.68 o                         
   2   6  10         84.77         88.22         4.42 o                         
   3   6  10         85.38         62.74         4.79 o                         
   4   6  10        183.33        182.30         7.43 o                         
   5   6  10          1.55          2.58         1.24 o                         
   6   6  10        394.67        387.10        14.01 o                         
   7   6  10        148.40        153.07         8.29 o                         
   8   6  10         25.69         21.39         7.34 o                         
  -4   7  10          0.25          2.41         2.06 o                         
  -3   7  10          0.86          3.42         2.81 o                         
  -2   7  10         16.17         15.74         2.02 o                         
  -1   7  10        207.19        201.65         6.44 o                         
   0   7  10        271.31        259.60         7.15 o                         
   1   7  10        823.82        782.06        15.11 o                         
   2   7  10        142.79        135.27         5.60 o                         
   3   7  10       2427.18       2367.45        36.46 o                         
   4   7  10        250.66        248.80         7.38 o                         
   5   7  10        428.05        403.71         9.37 o                         
   6   7  10         44.37         34.34         5.79 o                         
   7   7  10        180.37        162.53         9.26 o                         
   8   7  10          2.84         19.48         7.62 o                         
  -3   8  10        416.97        447.33        11.71 o                         
  -2   8  10         35.99         35.19         3.10 o                         
  -1   8  10        463.49        441.14        11.25 o                         
   0   8  10          2.85         11.09         1.61 o                         
   1   8  10          3.26          3.26         1.27 o                         
   2   8  10         81.64         78.41         5.02 o                         
   3   8  10        345.44        303.75         8.73 o                         
   4   8  10          0.56          1.18         1.11 o                         
   5   8  10          2.46          3.86         1.50 o                         
   6   8  10         27.57         26.77         4.04 o                         
   7   8  10          0.64          4.74         2.32 o                         
  -3   9  10         73.65         89.79         5.86 o                         
  -2   9  10        114.52        117.00         5.50 o                         
  -1   9  10        367.81        370.16         9.93 o                         
   0   9  10         25.17         20.94         2.13 o                         
   1   9  10         96.82         98.86         4.31 o                         
   2   9  10         61.75         77.16         4.56 o                         
   3   9  10         11.37         12.75         2.28 o                         
   4   9  10        169.92        166.82         9.18 o                         
   5   9  10          1.79          3.10         1.43 o                         
   6   9  10        377.74        368.55        16.67 o                         
   7   9  10          2.01          8.53         3.29 o                         
  -2  10  10        301.77        358.16        12.19 o                         
  -1  10  10         67.75         78.69         4.36 o                         
   0  10  10        259.97        282.13         8.48 o                         
   1  10  10        171.33        164.84         5.83 o                         
   2  10  10        118.94        110.19         5.63 o                         
   3  10  10        371.16        367.98        12.29 o                         
   4  10  10          6.33          8.07         2.00 o                         
   5  10  10        254.10        261.27        10.18 o                         
   6  10  10          0.85          3.61         1.88 o                         
   7  10  10          4.99          9.41         2.99 o                         
  -1  11  10          2.13          5.78         3.02 o                         
   0  11  10          0.09          1.77         1.27 o                         
   1  11  10        235.75        239.25         7.06 o                         
   2  11  10          0.39          0.22         2.01 o                         
   3  11  10        109.02        103.90         6.70 o                         
   4  11  10         18.29         24.74         3.40 o                         
   5  11  10         10.91         14.20         2.87 o                         
   6  11  10         19.23         25.98         3.65 o                         
   0  12  10        105.22        128.95        10.72 o                         
   1  12  10        143.36        174.94         8.45 o                         
   2  12  10        105.66        132.99         7.61 o                         
   3  12  10         73.23         90.91         6.52 o                         
   4  12  10         23.33         29.87         4.02 o                         
   5  12  10         16.10         14.53         3.20 o                         
  -2  -4  11         30.46         29.96         6.96 o                         
  -1  -4  11         31.59         16.37         5.54 o                         
   0  -4  11         27.88         21.46         3.94 o                         
   1  -4  11        132.54        120.52         8.21 o                         
   2  -4  11        136.54        125.88        12.45 o                         
  -3  -3  11         93.03         75.02        11.01 o                         
  -2  -3  11          1.70          3.01         4.65 o                         
  -1  -3  11          1.43          3.71         5.79 o                         
   0  -3  11        177.43        165.88        10.05 o                         
   1  -3  11        150.43        173.03         9.61 o                         
   2  -3  11         46.41         53.59         5.01 o                         
   3  -3  11        430.90        435.91        29.36 o                         
  -4  -2  11         19.75         24.72         6.63 o                         
  -3  -2  11          0.97          4.15         4.45 o                         
  -2  -2  11         67.21         44.95         8.34 o                         
  -1  -2  11         12.29         13.33         3.17 o                         
   0  -2  11        295.66        266.39        10.90 o                         
   1  -2  11          0.57          0.45         1.32 o                         
   2  -2  11         51.06         49.25         4.16 o                         
   3  -2  11         23.09         26.00         2.42 o                         
   4  -2  11         20.10         28.31         3.53 o                         
  -4  -1  11         51.61         55.83         9.71 o                         
  -3  -1  11        323.57        297.72        20.86 o                         
  -2  -1  11         72.91         69.57         6.96 o                         
  -1  -1  11         45.33         47.42         4.80 o                         
   0  -1  11         29.25         26.92         3.42 o                         
   1  -1  11          0.08          1.37         1.22 o                         
   2  -1  11          8.32         11.72         2.12 o                         
   3  -1  11         51.35         51.25         3.38 o                         
   4  -1  11        314.77        337.87        11.86 o                         
   5  -1  11          4.20          6.05         2.63 o                         
  -4   0  11        105.66        107.97        13.51 o                         
  -3   0  11        337.23        274.28        20.07 o                         
  -2   0  11         27.52         29.49         4.64 o                         
  -1   0  11        200.38        182.41         7.84 o                         
   0   0  11          0.04          1.49         1.25 o                         
   1   0  11         28.75         26.76         2.60 o                         
   2   0  11         45.94         51.14         3.50 o                         
   3   0  11         46.94         50.34         4.12 o                         
   4   0  11         31.66         31.53         3.24 o                         
   5   0  11         78.23         80.92         5.23 o                         
  -5   1  11          6.57          5.72         2.76 o                         
  -4   1  11        611.10        540.13        29.56 o                         
  -3   1  11          1.87          2.18         3.29 o                         
  -2   1  11          0.59          3.46         2.12 o                         
  -1   1  11        185.30        171.67         6.88 o                         
   0   1  11        195.37        187.25         6.77 o                         
   1   1  11          0.81          4.27         1.34 o                         
   2   1  11          1.00          1.54         1.08 o                         
   3   1  11          5.82          6.58         1.29 o                         
   4   1  11         46.76         52.26         3.67 o                         
   5   1  11          6.45          9.03         2.08 o                         
   6   1  11         17.59         25.22         4.07 o                         
  -5   2  11        106.76         94.48        12.09 o                         
  -4   2  11         94.43         78.53        10.58 o                         
  -3   2  11         54.35         49.49         8.37 o                         
  -2   2  11        529.52        488.07        12.02 o                         
  -1   2  11          3.84          4.97         1.43 o                         
   0   2  11        243.38        231.81         8.27 o                         
   1   2  11          7.68          9.49         1.55 o                         
   2   2  11        142.76        121.44         4.53 o                         
   3   2  11        399.69        378.97         9.59 o                         
   4   2  11        213.37        206.34         6.32 o                         
   5   2  11        167.76        157.52         6.43 o                         
   6   2  11         59.37         63.72         7.07 o                         
  -5   3  11        208.74        180.96        16.07 o                         
  -4   3  11         91.37         82.93         8.02 o                         
  -3   3  11        242.94        243.89        21.33 o                         
  -2   3  11        213.22        205.12         7.49 o                         
  -1   3  11        152.09        144.62         5.91 o                         
   0   3  11          1.42         -1.08         1.13 o                         
   1   3  11          0.89          0.55         1.20 o                         
   2   3  11          0.02          3.40         1.23 o                         
   3   3  11          5.86          9.35         1.50 o                         
   4   3  11          6.41          4.97         1.69 o                         
   5   3  11          1.16          2.77         0.95 o                         
   6   3  11          1.48          2.36         2.29 o                         
   7   3  11        121.59        150.76        16.51 o                         
  -4   4  11          0.50         -0.19         5.49 o                         
  -3   4  11         23.19         20.17         2.52 o                         
  -2   4  11        227.91        241.09         8.01 o                         
  -1   4  11         50.80         53.03         3.39 o                         
   0   4  11        353.13        364.17         9.12 o                         
   1   4  11          6.24          5.96         1.39 o                         
   2   4  11         38.33         49.63         3.41 o                         
   3   4  11         31.53         33.45         2.51 o                         
   4   4  11         45.80         46.62         3.17 o                         
   5   4  11         17.11         23.31         2.74 o                         
   6   4  11         10.74          8.15         1.63 o                         
   7   4  11         51.82         59.22        10.54 o                         
  -4   5  11        127.14        118.76         9.49 o                         
  -3   5  11          0.66         -0.84         1.32 o                         
  -2   5  11        165.99        157.09         6.40 o                         
  -1   5  11        181.15        173.02         6.32 o                         
   0   5  11        789.44        763.84        13.86 o                         
   1   5  11        915.00        860.50        14.56 o                         
   2   5  11        246.16        230.35         7.53 o                         
   3   5  11        707.40        663.01        13.46 o                         
   4   5  11        173.42        178.34         6.38 o                         
   5   5  11         87.28         70.70         6.72 o                         
   6   5  11         32.05         34.63         3.32 o                         
   7   5  11          3.14          4.81         5.23 o                         
  -4   6  11          0.01          4.44         2.11 o                         
  -3   6  11         31.92         31.72         3.47 o                         
  -2   6  11          0.84          3.82         1.54 o                         
  -1   6  11         78.35         85.04         4.37 o                         
   0   6  11         52.66         62.98         3.69 o                         
   1   6  11         14.76         18.73         2.02 o                         
   2   6  11        295.51        279.91         8.47 o                         
   3   6  11        252.68        263.25         8.04 o                         
   4   6  11        205.15        218.59         8.59 o                         
   5   6  11        112.31         88.43         4.68 o                         
   6   6  11         41.43         46.59         4.81 o                         
   7   6  11        135.98        125.26         7.55 o                         
  -3   7  11        416.56        444.63        12.56 o                         
  -2   7  11         81.12         77.96         4.81 o                         
  -1   7  11        522.90        555.36        11.81 o                         
   0   7  11        136.04        139.08         5.48 o                         
   1   7  11        422.79        443.96         9.98 o                         
   2   7  11        182.80        193.42         7.07 o                         
   3   7  11          0.24          3.04         1.75 o                         
   4   7  11         10.71          5.30         1.34 o                         
   5   7  11         19.25         17.11         2.01 o                         
   6   7  11         26.89         33.45         4.42 o                         
   7   7  11         18.00         16.80         3.51 o                         
  -3   8  11         67.32         74.53         4.97 o                         
  -2   8  11        258.11        288.30         9.49 o                         
  -1   8  11        141.36        131.84         6.11 o                         
   0   8  11        571.93        542.70        11.39 o                         
   1   8  11         54.83         55.50         3.44 o                         
   2   8  11        205.39        222.02        10.58 o                         
   3   8  11        526.95        509.93        14.22 o                         
   4   8  11        212.99        212.87         9.47 o                         
   5   8  11        243.35        237.80         8.52 o                         
   6   8  11         28.70         31.37         4.58 o                         
   7   8  11        314.35        308.41        13.87 o                         
  -2   9  11         15.66         20.69         2.64 o                         
  -1   9  11          4.81          8.30         1.65 o                         
   0   9  11        174.84        179.97         8.42 o                         
   1   9  11          0.05          1.89         0.90 o                         
   2   9  11        173.75        166.05         7.89 o                         
   3   9  11         66.61         62.92         4.77 o                         
   4   9  11        340.86        347.84        11.50 o                         
   5   9  11          0.58          3.50         1.55 o                         
   6   9  11          4.05          2.40         1.14 o                         
   7   9  11          0.72          8.00         2.82 o                         
  -1  10  11          0.68          3.42         1.55 o                         
   0  10  11          0.90          3.95         1.75 o                         
   1  10  11         31.99         30.04         3.04 o                         
   2  10  11        181.39        197.24         8.94 o                         
   3  10  11          0.21          8.15         2.34 o                         
   4  10  11         49.95         47.04         4.36 o                         
   5  10  11        135.52        150.37         7.76 o                         
   6  10  11         71.72         65.39         4.90 o                         
   0  11  11          0.98          1.79         2.21 o                         
   1  11  11        256.18        258.72        15.87 o                         
   2  11  11          0.27          0.31         1.72 o                         
   3  11  11        147.92        180.76         8.86 o                         
   4  11  11          0.89          4.26         2.00 o                         
   5  11  11        201.85        242.56        10.41 o                         
   6  11  11          1.83          6.46         2.65 o                         
   1  12  11          0.03          1.98         1.73 o                         
   2  12  11          2.30          8.91         2.65 o                         
   3  12  11          1.12          5.90         2.26 o                         
   4  12  11          0.01          3.16         2.00 o                         
  -1  -3  12        347.26        333.97        23.13 o                         
   0  -3  12        223.47        212.04        11.89 o                         
   1  -3  12        200.03        190.77        12.82 o                         
  -2  -2  12         17.23         13.04         5.11 o                         
  -1  -2  12          0.00          2.47         3.10 o                         
   0  -2  12          8.06         13.53         3.31 o                         
   1  -2  12         10.27          7.55         2.61 o                         
   2  -2  12         50.14         45.72         4.79 o                         
   3  -2  12         25.66         25.88         4.50 o                         
  -3  -1  12         16.07         17.72         5.83 o                         
  -2  -1  12        282.45        257.05        20.06 o                         
  -1  -1  12         43.69         37.97         5.41 o                         
   0  -1  12        137.06        129.36         8.88 o                         
   1  -1  12         39.69         34.61         3.94 o                         
   2  -1  12        455.97        484.37        14.10 o                         
   3  -1  12          9.50         10.98         2.06 o                         
   4  -1  12         73.38         89.00        10.15 o                         
  -3   0  12        222.25        196.95        17.89 o                         
  -2   0  12        239.26        216.81        18.09 o                         
  -1   0  12         37.41         39.68         5.32 o                         
   0   0  12         34.55         36.28         4.10 o                         
   1   0  12          7.04          6.12         1.98 o                         
   2   0  12          3.18          8.23         2.09 o                         
   3   0  12         14.80         21.10         2.60 o                         
   4   0  12         65.28         71.46         6.36 o                         
   5   0  12        123.26        161.00        13.93 o                         
  -4   1  12          2.09         -2.93         3.19 o                         
  -3   1  12         97.92         90.81        11.77 o                         
  -2   1  12         29.28         23.78         6.06 o                         
  -1   1  12          0.72          3.50         6.29 o                         
   0   1  12         43.67         43.85         4.54 o                         
   1   1  12         81.58         84.36         5.77 o                         
   2   1  12         87.35         85.91         5.86 o                         
   3   1  12        156.86        162.82         7.09 o                         
   4   1  12         12.21         19.17         2.08 o                         
   5   1  12        162.91        168.61        14.11 o                         
  -4   2  12        251.73        243.78        19.57 o                         
  -3   2  12          0.37          2.11         2.96 o                         
  -2   2  12         48.11         54.86         8.54 o                         
  -1   2  12          1.69          7.84         2.20 o                         
   0   2  12         40.97         35.06         3.74 o                         
   1   2  12        639.98        616.24        16.14 o                         
   2   2  12         46.08         42.51         3.54 o                         
   3   2  12         85.26         70.67         4.20 o                         
   4   2  12          1.58          2.95         1.53 o                         
   5   2  12          1.93          5.57         1.74 o                         
   6   2  12         18.85         29.53         6.23 o                         
  -4   3  12         31.02         38.51         7.67 o                         
  -3   3  12         24.31         24.24         4.46 o                         
  -2   3  12        141.26        126.93        33.39 o                         
  -1   3  12        140.73        142.24         7.98 o                         
   0   3  12        162.50        152.35         6.18 o                         
   1   3  12         30.32         27.80         2.68 o                         
   2   3  12        217.27        235.28         6.66 o                         
   3   3  12         69.44         68.37         3.68 o                         
   4   3  12         99.70        112.52         4.71 o                         
   5   3  12        314.93        347.16        13.03 o                         
   6   3  12        115.67        138.36        12.56 o                         
  -4   4  12         67.55         72.06         7.85 o                         
  -3   4  12         81.04         87.81         8.43 o                         
  -2   4  12         29.76         32.24         5.01 o                         
  -1   4  12         67.28         63.29         4.58 o                         
   0   4  12         13.83         12.29         1.83 o                         
   1   4  12        115.88        112.06         5.02 o                         
   2   4  12          9.40         12.83         2.11 o                         
   3   4  12          4.90          5.87         1.36 o                         
   4   4  12          2.05          2.16         1.14 o                         
   5   4  12         10.13         11.32         1.72 o                         
   6   4  12          8.99         12.16         4.26 o                         
  -3   5  12        133.95        146.19        10.41 o                         
  -2   5  12        165.01        172.97         8.99 o                         
  -1   5  12        279.31        282.51         8.67 o                         
   0   5  12         32.59         35.67         3.05 o                         
   1   5  12         41.50         34.01         2.76 o                         
   2   5  12         59.63         68.15         4.24 o                         
   3   5  12        170.60        211.08         7.75 o                         
   4   5  12        172.36        172.01         7.35 o                         
   5   5  12         86.91        105.85         9.66 o                         
   6   5  12         41.38         42.57         4.36 o                         
  -3   6  12        122.22        131.48         9.74 o                         
  -2   6  12        461.32        449.50        14.68 o                         
  -1   6  12         64.29         57.10         5.07 o                         
   0   6  12       1310.89       1247.06        19.55 o                         
   1   6  12          1.35          1.65         1.16 o                         
   2   6  12        479.44        510.15        12.44 o                         
   3   6  12        194.30        182.75         7.82 o                         
   4   6  12        240.46        261.95        15.05 o                         
   5   6  12         28.61         28.33         2.64 o                         
   6   6  12          0.09        167.67       169.33 o                         
   7   6  12          0.29          9.49         4.72 o                         
  -3   7  12        114.65        117.61         7.47 o                         
  -2   7  12          0.09          1.51         1.61 o                         
  -1   7  12         50.74         55.26         4.70 o                         
   0   7  12         37.16         25.10         2.51 o                         
   1   7  12          5.13          4.40         1.26 o                         
   2   7  12         68.44         60.24         4.61 o                         
   3   7  12        188.57        185.58         9.94 o                         
   4   7  12          1.37          5.60         2.13 o                         
   5   7  12         21.58         22.69         2.04 o                         
   6   7  12        117.05        140.73        13.33 o                         
   7   7  12         32.81         32.94         7.94 o                         
  -2   8  12        229.64        228.48         9.97 o                         
  -1   8  12        191.22        212.20         9.77 o                         
   0   8  12         89.64         89.04         5.81 o                         
   1   8  12        248.28        257.92         8.61 o                         
   2   8  12         16.44         17.49         2.58 o                         
   3   8  12        218.32        230.62        11.47 o                         
   4   8  12         56.22         64.53         4.62 o                         
   5   8  12        130.29        143.17         6.48 o                         
   6   8  12         61.10         85.35        18.09 o                         
  -2   9  12          0.11          6.52         2.92 o                         
  -1   9  12         50.19         59.91         5.02 o                         
   0   9  12         13.83         22.67         3.17 o                         
   1   9  12         18.78         24.20         3.01 o                         
   2   9  12          9.90         15.16         3.99 o                         
   3   9  12          2.13          5.43         2.24 o                         
   4   9  12         27.15         30.31         3.40 o                         
   5   9  12         23.33         36.64         3.64 o                         
   6   9  12          0.18          1.50         2.12 o                         
  -1  10  12          0.56          6.10         2.96 o                         
   0  10  12        242.85        259.81        10.08 o                         
   1  10  12          8.45          9.93         3.19 o                         
   2  10  12         97.78         97.73         6.55 o                         
   3  10  12         41.73         59.43         4.93 o                         
   4  10  12        143.73        141.92         8.70 o                         
   5  10  12         88.90        116.65         6.87 o                         
   6  10  12        196.35        224.83        14.50 o                         
   1  11  12          2.97          8.90         1.92 o                         
   2  11  12         41.04         59.85         6.92 o                         
   3  11  12          4.55          7.20         2.15 o                         
   4  11  12          1.55          2.53         2.01 o                         
   5  11  12          0.25          6.32         2.18 o                         
  -1  -1  13          0.00          5.24         4.08 o                         
   0  -1  13        277.41        262.29        13.45 o                         
   1  -1  13          0.54          5.31         3.63 o                         
   2  -1  13          0.04          5.41         2.44 o                         
  -2   0  13        188.58        198.97        18.06 o                         
  -1   0  13        140.41        126.87        14.08 o                         
   0   0  13         52.13         56.84         6.98 o                         
   1   0  13         10.36         18.67         3.72 o                         
   2   0  13        110.96        129.07         7.14 o                         
   3   0  13        126.91        151.01        10.18 o                         
  -3   1  13         70.87         83.63        11.69 o                         
  -2   1  13         66.13         53.62         9.55 o                         
  -1   1  13        276.63        259.43        19.91 o                         
   0   1  13          1.17          2.01         2.28 o                         
   1   1  13         22.60         16.86         3.08 o                         
   2   1  13         22.80         22.92         3.18 o                         
   3   1  13         11.82         12.71         2.41 o                         
   4   1  13          0.01          1.51         2.81 o                         
  -3   2  13          3.03          9.27         5.63 o                         
  -2   2  13         65.44         71.10        10.31 o                         
  -1   2  13         84.39         88.11        11.74 o                         
   0   2  13         13.81         20.34         3.40 o                         
   1   2  13          2.92          5.23         2.13 o                         
   2   2  13         35.90         41.09         3.94 o                         
   3   2  13          3.33          4.61         1.49 o                         
   4   2  13        130.48        149.18         6.52 o                         
   5   2  13         19.17         29.76         6.42 o                         
  -3   3  13        203.01        169.64        16.01 o                         
  -2   3  13        138.72        146.64        10.79 o                         
  -1   3  13         64.13         61.50         7.26 o                         
   0   3  13        132.92        152.81         8.28 o                         
   1   3  13         85.03         85.29         5.39 o                         
   2   3  13         10.23         11.63         2.18 o                         
   3   3  13         58.98         60.86         4.00 o                         
   4   3  13         60.38         60.07         4.27 o                         
   5   3  13         14.81         22.89         5.73 o                         
  -3   4  13          0.75          4.78         5.38 o                         
  -2   4  13          7.78         12.68         4.02 o                         
  -1   4  13         11.01         14.66         3.88 o                         
   0   4  13         17.16         22.69         3.59 o                         
   1   4  13         93.10        107.59         6.66 o                         
   2   4  13          0.87          5.92         1.83 o                         
   3   4  13        190.57        201.88         7.45 o                         
   4   4  13          3.47          8.97         1.61 o                         
   5   4  13        206.84        232.52        10.44 o                         
   6   4  13         30.39         41.13         7.42 o                         
  -3   5  13         14.44         11.79         5.99 o                         
  -2   5  13          4.74          7.21         3.27 o                         
  -1   5  13          0.08          2.00         3.01 o                         
   0   5  13         26.99         32.43         3.99 o                         
   1   5  13         21.34         31.94         3.77 o                         
   2   5  13        227.47        221.26        12.24 o                         
   3   5  13         14.44         24.46         3.15 o                         
   4   5  13         73.00         74.00         5.10 o                         
   5   5  13         60.78         78.97         6.25 o                         
   6   5  13         65.66         74.31         9.81 o                         
  -2   6  13        390.05        404.62        17.74 o                         
  -1   6  13          0.42          6.19         2.55 o                         
   0   6  13          0.49          1.18         4.23 o                         
   1   6  13          0.61          2.03         2.73 o                         
   2   6  13         50.70         56.08         4.73 o                         
   3   6  13        352.50        381.25        12.18 o                         
   4   6  13        300.24        313.26        11.00 o                         
   5   6  13         99.57         89.04         5.22 o                         
   6   6  13         56.77         78.44         6.20 o                         
  -2   7  13         43.21         48.44         6.19 o                         
  -1   7  13         20.05         26.61         4.49 o                         
   0   7  13        116.83        107.15         8.36 o                         
   1   7  13        288.57        287.35         9.61 o                         
   2   7  13        245.59        250.21        10.10 o                         
   3   7  13          0.10          3.17         1.86 o                         
   4   7  13        558.67        608.73        39.09 o                         
   5   7  13         20.01         17.41         2.94 o                         
   6   7  13         30.02         25.74         3.59 o                         
  -1   8  13        108.60        124.78         7.50 o                         
   0   8  13          0.17          3.68         2.16 o                         
   1   8  13         87.13         98.36         7.52 o                         
   2   8  13         83.81         93.90         9.28 o                         
   3   8  13          5.80          9.23         2.97 o                         
   4   8  13          3.98          5.54         1.69 o                         
   5   8  13          9.29         13.35         2.21 o                         
   6   8  13         50.48         54.30         6.22 o                         
  -1   9  13         73.21         94.40         8.23 o                         
   0   9  13         68.91         70.04         5.39 o                         
   1   9  13         83.26         97.08         6.70 o                         
   2   9  13         65.72         79.48        14.06 o                         
   3   9  13        227.11        271.29        13.25 o                         
   4   9  13         35.87         48.54         4.85 o                         
   5   9  13        239.82        276.52         9.13 o                         
   0  10  13        131.10        127.99         7.31 o                         
   1  10  13         68.79         89.90         6.12 o                         
   2  10  13         90.25         93.07         6.82 o                         
   3  10  13         52.98         73.00         5.71 o                         
   4  10  13        152.10        203.18         9.66 o                         
   5  10  13         14.89         22.86         3.17 o                         
   2  11  13        152.48        203.89        13.00 o                         
   3  11  13         27.03         31.45         4.99 o                         
   1   0  14         90.54         88.90         7.74 o                         
  -1   1  14         64.93         78.17        11.39 o                         
   0   1  14         15.97         15.19         5.30 o                         
   1   1  14          3.24         10.17         3.24 o                         
   2   1  14         85.29         81.82         6.00 o                         
   3   1  14        202.02        234.92        18.42 o                         
  -1   2  14        252.96        250.88        20.40 o                         
   0   2  14         11.32          3.04         3.22 o                         
   1   2  14         73.17         76.52         7.10 o                         
   2   2  14         37.66         40.19         4.24 o                         
   3   2  14         51.49         52.34         4.58 o                         
  -2   3  14         23.32         24.15         6.75 o                         
  -1   3  14          3.41          0.81         1.98 o                         
   0   3  14          1.91          3.79         2.98 o                         
   1   3  14         34.99         33.80         3.67 o                         
   2   3  14          0.18          2.18         1.65 o                         
   3   3  14         68.39         69.95         5.20 o                         
   4   3  14         94.85        129.57        13.25 o                         
  -2   4  14         15.59         18.92         4.51 o                         
  -1   4  14         82.21         81.41         8.47 o                         
   0   4  14        171.68        205.27        12.91 o                         
   1   4  14         94.47         97.37         6.69 o                         
   2   4  14         66.74         81.22         5.27 o                         
   3   4  14          9.81         13.22         2.25 o                         
   4   4  14        409.52        470.70        19.50 o                         
  -2   5  14         19.55         16.11         4.05 o                         
  -1   5  14         36.93         47.36         6.32 o                         
   0   5  14         23.00         34.55         5.48 o                         
   1   5  14         83.22         92.91         6.44 o                         
   2   5  14          4.37          9.03         2.38 o                         
   3   5  14          0.07          2.85         1.67 o                         
   4   5  14         13.97         13.49         2.47 o                         
   5   5  14          0.01          6.25         3.83 o                         
  -1   6  14          3.43          9.90         3.54 o                         
   0   6  14        157.29        169.66        11.25 o                         
   1   6  14         47.88         64.90         6.89 o                         
   2   6  14        170.23        169.39         8.54 o                         
   3   6  14         79.03         90.62         5.97 o                         
   4   6  14        101.02        112.11         6.73 o                         
   5   6  14         11.16         14.55         3.44 o                         
  -1   7  14         22.58         31.37         5.04 o                         
   0   7  14         89.81        122.86         9.41 o                         
   1   7  14          1.53          2.15         5.00 o                         
   2   7  14         44.78         52.71         6.07 o                         
   3   7  14          9.57          8.35         2.20 o                         
   4   7  14         16.88         24.81         4.05 o                         
   5   7  14          7.05         14.94         3.37 o                         
   0   8  14         65.84         76.76        10.51 o                         
   1   8  14         59.88         59.61         6.58 o                         
   2   8  14         57.84         69.66         7.02 o                         
   3   8  14         25.27         39.15         5.78 o                         
   4   8  14        179.12        207.81        11.72 o                         
   5   8  14         24.96         41.95         5.26 o                         
   1   9  14         75.97         91.11         8.12 o                         
   2   9  14          0.37          2.47         3.42 o                         
   3   9  14         76.73         94.78         7.95 o                         
   4   9  14         12.22         16.39         2.86 o                         
   1   3  15         37.59         43.01         8.49 o                         
   2   3  15        218.11        237.67        12.48 o                         
   0   4  15          0.06          4.72         3.52 o                         
   1   4  15         50.51         58.99        12.12 o                         
   2   4  15         45.72         52.03         4.50 o                         
   3   4  15        104.05        117.82        12.13 o                         
   0   5  15        160.11        196.95        13.06 o                         
   1   5  15        180.74        224.60        14.41 o                         
   2   5  15        187.98        233.49        15.06 o                         
   3   5  15         39.41         46.52         4.68 o                         
   1   6  15        264.99        307.88        15.58 o                         
   2   6  15         13.27         19.41         4.58 o                         
   3   6  15          0.17          2.33         1.63 o                         
   1   7  15          9.14         18.79         4.13 o                         
   2   7  15         55.08         74.34         7.61 o                         
   3   7  15         71.70        103.08         8.63 o                         
                                                                                
