# Supplementary material for: Expected and unexpected products of reactions of 2-hydrazinylbenzo­thia­zole with 3-nitro­benzene­sulfonyl chloride in different solvents
Source: Acta Crystallogr E Crystallogr Commun. 2018 Apr 17;74(Pt 5):673–7. doi: 10.1107/S2056989018005595 (PMC5947485; doi:10.1107/S2056989018005595)
Supplement: Supplementary file 3 [file e-74-00673-IIsup3.hkl]

data_II                                                                         
_shelx_title '   85y for Jim'                                                   
_shelx_refln_list_code          4                                               
_shelx_F_calc_maximum      144.17                                               
_exptl_crystal_F_000       720.00                                               
_reflns_d_resolution_high  0.7700                                               
                                                                                
loop_                                                                           
 _space_group_symop_operation_xyz                                               
 'x, y, z'                                                                      
 '-x, -y, -z'                                                                   
                                                                                
_cell_length_a     6.8354                                                       
_cell_length_b    13.5788                                                       
_cell_length_c    15.6907                                                       
_cell_angle_alpha  99.382                                                       
_cell_angle_beta   98.232                                                       
_cell_angle_gamma  91.984                                                       
                                                                                
_shelx_F_squared_multiplier     1.000                                           
                                                                                
loop_                                                                           
 _refln_index_h                                                                 
 _refln_index_k                                                                 
 _refln_index_l                                                                 
 _refln_F_squared_calc                                                          
 _refln_F_squared_meas                                                          
 _refln_F_squared_sigma                                                         
 _refln_observed_status                                                         
   1   0   0         30.93         20.91         0.56 o                         
   2   0   0       2477.62       2453.34        12.93 o                         
   3   0   0       2676.92       2649.10        18.54 o                         
   4   0   0       5786.00       6189.33        13.48 o                         
   5   0   0       2645.15       2705.97        21.95 o                         
   6   0   0        214.58        223.85         4.44 o                         
   7   0   0         57.71         56.49         2.13 o                         
   8   0   0          2.07         -0.79         2.02 o                         
  -8   1   0         21.10         14.49         6.76 o                         
  -7   1   0        385.70        416.51         7.03 o                         
  -6   1   0        472.68        498.09         5.18 o                         
  -5   1   0       2243.68       2290.93        10.54 o                         
  -4   1   0        111.23        108.55         1.81 o                         
  -3   1   0       2494.87       2548.42        16.71 o                         
  -2   1   0      20783.76      22958.32        67.59 o                         
  -1   1   0        587.91        633.52         4.12 o                         
   1   1   0       3535.31       3486.55        13.16 o                         
   3   1   0        111.83         88.75         2.72 o                         
   4   1   0       1318.50       1229.17        13.45 o                         
   5   1   0         14.96         14.42         1.10 o                         
   6   1   0       6924.04       7001.79        25.12 o                         
   7   1   0         86.66         87.11         3.27 o                         
   8   1   0        103.88         96.60         4.59 o                         
  -8   2   0        104.25         97.66         5.03 o                         
  -7   2   0        451.80        471.71         6.95 o                         
  -6   2   0         28.27         30.42         1.60 o                         
  -5   2   0        104.72        115.12         3.62 o                         
  -4   2   0         17.63          9.93         0.68 o                         
  -3   2   0        323.46        356.61         5.66 o                         
  -2   2   0       1177.12       1085.08         5.89 o                         
  -1   2   0       9181.73       9361.05       123.17 o                         
   0   2   0        193.24        163.92         2.83 o                         
   1   2   0        844.56        774.35         2.67 o                         
   3   2   0       3775.54       3680.66        26.27 o                         
   4   2   0       9622.04      10141.30        25.11 o                         
   5   2   0       1050.52       1081.83        11.98 o                         
   6   2   0        237.40        244.40         5.03 o                         
   7   2   0        192.66        205.53         6.34 o                         
   8   2   0       2222.89       2234.65        25.81 o                         
  -8   3   0         37.69         31.79         3.16 o                         
  -7   3   0        200.54        195.35         4.19 o                         
  -6   3   0        606.41        615.16         6.87 o                         
  -5   3   0        578.02        577.72        10.40 o                         
  -4   3   0       1399.88       1461.69        10.93 o                         
  -3   3   0        428.34        459.92         6.26 o                         
  -2   3   0        984.44        831.41         7.65 o                         
  -1   3   0       1634.75       1521.68         8.19 o                         
   0   3   0       3938.67       3840.30         9.61 o                         
   1   3   0      10923.36      10889.60       133.12 o                         
   2   3   0        792.34        823.85         7.62 o                         
   3   3   0       1769.42       1918.73        14.17 o                         
   4   3   0        116.32         91.67         2.37 o                         
   5   3   0        402.51        402.68         9.57 o                         
   6   3   0         27.96         27.83         2.31 o                         
   7   3   0         18.26         22.20         2.00 o                         
   8   3   0        441.73        441.15         9.50 o                         
  -8   4   0         30.77         21.06         4.96 o                         
  -7   4   0       1753.21       1818.02        18.88 o                         
  -6   4   0         18.01         14.67         1.38 o                         
  -5   4   0        169.76        152.13         3.16 o                         
  -4   4   0         88.54         85.81         2.20 o                         
  -3   4   0        703.53        662.61        46.48 o                         
  -2   4   0        163.16        148.87         3.23 o                         
  -1   4   0        165.53        157.73         2.98 o                         
   0   4   0        698.96        685.63         5.32 o                         
   1   4   0        155.81        155.77         1.71 o                         
   2   4   0        122.61        145.13         1.96 o                         
   3   4   0         66.63         76.86         1.96 o                         
   4   4   0       2037.97       2086.42        13.48 o                         
   5   4   0          1.76          0.68         0.98 o                         
   6   4   0         22.63         28.48         2.02 o                         
   7   4   0         24.74         27.66         2.62 o                         
   8   4   0        282.90        314.91         8.18 o                         
  -8   5   0          3.09          3.68         2.01 o                         
  -7   5   0        156.93        147.28         5.15 o                         
  -6   5   0        907.58        911.92        12.48 o                         
  -5   5   0       1322.60       1389.10         9.76 o                         
  -4   5   0        101.66        103.11         2.52 o                         
  -3   5   0        423.57        489.64         5.44 o                         
  -2   5   0       3850.39       4160.24        25.95 o                         
  -1   5   0       5194.55       5120.49        20.31 o                         
   0   5   0         62.00         39.88         1.07 o                         
   1   5   0         18.85         24.14         0.80 o                         
   2   5   0       3382.30       3469.67        12.69 o                         
   3   5   0        850.08        918.97         7.67 o                         
   4   5   0        494.44        484.95         7.23 o                         
   5   5   0         44.84         36.23         1.87 o                         
   6   5   0          0.08         -0.01         1.20 o                         
   7   5   0        187.55        190.98         6.05 o                         
   8   5   0         71.39         67.14         4.19 o                         
  -8   6   0        165.94        180.36         7.11 o                         
  -7   6   0        413.39        420.54        10.72 o                         
  -6   6   0         60.21         51.77         2.70 o                         
  -5   6   0        978.51        973.54        11.92 o                         
  -4   6   0         83.80         54.98         1.86 o                         
  -3   6   0        214.68        222.02         4.01 o                         
  -2   6   0         91.84         52.44         2.02 o                         
  -1   6   0       1108.85       1162.67        14.39 o                         
   0   6   0        173.67        193.17         2.24 o                         
   1   6   0        181.41        154.92         2.21 o                         
   2   6   0       1215.43       1312.32         7.31 o                         
   3   6   0         30.22         28.54         0.98 o                         
   4   6   0         21.18         31.72         1.64 o                         
   5   6   0        757.71        770.00         8.03 o                         
   6   6   0          0.39          4.34         1.79 o                         
   7   6   0        107.81        107.55        10.54 o                         
   8   6   0          2.87         -0.26         2.13 o                         
  -8   7   0         52.13         53.87         4.31 o                         
  -7   7   0         31.52         34.64         3.52 o                         
  -6   7   0        622.42        621.14         8.88 o                         
  -5   7   0         69.60         67.68         2.33 o                         
  -4   7   0        430.14        391.91         5.17 o                         
  -3   7   0        310.30        343.74         5.70 o                         
  -2   7   0         89.63         79.04         2.61 o                         
  -1   7   0         77.77         40.89         1.48 o                         
   0   7   0         28.03         29.70         1.15 o                         
   1   7   0          7.78          8.68         0.69 o                         
   2   7   0        358.05        282.18         2.91 o                         
   3   7   0        193.08        191.98         3.23 o                         
   4   7   0        204.62        212.73         5.72 o                         
   5   7   0        273.59        259.87         5.96 o                         
   6   7   0        143.25        131.89         4.87 o                         
   7   7   0        384.95        398.98         8.99 o                         
  -8   8   0         10.74          4.83         2.73 o                         
  -7   8   0        353.35        330.65         7.08 o                         
  -6   8   0        611.40        572.81         8.86 o                         
  -5   8   0        143.22        123.41         4.01 o                         
  -4   8   0       2467.96       2328.03        14.51 o                         
  -3   8   0        823.58        764.64         8.84 o                         
  -2   8   0       1024.51        988.19         8.49 o                         
  -1   8   0          9.57         10.70         0.84 o                         
   0   8   0        724.22        910.31         8.87 o                         
   1   8   0          1.81         12.25         1.14 o                         
   2   8   0        232.83        243.34         3.06 o                         
   3   8   0        547.52        532.53         5.07 o                         
   4   8   0        168.02        164.93         2.69 o                         
   5   8   0        330.28        304.36         8.35 o                         
   6   8   0         87.60         96.30         5.38 o                         
   7   8   0          6.67          2.71         2.25 o                         
  -7   9   0         23.16         25.36         2.79 o                         
  -6   9   0        525.08        528.07        10.51 o                         
  -5   9   0         20.86         21.33         2.31 o                         
  -4   9   0          0.00          1.32         1.18 o                         
  -3   9   0        360.48        330.99         6.14 o                         
  -2   9   0        739.36        723.24        11.11 o                         
  -1   9   0       1323.77       1299.58        11.87 o                         
   0   9   0         34.22         39.19         1.33 o                         
   1   9   0         12.74         23.67         1.46 o                         
   2   9   0       3368.28       3352.93        27.83 o                         
   3   9   0          7.66          6.14         0.84 o                         
   4   9   0        205.36        212.72         4.05 o                         
   5   9   0         65.12         70.85         3.33 o                         
   6   9   0         38.02         32.93         3.72 o                         
   7   9   0        267.39        297.30        21.23 o                         
  -7  10   0        417.86        419.51        11.61 o                         
  -6  10   0        218.16        240.04         6.94 o                         
  -5  10   0         43.85         36.14         2.53 o                         
  -4  10   0        161.77        188.09         5.86 o                         
  -3  10   0       1305.80       1207.10        10.22 o                         
  -2  10   0         11.56         11.82         1.10 o                         
  -1  10   0         36.86         36.67         1.63 o                         
   0  10   0        518.44        477.44         5.00 o                         
   1  10   0        734.15        722.12         6.20 o                         
   2  10   0        520.81        495.24         4.89 o                         
   3  10   0         83.02         83.98         2.13 o                         
   4  10   0        277.48        260.41         4.93 o                         
   5  10   0         84.37         82.18         4.36 o                         
   6  10   0        146.21        132.44         6.67 o                         
  -7  11   0        112.57        103.18         8.29 o                         
  -6  11   0          6.31          9.00         1.83 o                         
  -5  11   0       1298.56       1345.43        13.36 o                         
  -4  11   0        301.64        274.13         7.60 o                         
  -3  11   0       1825.47       1812.80        50.24 o                         
  -2  11   0        943.86        991.67         8.30 o                         
  -1  11   0        491.23        457.46         7.30 o                         
   0  11   0       2157.09       2126.82        12.38 o                         
   1  11   0        171.85        158.83         2.93 o                         
   2  11   0        976.11        971.72         9.47 o                         
   3  11   0        961.84        919.88         9.28 o                         
   4  11   0          0.04         -0.72         1.02 o                         
   5  11   0        147.37        142.89         5.45 o                         
   6  11   0        527.84        548.36        13.20 o                         
  -6  12   0          2.87          3.26         1.57 o                         
  -5  12   0         97.93         97.66         4.99 o                         
  -4  12   0        260.85        274.73        12.37 o                         
  -3  12   0       1149.97       1109.36        22.91 o                         
  -2  12   0         68.11         60.67         2.71 o                         
  -1  12   0        278.08        273.27         8.30 o                         
   0  12   0        424.27        450.69         7.03 o                         
   1  12   0       1620.72       1547.63        10.93 o                         
   2  12   0         76.33         71.04         2.44 o                         
   3  12   0          4.61          5.43         1.25 o                         
   4  12   0        177.99        154.55         4.42 o                         
   5  12   0        582.29        605.90        13.17 o                         
  -6  13   0        174.78        186.25         7.53 o                         
  -5  13   0         63.72         75.46         5.31 o                         
  -4  13   0        213.36        235.76         9.21 o                         
  -3  13   0          0.11          1.46         1.96 o                         
  -2  13   0        384.80        402.00         7.94 o                         
  -1  13   0       1186.17       1112.92        15.98 o                         
   0  13   0       1067.82       1009.00        12.10 o                         
   1  13   0         85.67         77.24         3.39 o                         
   2  13   0        133.70        124.18         3.40 o                         
   3  13   0       1045.42       1018.94        14.36 o                         
   4  13   0        274.68        269.29         7.04 o                         
   5  13   0          1.67          1.68         3.50 o                         
  -5  14   0         15.13         15.61         2.26 o                         
  -4  14   0         76.33         75.68         5.83 o                         
  -3  14   0        283.90        307.63        10.33 o                         
  -2  14   0        208.35        202.94         8.13 o                         
  -1  14   0         51.76         46.04         3.06 o                         
   0  14   0        209.55        222.58         6.09 o                         
   1  14   0        130.74        139.03         4.04 o                         
   2  14   0         74.80         70.44         2.77 o                         
   3  14   0          4.41          4.43         2.43 o                         
   4  14   0        103.41         96.63         7.12 o                         
  -4  15   0        108.44        118.30         7.41 o                         
  -3  15   0         92.85        100.57         6.62 o                         
  -2  15   0        357.58        319.51        10.62 o                         
  -1  15   0         77.65         88.01         5.23 o                         
   0  15   0        323.85        309.68         9.40 o                         
   1  15   0          9.14          9.56         2.41 o                         
   2  15   0        214.21        224.58         6.12 o                         
   3  15   0        209.40        227.52         6.18 o                         
  -3  16   0          1.52         11.94         3.74 o                         
  -2  16   0          5.02          6.18         3.12 o                         
  -1  16   0          3.87          6.00         2.64 o                         
   0  16   0        761.65        757.25        27.06 o                         
   1  16   0         11.34          7.83         2.71 o                         
   2  16   0          5.91         11.17         2.18 o                         
  -2  17   0          9.96          8.21         4.10 o                         
  -1  17   0         14.64          9.55         3.26 o                         
   0  17   0          7.15          8.43         4.18 o                         
   1  17   0          0.09         -3.51         3.76 o                         
  -1 -17   1        123.60        116.31         6.77 o                         
   0 -17   1        386.38        400.91        11.98 o                         
   1 -17   1         17.43         26.90         4.24 o                         
   2 -17   1         99.26        106.57         9.05 o                         
  -3 -16   1        745.30        732.79        13.02 o                         
  -2 -16   1        159.99        168.03         7.55 o                         
  -1 -16   1        127.25        149.23         7.12 o                         
   0 -16   1       1242.50       1252.75        48.57 o                         
   1 -16   1        369.84        375.17        15.30 o                         
   2 -16   1        375.32        412.42        12.42 o                         
   3 -16   1        417.94        464.46        17.70 o                         
  -4 -15   1         82.29         74.05         6.96 o                         
  -3 -15   1         15.90         17.24         3.32 o                         
  -2 -15   1         47.89         47.35         3.16 o                         
  -1 -15   1         82.11         83.54         3.93 o                         
   0 -15   1        258.87        239.72         6.65 o                         
   1 -15   1        100.45        112.73         6.91 o                         
   2 -15   1          4.11          3.38         2.65 o                         
   3 -15   1        485.30        491.14        44.64 o                         
   4 -15   1         44.88         47.13         5.29 o                         
  -4 -14   1        236.60        236.31        11.04 o                         
  -3 -14   1         75.62         85.01         4.28 o                         
  -2 -14   1        296.08        310.04        12.07 o                         
  -1 -14   1        399.41        360.57         7.10 o                         
   0 -14   1        626.32        585.52        11.33 o                         
   1 -14   1         18.82         16.29         2.13 o                         
   2 -14   1       1138.51       1072.31        13.95 o                         
   3 -14   1        150.55        117.41        16.05 o                         
   4 -14   1         14.15         15.68         2.81 o                         
   5 -14   1        656.46        710.31        11.99 o                         
  -5 -13   1        164.04        138.04         6.80 o                         
  -4 -13   1        131.33        128.50         4.85 o                         
  -3 -13   1        987.19        945.65        13.88 o                         
  -2 -13   1          3.54          5.09         1.42 o                         
  -1 -13   1         79.99         70.48         2.61 o                         
   0 -13   1       1054.33       1028.72        12.26 o                         
   1 -13   1         27.97         35.85         3.56 o                         
   2 -13   1         10.85          8.92         1.94 o                         
   3 -13   1          1.87          0.36         1.58 o                         
   4 -13   1          9.26         11.95         2.34 o                         
   5 -13   1        200.07        201.45         8.42 o                         
   6 -13   1        364.21        363.05         7.92 o                         
  -6 -12   1        258.00        286.85        13.60 o                         
  -5 -12   1       1100.89       1117.32        17.88 o                         
  -4 -12   1         10.89         11.60         1.84 o                         
  -3 -12   1         13.65         14.37         1.43 o                         
  -2 -12   1        266.05        276.20         6.24 o                         
  -1 -12   1       1183.70       1135.08         9.41 o                         
   0 -12   1         24.85         18.70         1.55 o                         
   1 -12   1         31.23         20.51         1.63 o                         
   2 -12   1         24.89         25.94         1.96 o                         
   3 -12   1        847.34        802.85        12.88 o                         
   4 -12   1        133.39        121.22         5.18 o                         
   5 -12   1        400.18        404.53         7.73 o                         
   6 -12   1         12.47         12.83         2.14 o                         
  -6 -11   1         44.95         42.41         4.31 o                         
  -5 -11   1          1.58          1.67         1.78 o                         
  -4 -11   1       1015.65       1057.75        11.93 o                         
  -3 -11   1        502.51        505.66         9.37 o                         
  -2 -11   1         36.19         43.92         1.91 o                         
  -1 -11   1       1086.32       1015.21         9.50 o                         
   0 -11   1       2000.78       1931.50        13.21 o                         
   1 -11   1       3390.26       3144.98        26.80 o                         
   2 -11   1       1271.32       1200.52        10.09 o                         
   3 -11   1        125.71        119.55         4.34 o                         
   4 -11   1         76.21         61.56         2.99 o                         
   5 -11   1        982.89        907.62        11.10 o                         
   6 -11   1        296.92        308.18         6.80 o                         
   7 -11   1         52.50         50.57         6.45 o                         
  -6 -10   1         10.78          3.33         2.84 o                         
  -5 -10   1        133.19        143.15         8.25 o                         
  -4 -10   1          3.50          6.37         1.08 o                         
  -3 -10   1         50.85         47.34         1.64 o                         
  -2 -10   1       2740.70       2707.92        27.00 o                         
  -1 -10   1        429.78        413.78         4.94 o                         
   0 -10   1        129.63        137.59         2.56 o                         
   1 -10   1          5.73         11.89         1.20 o                         
   2 -10   1       3562.09       3411.39        20.08 o                         
   3 -10   1       1026.99       1063.50        10.68 o                         
   4 -10   1       1002.37       1005.86        13.18 o                         
   5 -10   1        181.57        177.47         4.83 o                         
   6 -10   1        429.25        386.45        15.93 o                         
   7 -10   1        341.30        333.45        15.34 o                         
  -7  -9   1        139.99        132.98        10.25 o                         
  -6  -9   1          0.29          1.58         2.92 o                         
  -5  -9   1        159.45        173.15         5.41 o                         
  -4  -9   1          7.94         11.76         1.06 o                         
  -3  -9   1        261.69        271.87         3.49 o                         
  -2  -9   1          3.24          4.49         0.68 o                         
  -1  -9   1        708.65        616.72         5.40 o                         
   0  -9   1        135.41        177.05         2.91 o                         
   1  -9   1        631.54        742.99         7.58 o                         
   2  -9   1       2322.09       2384.26        17.41 o                         
   3  -9   1        127.77         92.04         3.33 o                         
   4  -9   1       3736.16       3625.91        17.67 o                         
   5  -9   1        554.62        532.71         7.89 o                         
   6  -9   1         87.18         77.75         3.62 o                         
   7  -9   1        214.89        215.56         6.07 o                         
  -7  -8   1        238.97        214.40        12.36 o                         
  -6  -8   1        209.12        216.74         7.74 o                         
  -5  -8   1        254.92        265.42         4.93 o                         
  -4  -8   1       1548.08       1545.25        21.83 o                         
  -3  -8   1        737.62        753.73         5.37 o                         
  -2  -8   1        436.20        446.33         4.07 o                         
  -1  -8   1        281.66        329.56        10.41 o                         
   0  -8   1        300.09        307.23         4.04 o                         
   1  -8   1        981.64       1010.06         7.46 o                         
   2  -8   1          5.55          3.47         0.78 o                         
   3  -8   1       1191.60       1218.74        11.05 o                         
   4  -8   1        236.87        222.86         3.99 o                         
   5  -8   1          0.11          0.85         1.37 o                         
   6  -8   1        132.71        134.75         5.24 o                         
   7  -8   1          1.07          4.07         1.54 o                         
  -7  -7   1        300.53        324.35         8.11 o                         
  -6  -7   1        100.78        103.68         4.25 o                         
  -5  -7   1       1384.53       1357.25         9.56 o                         
  -4  -7   1         17.66         16.53         1.97 o                         
  -3  -7   1         41.70         57.66         1.91 o                         
  -2  -7   1        759.77        834.72         9.18 o                         
  -1  -7   1       3774.92       3760.48        12.59 o                         
   0  -7   1       1370.37       1514.93         6.95 o                         
   1  -7   1        418.41        424.52         4.98 o                         
   2  -7   1       1899.08       2057.56        15.34 o                         
   3  -7   1        477.84        506.36         6.07 o                         
   4  -7   1       3627.29       3686.50        41.90 o                         
   5  -7   1         16.36          9.60         1.39 o                         
   6  -7   1        362.58        353.20         6.20 o                         
   7  -7   1        162.45        165.96         8.16 o                         
   8  -7   1         28.10         36.07         3.80 o                         
  -8  -6   1         28.30         24.79         3.23 o                         
  -7  -6   1          0.16          0.66         1.69 o                         
  -6  -6   1        132.14        146.21         4.82 o                         
  -5  -6   1          1.31          1.13         0.85 o                         
  -4  -6   1        105.68        130.27         3.38 o                         
  -3  -6   1         14.20         15.27         0.76 o                         
  -2  -6   1        271.09        330.90         3.04 o                         
  -1  -6   1        923.28        882.21         5.95 o                         
   0  -6   1       2273.12       2422.70         8.49 o                         
   1  -6   1       2215.12       2421.85        10.08 o                         
   2  -6   1       1538.63       1555.52        16.38 o                         
   3  -6   1       1451.01       1626.10         9.91 o                         
   4  -6   1         48.55         64.63         2.03 o                         
   5  -6   1        777.92        791.70         7.82 o                         
   6  -6   1        374.98        370.71         6.72 o                         
   7  -6   1         65.00         66.70         2.98 o                         
   8  -6   1        371.12        367.67        16.91 o                         
  -8  -5   1        808.59        876.92        30.18 o                         
  -7  -5   1          0.89          0.06         1.43 o                         
  -6  -5   1       1241.48       1259.01        20.44 o                         
  -5  -5   1        347.61        329.61         5.01 o                         
  -4  -5   1         43.51         44.24         1.69 o                         
  -3  -5   1      16082.35      16411.17        55.04 o                         
  -2  -5   1        345.13        367.05         3.37 o                         
  -1  -5   1       1064.37       1025.47         5.50 o                         
   0  -5   1        353.00        333.02         2.88 o                         
   1  -5   1          0.72          2.78         0.61 o                         
   2  -5   1        456.54        446.02         5.42 o                         
   3  -5   1       1973.85       2044.84         9.59 o                         
   4  -5   1        182.46        192.46         3.25 o                         
   5  -5   1         11.50         12.44         1.22 o                         
   6  -5   1       1863.04       1878.73        13.17 o                         
   7  -5   1        318.76        329.87         5.95 o                         
   8  -5   1         68.04         72.92         7.87 o                         
  -8  -4   1         43.65         44.76         4.12 o                         
  -7  -4   1         16.68         17.10         1.92 o                         
  -6  -4   1          2.84          4.31         1.26 o                         
  -5  -4   1        157.83        173.22         3.54 o                         
  -4  -4   1       2057.11       2302.05        16.52 o                         
  -3  -4   1         37.57         34.31         2.26 o                         
  -2  -4   1       4594.12       4545.25        29.24 o                         
  -1  -4   1        342.79        342.18         4.18 o                         
   0  -4   1       2998.80       2630.70         7.75 o                         
   1  -4   1        673.57        553.52         5.51 o                         
   2  -4   1       2239.04       2265.28        13.56 o                         
   3  -4   1        198.12        151.37         2.51 o                         
   4  -4   1       1411.58       1421.25         8.83 o                         
   5  -4   1        173.05        192.01         3.81 o                         
   6  -4   1          0.03          0.92         0.90 o                         
   7  -4   1         53.11         60.15         2.62 o                         
   8  -4   1          2.00          0.42         2.67 o                         
  -8  -3   1         62.54         79.38         4.25 o                         
  -7  -3   1        202.63        206.38         7.77 o                         
  -6  -3   1       1015.38       1010.04         9.00 o                         
  -5  -3   1        151.73        139.60         3.09 o                         
  -4  -3   1       1904.39       1974.75        10.24 o                         
  -3  -3   1       5245.39       5080.48        14.39 o                         
  -2  -3   1         65.56         45.89         0.99 o                         
   0  -3   1       2764.55       2556.85        22.24 o                         
   1  -3   1         42.15         30.01         1.08 o                         
   2  -3   1        259.28        199.47         3.40 o                         
   3  -3   1        206.02        218.53         3.61 o                         
   4  -3   1          3.08          1.03         0.57 o                         
   5  -3   1          1.96          1.47         0.68 o                         
   6  -3   1         74.13         74.93         2.57 o                         
   7  -3   1          7.29          7.46         1.29 o                         
   8  -3   1         96.30        111.11         7.01 o                         
  -8  -2   1       1450.32       1406.22        31.83 o                         
  -7  -2   1        567.66        585.66        13.11 o                         
  -6  -2   1        350.28        342.39         6.39 o                         
  -5  -2   1        547.80        529.36         5.76 o                         
  -4  -2   1        694.31        783.32         6.23 o                         
  -3  -2   1          0.20          0.58         0.40 o                         
  -1  -2   1       3573.56       3563.24        17.19 o                         
   1  -2   1       1567.09       1395.68         8.50 o                         
   2  -2   1       2399.10       2301.45         9.60 o                         
   3  -2   1       3585.57       3461.11        23.77 o                         
   4  -2   1         21.66         26.15         1.01 o                         
   5  -2   1        318.23        315.30         3.57 o                         
   6  -2   1       2249.20       2285.01        16.81 o                         
   7  -2   1         20.93         21.15         1.82 o                         
   8  -2   1        150.09        161.79        10.86 o                         
  -8  -1   1        171.08        159.47         5.48 o                         
  -7  -1   1        235.60        236.66         8.92 o                         
  -6  -1   1       2075.87       2086.39        14.42 o                         
  -5  -1   1        987.72        939.45         7.29 o                         
  -4  -1   1        403.54        397.18         4.08 o                         
  -3  -1   1        113.80        144.41         1.96 o                         
  -1  -1   1       1361.92       1281.30         6.95 o                         
   2  -1   1       5827.29       6028.16        16.77 o                         
   3  -1   1         28.81         36.01         1.12 o                         
   4  -1   1        166.05        172.38         2.42 o                         
   5  -1   1        842.23        852.89         8.07 o                         
   6  -1   1         20.95         18.01         1.19 o                         
   7  -1   1          1.50          1.47         0.83 o                         
   8  -1   1        255.78        258.54         8.20 o                         
  -8   0   1       1640.29       1555.24        27.44 o                         
  -7   0   1          3.78          4.67         1.22 o                         
  -6   0   1          0.85          1.93         0.64 o                         
  -5   0   1        712.47        698.59         5.62 o                         
  -4   0   1      12507.47      12988.61       123.91 o                         
  -3   0   1       1377.03       1436.29         5.52 o                         
  -2   0   1        951.67        898.58         4.33 o                         
  -1   0   1       2761.64       2699.43        15.49 o                         
   1   0   1       2806.19       2638.64        10.50 o                         
   2   0   1       1757.98       1718.66        15.28 o                         
   3   0   1        486.64        543.20         6.92 o                         
   4   0   1       2921.38       3231.70        29.41 o                         
   5   0   1       2295.12       2345.01        10.19 o                         
   6   0   1       2005.43       1959.81        23.78 o                         
   7   0   1        324.32        329.83         6.81 o                         
   8   0   1        844.86        837.12        15.58 o                         
  -8   1   1          3.86          7.90         1.95 o                         
  -7   1   1        653.84        657.35         7.78 o                         
  -6   1   1        355.33        354.16         4.17 o                         
  -5   1   1         46.52         35.05         1.28 o                         
  -4   1   1        500.47        508.08         3.78 o                         
  -3   1   1       1318.95       1349.38         5.30 o                         
  -2   1   1      13327.86      13824.86        36.19 o                         
  -1   1   1       3811.15       3785.30        13.18 o                         
   0   1   1       4319.48       1038.85       746.05 o                         
   1   1   1       4425.76       4461.07        11.48 o                         
   3   1   1          0.09          0.78         0.43 o                         
   4   1   1       1018.66       1082.98         8.30 o                         
   5   1   1         38.67         42.27         3.10 o                         
   6   1   1        635.82        676.12         9.62 o                         
   7   1   1         29.86         33.82         2.73 o                         
   8   1   1        639.63        678.30        11.74 o                         
  -8   2   1          2.19          2.60         3.95 o                         
  -7   2   1        517.42        528.94         9.07 o                         
  -6   2   1         36.31         32.68         1.57 o                         
  -5   2   1        205.03        218.79         2.85 o                         
  -4   2   1         44.16         85.21         2.34 o                         
  -3   2   1         13.43         13.55         0.78 o                         
  -2   2   1        126.99        130.53         2.24 o                         
  -1   2   1       9607.22       9449.32        35.90 o                         
   0   2   1       3439.87       3425.17         9.47 o                         
   1   2   1       1283.89       1344.28         4.96 o                         
   2   2   1        353.26        346.91         3.62 o                         
   3   2   1        280.35        298.23         4.80 o                         
   4   2   1       4136.53       4343.61        18.27 o                         
   5   2   1          0.52         -0.05         0.91 o                         
   6   2   1        220.52        209.80         4.74 o                         
   7   2   1        230.57        236.66         5.47 o                         
   8   2   1          7.17          3.81         1.98 o                         
  -8   3   1         14.15         19.06         4.67 o                         
  -7   3   1       1558.63       1653.58        14.10 o                         
  -6   3   1        708.80        738.89        10.88 o                         
  -5   3   1       1125.63       1105.17         7.90 o                         
  -4   3   1       1181.21       1191.78         8.07 o                         
  -3   3   1         21.93         23.33         0.97 o                         
  -2   3   1        491.12        465.10         4.84 o                         
  -1   3   1          9.52          9.61         0.76 o                         
   0   3   1       3734.62       3682.87        13.39 o                         
   1   3   1       7861.96       8191.29        59.35 o                         
   2   3   1         59.72         46.06         0.96 o                         
   3   3   1          1.03          0.55         0.51 o                         
   4   3   1        101.23        113.53         2.67 o                         
   5   3   1        297.64        304.99         6.18 o                         
   6   3   1        246.44        245.82         5.26 o                         
   7   3   1        165.65        152.64         6.74 o                         
   8   3   1         56.80         52.55         3.69 o                         
  -8   4   1         25.43         18.55         2.43 o                         
  -7   4   1        441.92        449.86         9.99 o                         
  -6   4   1        140.32        144.96         3.61 o                         
  -5   4   1       1653.21       1619.94        12.49 o                         
  -4   4   1         81.10        138.57         2.71 o                         
  -3   4   1       1214.05       1257.66         7.57 o                         
  -2   4   1        979.84        921.64         7.29 o                         
  -1   4   1       6578.86       6412.47        29.33 o                         
   0   4   1        136.05        137.27         1.42 o                         
   1   4   1        664.51        623.47         3.82 o                         
   2   4   1       2733.62       2771.03        12.33 o                         
   3   4   1        665.72        640.42        10.12 o                         
   4   4   1       1721.52       1698.32        10.45 o                         
   5   4   1        281.34        278.76         4.74 o                         
   6   4   1        651.34        635.07         8.52 o                         
   7   4   1        173.33        181.88         5.96 o                         
   8   4   1        146.11        133.55         5.64 o                         
  -8   5   1         51.92         47.43         3.73 o                         
  -7   5   1         31.34         27.99         3.06 o                         
  -6   5   1         85.18         73.94         4.07 o                         
  -5   5   1       1589.75       1583.84        10.25 o                         
  -4   5   1         35.91         36.77         1.46 o                         
  -3   5   1       2323.99       2458.23        26.67 o                         
  -2   5   1        205.20        157.03         4.63 o                         
  -1   5   1         24.92         39.90         1.13 o                         
   0   5   1        413.38        404.08         3.84 o                         
   1   5   1        540.90        543.67         4.72 o                         
   2   5   1        222.82        250.07         3.79 o                         
   3   5   1       1246.46       1322.67         5.77 o                         
   4   5   1        160.81        166.02         3.06 o                         
   5   5   1        993.04        970.21        11.00 o                         
   6   5   1         12.48         14.90         2.21 o                         
   7   5   1         98.09         89.86         4.39 o                         
   8   5   1          5.06         10.50         2.24 o                         
  -8   6   1         20.59         13.92         2.72 o                         
  -7   6   1         12.67         12.95         1.63 o                         
  -6   6   1        585.10        593.04         7.43 o                         
  -5   6   1       1614.91       1554.40        12.31 o                         
  -4   6   1         45.98         48.01         1.73 o                         
  -3   6   1        127.73        118.26         3.66 o                         
  -2   6   1        686.41        564.22         7.32 o                         
  -1   6   1        153.80        101.63         1.89 o                         
   0   6   1       1112.86        948.10         4.87 o                         
   1   6   1        248.83        218.70         4.47 o                         
   2   6   1       1128.96       1096.63        14.35 o                         
   3   6   1        418.87        433.41         5.42 o                         
   4   6   1        328.81        301.92         4.28 o                         
   5   6   1         14.22         17.53         1.53 o                         
   6   6   1        240.93        266.96         6.81 o                         
   7   6   1        533.58        552.17        13.82 o                         
  -8   7   1        150.48        148.15         9.41 o                         
  -7   7   1        518.73        502.64         8.19 o                         
  -6   7   1        156.76        146.52         3.96 o                         
  -5   7   1        178.46        174.03         3.87 o                         
  -4   7   1         38.63         37.18         1.65 o                         
  -3   7   1       1286.02       1293.51        11.13 o                         
  -2   7   1         32.50         16.59         1.45 o                         
  -1   7   1        436.81        453.45         5.22 o                         
   0   7   1       2204.18       2353.05         8.88 o                         
   1   7   1       1063.33       1027.00         9.27 o                         
   2   7   1        102.73         83.79         1.65 o                         
   3   7   1         15.20         14.17         0.92 o                         
   4   7   1         81.10         69.09         2.41 o                         
   5   7   1         50.47         39.36         2.31 o                         
   6   7   1         62.32         59.23         4.37 o                         
   7   7   1         65.65         73.33         4.24 o                         
  -8   8   1        321.74        328.54        12.91 o                         
  -7   8   1         56.70         63.58         3.82 o                         
  -6   8   1        114.13        123.00         4.14 o                         
  -5   8   1         95.67        115.32         3.58 o                         
  -4   8   1        144.11        137.63         5.89 o                         
  -3   8   1        458.50        450.40         6.87 o                         
  -2   8   1        991.29        985.95         9.13 o                         
  -1   8   1          2.55          2.45         0.62 o                         
   0   8   1        667.89        689.78         4.88 o                         
   1   8   1        113.33        100.26         1.95 o                         
   2   8   1         86.50         82.93         1.76 o                         
   3   8   1       1592.46       1567.49         9.25 o                         
   4   8   1        232.40        225.43         2.98 o                         
   5   8   1          5.93          8.29         1.69 o                         
   6   8   1         62.82         81.02         5.08 o                         
   7   8   1        158.30        184.56         8.09 o                         
  -7   9   1        144.60        144.83         6.85 o                         
  -6   9   1        155.60        149.04         4.72 o                         
  -5   9   1       1053.78       1008.17        14.98 o                         
  -4   9   1        213.17        208.31         4.69 o                         
  -3   9   1          3.28          3.36         1.20 o                         
  -2   9   1       2499.72       2566.34        16.17 o                         
  -1   9   1        155.78        134.60         3.25 o                         
   0   9   1        724.32        692.42         5.22 o                         
   1   9   1        158.76        153.34         2.54 o                         
   2   9   1         61.82         71.07         1.84 o                         
   3   9   1          8.07          8.94         0.81 o                         
   4   9   1        722.72        700.65         7.87 o                         
   5   9   1         47.33         52.63         3.18 o                         
   6   9   1         28.76         31.87         3.38 o                         
   7   9   1         56.50         61.95         5.09 o                         
  -7  10   1        662.97        707.51        15.12 o                         
  -6  10   1          9.33          6.65         1.94 o                         
  -5  10   1        428.03        407.11         7.06 o                         
  -4  10   1          4.29          6.78         2.30 o                         
  -3  10   1       3386.67       3408.10        19.77 o                         
  -2  10   1        589.50        591.18         6.94 o                         
  -1  10   1         17.71         18.78         1.31 o                         
   0  10   1         19.86         15.20         1.31 o                         
   1  10   1        146.60        135.12         2.72 o                         
   2  10   1        151.72        159.91         3.11 o                         
   3  10   1       1052.41       1034.58         8.18 o                         
   4  10   1        379.45        391.06         6.46 o                         
   5  10   1          5.38          5.66         1.58 o                         
   6  10   1        263.99        275.18        10.93 o                         
  -7  11   1        116.35        110.09         8.60 o                         
  -6  11   1        554.57        534.54        11.68 o                         
  -5  11   1        456.92        449.83         7.74 o                         
  -4  11   1        499.56        503.19         7.57 o                         
  -3  11   1       1139.14       1114.67        11.69 o                         
  -2  11   1       1981.15       1987.75        11.62 o                         
  -1  11   1        765.22        735.35         6.89 o                         
   0  11   1        143.43        136.03         3.02 o                         
   1  11   1       2693.51       2676.58        13.02 o                         
   2  11   1        397.04        394.32         5.30 o                         
   3  11   1        223.51        225.15         6.42 o                         
   4  11   1        155.19        157.59         5.70 o                         
   5  11   1        179.94        169.97         6.96 o                         
   6  11   1        234.13        246.64        11.52 o                         
  -6  12   1         29.34         21.34         2.38 o                         
  -5  12   1        634.38        584.17        10.75 o                         
  -4  12   1        648.70        639.10        12.63 o                         
  -3  12   1         91.52         82.67         5.63 o                         
  -2  12   1        756.97        743.34         9.86 o                         
  -1  12   1        457.81        441.11         6.21 o                         
   0  12   1       1130.71       1113.48        11.11 o                         
   1  12   1       1003.69        979.88         8.63 o                         
   2  12   1        289.58        297.41         4.89 o                         
   3  12   1        397.36        396.82         6.17 o                         
   4  12   1         55.30         58.09         2.83 o                         
   5  12   1          5.72          7.95         2.57 o                         
  -6  13   1          2.63          5.44         2.61 o                         
  -5  13   1        128.71        132.53         6.17 o                         
  -4  13   1         13.75         12.65         3.07 o                         
  -3  13   1        459.20        432.27        15.24 o                         
  -2  13   1        128.68        115.38         4.91 o                         
  -1  13   1          4.12          0.59         1.35 o                         
   0  13   1       1530.59       1511.27        14.70 o                         
   1  13   1        553.66        522.72         8.00 o                         
   2  13   1        734.15        722.29         9.71 o                         
   3  13   1        519.81        530.65        12.56 o                         
   4  13   1         16.37         15.06         2.07 o                         
   5  13   1        472.87        480.21        14.50 o                         
  -5  14   1         32.57         32.95         3.74 o                         
  -4  14   1        363.34        334.04        11.51 o                         
  -3  14   1        115.71         96.91         5.60 o                         
  -2  14   1        112.43         98.67         8.25 o                         
  -1  14   1        410.86        384.64         7.95 o                         
   0  14   1         53.12         50.81         3.18 o                         
   1  14   1        393.58        392.64        10.00 o                         
   2  14   1         54.63         56.15         3.24 o                         
   3  14   1        127.52        130.75         4.54 o                         
   4  14   1         37.00         38.54         3.83 o                         
  -4  15   1        199.55        231.69        10.02 o                         
  -3  15   1        102.00        116.30         7.07 o                         
  -2  15   1        267.39        263.06         9.85 o                         
  -1  15   1        102.42        105.04         5.33 o                         
   0  15   1        344.39        327.08         9.47 o                         
   1  15   1         35.95         31.70         3.58 o                         
   2  15   1        754.18        750.21        10.94 o                         
   3  15   1         12.49         16.90         2.29 o                         
  -3  16   1          5.29          7.83         3.36 o                         
  -2  16   1          2.34          4.90         3.02 o                         
  -1  16   1         10.91         14.42         3.43 o                         
   0  16   1       1078.19       1103.20        19.05 o                         
   1  16   1          0.00          2.52         2.45 o                         
   2  16   1          6.44          9.36         2.06 o                         
  -2  17   1        477.25        465.66        18.32 o                         
  -1  17   1         25.47         16.50         3.73 o                         
   0  17   1          4.45          7.50         3.33 o                         
  -1 -17   2        423.96        451.59        12.48 o                         
   0 -17   2         16.39          8.42         2.99 o                         
   1 -17   2         38.39         31.21         4.39 o                         
   2 -17   2        626.70        658.70        16.24 o                         
  -3 -16   2        136.09        120.01         5.62 o                         
  -2 -16   2        200.33        196.71         6.81 o                         
  -1 -16   2        419.29        450.21        11.77 o                         
   0 -16   2        195.96        194.25         8.16 o                         
   1 -16   2          3.32          7.07         2.74 o                         
   2 -16   2         13.29         14.98         3.52 o                         
   3 -16   2        306.79        336.15        15.19 o                         
   4 -16   2         82.41         86.53         9.00 o                         
  -4 -15   2         88.22         84.94         7.90 o                         
  -3 -15   2        144.64        127.98         4.76 o                         
  -2 -15   2        496.06        494.09        11.40 o                         
  -1 -15   2        944.33        965.52        15.54 o                         
   0 -15   2         26.90         27.63         8.48 o                         
   1 -15   2        174.27        154.99         7.15 o                         
   2 -15   2          0.16          1.13         2.30 o                         
   3 -15   2        309.49        314.87        14.17 o                         
   4 -15   2          4.65          3.91         2.37 o                         
  -5 -14   2        203.14        226.67        11.93 o                         
  -4 -14   2        236.77        252.00         7.17 o                         
  -3 -14   2         40.70         41.83         4.19 o                         
  -2 -14   2        563.68        549.46        13.50 o                         
  -1 -14   2       1385.65       1319.12        14.10 o                         
   0 -14   2         69.73         63.08         4.02 o                         
   1 -14   2        974.35        978.14        14.70 o                         
   2 -14   2          2.78          6.28         3.36 o                         
   3 -14   2          6.84          5.17         3.09 o                         
   4 -14   2         58.14         59.74         4.15 o                         
   5 -14   2          2.22         -0.92         1.78 o                         
  -5 -13   2        235.66        239.16        12.33 o                         
  -4 -13   2         24.79         24.61         2.19 o                         
  -3 -13   2        427.88        401.90         6.63 o                         
  -2 -13   2         47.38         44.72         2.02 o                         
  -1 -13   2        714.51        716.85         8.67 o                         
   0 -13   2        649.05        635.85        10.15 o                         
   1 -13   2       2508.41       2363.25        34.73 o                         
   2 -13   2        581.41        499.56         9.00 o                         
   3 -13   2        347.15        321.26        13.05 o                         
   4 -13   2        173.59        163.66         7.20 o                         
   5 -13   2        253.89        227.86         6.74 o                         
   6 -13   2         68.19         65.36         4.01 o                         
  -6 -12   2        275.36        255.86         9.40 o                         
  -5 -12   2          9.59          9.57         2.47 o                         
  -4 -12   2        958.67        993.95        11.14 o                         
  -3 -12   2         73.53         72.19         2.38 o                         
  -2 -12   2       2148.03       2127.82        16.44 o                         
  -1 -12   2          6.77          3.61         1.00 o                         
   0 -12   2         34.70         44.16         1.94 o                         
   1 -12   2       2896.18       2887.75        16.54 o                         
   2 -12   2         27.45         22.13         2.11 o                         
   3 -12   2       1553.22       1530.18        52.45 o                         
   4 -12   2         67.17         71.75         7.32 o                         
   5 -12   2        130.65        137.57         5.57 o                         
   6 -12   2         51.53         51.86         3.32 o                         
  -6 -11   2        223.10        244.62        13.04 o                         
  -5 -11   2        317.95        330.01         9.64 o                         
  -4 -11   2       1484.74       1494.92        10.99 o                         
  -3 -11   2         30.88         30.08         1.56 o                         
  -2 -11   2         57.93         54.00         1.93 o                         
  -1 -11   2        151.07        155.63         3.57 o                         
   0 -11   2        529.93        533.92         5.30 o                         
   1 -11   2        235.73        219.47         5.11 o                         
   2 -11   2       2170.38       2165.86        14.48 o                         
   3 -11   2       1197.84       1134.91        17.94 o                         
   4 -11   2        980.53        947.28        13.22 o                         
   5 -11   2          4.96          3.79         1.43 o                         
   6 -11   2         51.78         44.72         4.18 o                         
   7 -11   2        976.98        996.74        24.25 o                         
  -7 -10   2         75.78         70.00         7.67 o                         
  -6 -10   2       1468.54       1412.03        20.48 o                         
  -5 -10   2        676.83        689.44        13.37 o                         
  -4 -10   2          1.01          2.42         0.81 o                         
  -3 -10   2        231.22        236.29         4.42 o                         
  -2 -10   2        370.47        397.02         5.54 o                         
  -1 -10   2       2330.57       2373.02        12.45 o                         
   0 -10   2       1737.32       1693.77        16.94 o                         
   1 -10   2        178.65        201.67         4.28 o                         
   2 -10   2        837.43        807.23        10.16 o                         
   3 -10   2        423.09        470.74         8.53 o                         
   4 -10   2          6.59         14.17         1.78 o                         
   5 -10   2        236.63        218.25         6.60 o                         
   6 -10   2        605.28        608.34        18.06 o                         
   7 -10   2          0.03          0.77         1.80 o                         
  -7  -9   2       1575.95       1461.96        31.72 o                         
  -6  -9   2          8.32          8.94         3.40 o                         
  -5  -9   2        311.83        321.16         7.36 o                         
  -4  -9   2          0.67          0.43         0.82 o                         
  -3  -9   2          0.11          0.61         0.62 o                         
  -2  -9   2       1542.36       1550.64         9.60 o                         
  -1  -9   2       1196.68       1160.35         7.44 o                         
   0  -9   2        365.19        320.88         3.66 o                         
   1  -9   2        265.94        314.49         4.50 o                         
   2  -9   2         57.06         48.84         2.75 o                         
   3  -9   2        260.18        236.85         4.56 o                         
   4  -9   2         73.03         70.23         2.45 o                         
   5  -9   2        263.53        280.38         5.82 o                         
   6  -9   2        160.52        141.12         4.87 o                         
   7  -9   2        256.58        271.50         6.92 o                         
  -7  -8   2        232.08        226.26        12.83 o                         
  -6  -8   2        808.67        797.66        22.21 o                         
  -5  -8   2        798.31        796.33        11.14 o                         
  -4  -8   2       1471.19       1465.31        10.24 o                         
  -3  -8   2         10.52          6.76         0.70 o                         
  -2  -8   2         18.23         20.97         1.54 o                         
  -1  -8   2        118.83        105.19         2.00 o                         
   0  -8   2        551.59        548.00         4.78 o                         
   1  -8   2        893.89       1072.95         8.66 o                         
   2  -8   2       1824.61       1885.32        12.38 o                         
   3  -8   2         34.88         54.29         2.60 o                         
   4  -8   2         73.07         72.77         2.38 o                         
   5  -8   2        550.80        545.16         8.12 o                         
   6  -8   2          0.38         -1.01         1.30 o                         
   7  -8   2          1.06          4.86         1.72 o                         
  -7  -7   2          7.68          5.88         2.36 o                         
  -6  -7   2        283.84        286.40         6.92 o                         
  -5  -7   2       5334.94       5416.78        27.40 o                         
  -4  -7   2       1570.72       1525.55        12.07 o                         
  -3  -7   2       3102.38       3181.99        10.78 o                         
  -2  -7   2        721.78        690.54         9.48 o                         
  -1  -7   2          8.33         17.05         0.89 o                         
   0  -7   2       5576.84       5592.15        30.43 o                         
   1  -7   2       1302.66       1462.22         9.28 o                         
   2  -7   2         69.76         90.03         2.72 o                         
   3  -7   2         28.93         10.61         1.07 o                         
   4  -7   2          9.85          9.92         1.08 o                         
   5  -7   2        191.12        184.73         4.41 o                         
   6  -7   2         51.18         48.66         2.55 o                         
   7  -7   2        162.61        159.48         6.74 o                         
   8  -7   2          5.21         -1.79         3.17 o                         
  -8  -6   2         21.77         13.59         3.02 o                         
  -7  -6   2        185.94        200.13         6.03 o                         
  -6  -6   2         47.39         44.17         2.45 o                         
  -5  -6   2        469.11        462.60         5.18 o                         
  -4  -6   2        317.79        324.53         4.67 o                         
  -3  -6   2       2725.30       2721.05        18.86 o                         
  -2  -6   2        963.71        997.91         7.74 o                         
  -1  -6   2       1752.00       1796.10        11.96 o                         
   0  -6   2          0.84          1.07         0.44 o                         
   1  -6   2        999.43        980.97         6.71 o                         
   2  -6   2        151.48        135.92         3.99 o                         
   3  -6   2         11.10         22.48         1.18 o                         
   4  -6   2        546.14        571.14         5.86 o                         
   5  -6   2        362.79        385.50         5.48 o                         
   6  -6   2        241.46        252.41         5.17 o                         
   7  -6   2         73.91         70.49         3.18 o                         
   8  -6   2         88.93         84.31         8.93 o                         
  -8  -5   2          4.31          4.01         2.11 o                         
  -7  -5   2        185.11        185.24         6.16 o                         
  -6  -5   2        235.12        256.47         4.74 o                         
  -5  -5   2        492.61        515.37         6.53 o                         
  -4  -5   2        188.96        173.43         3.23 o                         
  -3  -5   2       9593.86      10175.78        47.42 o                         
  -2  -5   2         22.18         35.98         1.10 o                         
  -1  -5   2        976.04        912.40         4.53 o                         
   0  -5   2        214.39        172.21         2.30 o                         
   1  -5   2          1.06          0.40         0.53 o                         
   2  -5   2       1469.76       1520.32         8.54 o                         
   3  -5   2       2047.89       1950.89        14.97 o                         
   4  -5   2        121.45        120.66         3.07 o                         
   5  -5   2        818.76        815.37        13.46 o                         
   6  -5   2        265.16        255.26         5.52 o                         
   7  -5   2        272.38        285.79         5.62 o                         
   8  -5   2        264.48        238.09        13.74 o                         
  -8  -4   2         75.66         68.50         3.96 o                         
  -7  -4   2        376.61        389.44         6.90 o                         
  -6  -4   2         16.60         21.08         1.50 o                         
  -5  -4   2          0.37          0.64         0.73 o                         
  -4  -4   2       3044.38       3229.36        16.32 o                         
  -3  -4   2        340.35        300.26         4.28 o                         
  -2  -4   2          3.82          3.86         0.66 o                         
  -1  -4   2         64.28         62.02         1.13 o                         
   0  -4   2        246.54        240.41         2.46 o                         
   1  -4   2        275.81        287.77         3.44 o                         
   2  -4   2         28.23         15.80         0.84 o                         
   3  -4   2        758.45        802.65         5.83 o                         
   4  -4   2        102.62         89.06         2.58 o                         
   5  -4   2       1123.95       1139.05        12.09 o                         
   6  -4   2        187.44        184.73         4.11 o                         
   7  -4   2         14.44         14.91         1.61 o                         
   8  -4   2         76.55         64.20         4.54 o                         
  -8  -3   2         30.77         17.62         2.38 o                         
  -7  -3   2        540.43        539.86        12.80 o                         
  -6  -3   2          1.52          0.03         0.87 o                         
  -5  -3   2          5.28          4.35         0.80 o                         
  -4  -3   2        681.06        735.63         6.90 o                         
  -3  -3   2       2045.23       2066.84         9.25 o                         
  -2  -3   2       2761.91       2657.76         8.47 o                         
  -1  -3   2       9099.30       9586.90        16.36 o                         
   0  -3   2        688.62        662.74         5.74 o                         
   1  -3   2       1512.81       1572.39        10.90 o                         
   2  -3   2         63.29         67.15         1.47 o                         
   3  -3   2       2804.00       2827.88        16.96 o                         
   4  -3   2       1032.89       1076.14         8.37 o                         
   5  -3   2        938.05        903.47         6.74 o                         
   6  -3   2        661.25        640.88         6.47 o                         
   7  -3   2         54.04         55.21         4.37 o                         
   8  -3   2        606.24        604.34        18.17 o                         
  -8  -2   2        286.76        247.64         6.66 o                         
  -7  -2   2        107.16        116.65         3.94 o                         
  -6  -2   2         15.25         20.42         1.41 o                         
  -5  -2   2         36.51         26.77         1.60 o                         
  -4  -2   2          5.79         14.95         0.92 o                         
  -3  -2   2        812.67        819.82         4.40 o                         
  -2  -2   2       6983.74       7415.08        45.98 o                         
  -1  -2   2          9.45          6.73         0.36 o                         
   0  -2   2       1429.78       1372.52         4.94 o                         
   1  -2   2       2571.43       2453.08        11.10 o                         
   2  -2   2        375.26        365.54         3.43 o                         
   3  -2   2       3913.08       4161.90        11.20 o                         
   4  -2   2        393.64        379.49         4.01 o                         
   5  -2   2       1963.85       1960.19        18.95 o                         
   6  -2   2         79.45         76.15         2.21 o                         
   7  -2   2         36.72         37.96         1.56 o                         
   8  -2   2         34.45         32.05         6.20 o                         
  -8  -1   2         39.38         49.42         3.20 o                         
  -7  -1   2        126.70        127.50         3.57 o                         
  -6  -1   2       1040.20       1046.30         6.22 o                         
  -5  -1   2         35.06         44.83         1.30 o                         
  -4  -1   2        207.28        191.85         2.40 o                         
  -3  -1   2          0.06          1.45         0.36 o                         
  -2  -1   2        433.27        432.11         4.38 o                         
  -1  -1   2          0.01          2.92         0.48 o                         
   0  -1   2         20.65         22.83         0.59 o                         
   1  -1   2        506.27        487.31         2.67 o                         
   2  -1   2        781.40        741.40         5.22 o                         
   3  -1   2         27.89         43.45         1.18 o                         
   4  -1   2        190.93        189.81         2.60 o                         
   5  -1   2       2229.07       2293.09        13.31 o                         
   6  -1   2        187.07        181.44         2.86 o                         
   7  -1   2        535.28        511.04         7.49 o                         
   8  -1   2        165.05        165.17         6.88 o                         
  -8   0   2         15.71          6.62         2.56 o                         
  -7   0   2         92.18         97.66         2.30 o                         
  -6   0   2         28.20         28.23         1.67 o                         
  -5   0   2         34.88         31.18         1.83 o                         
  -4   0   2       1543.05       1629.55         8.29 o                         
  -3   0   2       3054.91       3066.85        11.66 o                         
  -2   0   2        746.39        718.03         9.23 o                         
  -1   0   2       2285.62       2298.37         9.59 o                         
   0   0   2        298.26        290.19         2.16 o                         
   1   0   2        583.12        629.15         3.27 o                         
   2   0   2       2987.14       3033.73        18.72 o                         
   3   0   2        148.21        134.95         1.92 o                         
   4   0   2       1199.53       1274.16         7.99 o                         
   5   0   2         72.34         84.94         1.91 o                         
   6   0   2          1.12         -0.07         0.70 o                         
   7   0   2          1.40          3.51         1.52 o                         
   8   0   2          1.19          4.09         2.34 o                         
  -8   1   2       1035.02       1066.65        71.37 o                         
  -7   1   2         93.51         90.61         2.41 o                         
  -6   1   2        783.22        820.49         6.12 o                         
  -5   1   2       1179.05       1159.59         6.61 o                         
  -4   1   2        750.85        678.57         7.84 o                         
  -3   1   2        106.16         91.57         1.53 o                         
  -2   1   2       1507.31       1668.50        13.81 o                         
  -1   1   2      16864.79      17847.93        46.34 o                         
   0   1   2        171.35        186.77         3.09 o                         
   1   1   2        142.80        173.38         2.18 o                         
   2   1   2       1093.06       1131.66         5.48 o                         
   3   1   2        359.46        350.60         3.17 o                         
   4   1   2          8.19         15.09         0.94 o                         
   5   1   2         83.22         74.78         3.58 o                         
   6   1   2         62.17         65.70         5.05 o                         
   7   1   2        119.36        127.91         4.61 o                         
   8   1   2         33.97         25.82         2.82 o                         
  -8   2   2         21.22         24.21         3.80 o                         
  -7   2   2         92.83        103.57         3.19 o                         
  -6   2   2       1330.68       1317.31        14.04 o                         
  -5   2   2        181.00        179.96         3.37 o                         
  -4   2   2        616.54        620.84         9.68 o                         
  -3   2   2        187.16        185.24         3.86 o                         
  -2   2   2       1671.46       1713.00        10.75 o                         
  -1   2   2       1825.02       1794.03         6.49 o                         
   0   2   2      13202.66      13627.51       571.85 o                         
   1   2   2         38.47         44.52         1.51 o                         
   2   2   2       2167.49       1970.78        10.71 o                         
   3   2   2          7.15         11.48         1.00 o                         
   4   2   2       1040.84        991.17         8.53 o                         
   5   2   2        981.01        971.54        10.98 o                         
   6   2   2        998.76       1043.03        11.89 o                         
   7   2   2        144.45        154.54         7.91 o                         
   8   2   2          5.98          2.33         3.07 o                         
  -8   3   2         19.56         25.30         5.16 o                         
  -7   3   2        481.87        491.63        18.00 o                         
  -6   3   2         84.46         82.75         3.06 o                         
  -5   3   2       1286.86       1288.77        13.37 o                         
  -4   3   2         10.57          5.40         0.99 o                         
  -3   3   2        340.94        266.01         3.63 o                         
  -2   3   2        457.56        390.17         4.59 o                         
  -1   3   2         14.09          9.10         0.60 o                         
   0   3   2       3712.87       3641.55        22.36 o                         
   1   3   2       9429.75       9890.18       124.20 o                         
   2   3   2        110.60         93.94         1.92 o                         
   3   3   2        605.71        615.16         6.24 o                         
   4   3   2         12.64         17.18         1.21 o                         
   5   3   2          1.52          3.09         0.95 o                         
   6   3   2          1.65          3.64         1.37 o                         
   7   3   2          1.38          3.16         2.00 o                         
   8   3   2          9.84         12.65         2.44 o                         
  -8   4   2        174.44        179.15         6.72 o                         
  -7   4   2         13.03         13.01         1.33 o                         
  -6   4   2        156.11        151.40         4.04 o                         
  -5   4   2        365.40        382.00         4.75 o                         
  -4   4   2        241.49        240.14         3.47 o                         
  -3   4   2          5.31          2.57         0.59 o                         
  -2   4   2        357.57        306.34         4.89 o                         
  -1   4   2         13.12         11.85         0.77 o                         
   0   4   2        473.51        512.62         3.39 o                         
   1   4   2         24.82         36.28         0.97 o                         
   2   4   2          0.47          2.95         0.48 o                         
   3   4   2       1206.67       1207.21         7.38 o                         
   4   4   2        743.50        751.72         8.43 o                         
   5   4   2        400.31        384.99         5.68 o                         
   6   4   2        460.96        465.47         9.10 o                         
   7   4   2       1020.01       1052.14        14.32 o                         
   8   4   2         24.14         20.07         2.92 o                         
  -8   5   2         90.31         88.45         6.61 o                         
  -7   5   2          0.23          3.59         1.24 o                         
  -6   5   2        162.96        160.27         4.51 o                         
  -5   5   2        532.49        520.80         8.77 o                         
  -4   5   2        161.88        141.56         3.60 o                         
  -3   5   2        379.01        398.20         7.82 o                         
  -2   5   2        331.32        359.19         5.75 o                         
  -1   5   2        706.45        785.99         4.69 o                         
   0   5   2       2065.89       1906.95        10.32 o                         
   1   5   2        933.86        993.51         7.38 o                         
   2   5   2         14.20         11.43         0.88 o                         
   3   5   2        759.58        751.15         6.05 o                         
   4   5   2         25.50         22.71         1.46 o                         
   5   5   2        673.82        704.79        11.61 o                         
   6   5   2        618.55        602.07        13.61 o                         
   7   5   2        205.98        210.77         6.66 o                         
   8   5   2          5.38          3.59         2.25 o                         
  -8   6   2        139.21        141.81         8.72 o                         
  -7   6   2        140.31        131.83         3.98 o                         
  -6   6   2       1156.09       1159.28        10.08 o                         
  -5   6   2       1045.77        999.75         8.33 o                         
  -4   6   2        638.15        616.29         6.42 o                         
  -3   6   2       1164.20       1190.19        10.33 o                         
  -2   6   2        336.95        339.95         4.28 o                         
  -1   6   2       2660.08       2743.01        10.14 o                         
   0   6   2         37.64         21.03         0.74 o                         
   1   6   2        447.67        419.07         5.58 o                         
   2   6   2        608.50        594.32         7.46 o                         
   3   6   2        455.57        500.49         4.90 o                         
   4   6   2        674.88        668.30         6.50 o                         
   5   6   2         53.99         52.69         2.61 o                         
   6   6   2        386.22        375.65         9.86 o                         
   7   6   2          8.88         12.11         2.23 o                         
  -8   7   2        234.83        246.27         8.72 o                         
  -7   7   2        222.04        232.38         8.98 o                         
  -6   7   2        473.93        463.61         6.72 o                         
  -5   7   2          6.51          7.80         1.16 o                         
  -4   7   2        143.49        144.42         3.69 o                         
  -3   7   2       2154.06       2081.44        16.73 o                         
  -2   7   2         27.65         34.81         1.55 o                         
  -1   7   2         58.04         53.38         1.50 o                         
   0   7   2        611.93        628.82         5.13 o                         
   1   7   2        858.95        959.19         5.57 o                         
   2   7   2         12.53          9.76         0.82 o                         
   3   7   2        245.40        241.17         3.16 o                         
   4   7   2        222.94        228.96         4.32 o                         
   5   7   2        147.17        136.67         5.88 o                         
   6   7   2          8.90         11.48         2.11 o                         
   7   7   2          9.81         13.40         2.51 o                         
  -8   8   2          1.97          3.07         2.93 o                         
  -7   8   2         24.33         22.99         3.19 o                         
  -6   8   2        741.81        738.86        13.05 o                         
  -5   8   2       1021.98       1002.43        11.70 o                         
  -4   8   2       1104.06       1100.56        11.63 o                         
  -3   8   2       1529.40       1500.34        10.56 o                         
  -2   8   2        239.47        199.44         3.41 o                         
  -1   8   2       4022.94       3887.50        21.89 o                         
   0   8   2       1015.65       1038.33         9.07 o                         
   1   8   2        720.89        720.90         8.02 o                         
   2   8   2          0.70          0.84         0.51 o                         
   3   8   2        154.61        154.86         4.21 o                         
   4   8   2        152.41        141.05         4.24 o                         
   5   8   2          1.59          3.64         1.61 o                         
   6   8   2         14.26         20.92         4.98 o                         
   7   8   2         10.36         16.43         4.43 o                         
  -7   9   2        654.97        691.71        35.02 o                         
  -6   9   2          0.78          1.09         1.32 o                         
  -5   9   2         36.40         30.74         2.43 o                         
  -4   9   2        570.34        574.54         7.84 o                         
  -3   9   2        506.70        480.93         8.21 o                         
  -2   9   2        140.46        141.50         3.14 o                         
  -1   9   2        620.23        636.49         5.70 o                         
   0   9   2        981.13        961.18         6.12 o                         
   1   9   2         91.05         99.95         2.21 o                         
   2   9   2        209.52        213.99         3.35 o                         
   3   9   2        288.59        292.90         4.12 o                         
   4   9   2        377.44        379.14         5.12 o                         
   5   9   2        578.08        613.59         8.97 o                         
   6   9   2        151.96        157.70         6.95 o                         
  -7  10   2        399.35        410.31        11.76 o                         
  -6  10   2        445.89        438.74         9.59 o                         
  -5  10   2         37.56         42.18         3.21 o                         
  -4  10   2         10.44         12.69         1.82 o                         
  -3  10   2       2350.26       2334.44        14.93 o                         
  -2  10   2        141.70        140.31         2.98 o                         
  -1  10   2       4172.74       4066.90        24.32 o                         
   0  10   2          1.24          4.82         0.90 o                         
   1  10   2        369.61        362.12         4.68 o                         
   2  10   2       3320.92       3358.57        13.71 o                         
   3  10   2        105.95         93.78         4.58 o                         
   4  10   2        182.29        186.15         4.98 o                         
   5  10   2          8.36          4.90         1.65 o                         
   6  10   2        202.93        197.65         6.61 o                         
  -7  11   2         70.06         86.03         7.73 o                         
  -6  11   2        171.45        171.46         4.99 o                         
  -5  11   2          7.24          8.03         1.40 o                         
  -4  11   2        489.93        459.64        10.48 o                         
  -3  11   2        812.31        816.75        44.70 o                         
  -2  11   2         27.26         24.47         1.48 o                         
  -1  11   2         12.97         12.82         1.58 o                         
   0  11   2         37.06         38.72         1.84 o                         
   1  11   2        186.27        176.03         3.26 o                         
   2  11   2          3.08          2.42         0.96 o                         
   3  11   2       1099.25       1084.74        13.13 o                         
   4  11   2          0.05         -0.07         1.10 o                         
   5  11   2        299.96        322.77         8.62 o                         
   6  11   2        128.38        131.04         5.66 o                         
  -6  12   2         13.79         14.45         2.74 o                         
  -5  12   2        391.59        385.47         7.63 o                         
  -4  12   2        220.86        207.08         5.70 o                         
  -3  12   2        309.89        298.79         9.35 o                         
  -2  12   2        321.30        323.09         5.77 o                         
  -1  12   2        106.02        104.20         3.37 o                         
   0  12   2        112.28        109.79         3.59 o                         
   1  12   2        189.67        184.74         3.77 o                         
   2  12   2       1319.00       1258.02        14.56 o                         
   3  12   2          2.27          2.28         1.24 o                         
   4  12   2        301.57        325.86         7.01 o                         
   5  12   2        719.87        770.17        26.27 o                         
  -6  13   2         70.71         73.63         6.16 o                         
  -5  13   2         34.04         43.81         4.70 o                         
  -4  13   2          1.51          5.08         1.89 o                         
  -3  13   2        509.72        499.95         9.71 o                         
  -2  13   2        105.50        101.44         4.04 o                         
  -1  13   2        426.30        429.98         7.83 o                         
   0  13   2        290.12        275.23         8.53 o                         
   1  13   2          9.48          8.94         2.07 o                         
   2  13   2        290.61        279.12         5.79 o                         
   3  13   2         83.60         82.36         3.49 o                         
   4  13   2         44.24         48.40         5.13 o                         
   5  13   2         31.78         36.34         5.15 o                         
  -5  14   2        313.40        332.85         9.60 o                         
  -4  14   2        258.84        269.98        10.37 o                         
  -3  14   2        177.58        170.66         6.72 o                         
  -2  14   2        196.29        198.19         7.17 o                         
  -1  14   2        231.98        210.05         5.87 o                         
   0  14   2         79.24         73.82         3.63 o                         
   1  14   2         27.36         24.99         2.35 o                         
   2  14   2        148.53        144.70         5.65 o                         
   3  14   2         20.60         23.84         2.41 o                         
   4  14   2          1.10          3.59         2.51 o                         
  -4  15   2        623.11        696.25        17.00 o                         
  -3  15   2         33.20         33.81         4.25 o                         
  -2  15   2        492.41        516.82        13.59 o                         
  -1  15   2         94.77         83.25        10.89 o                         
   0  15   2        249.96        254.91         9.06 o                         
   1  15   2        531.23        524.23        13.44 o                         
   2  15   2        843.16        840.52        11.44 o                         
   3  15   2         31.06         34.90         2.76 o                         
  -3  16   2         19.78         16.25         5.71 o                         
  -2  16   2         17.89         28.30         4.18 o                         
  -1  16   2        135.86        144.35         7.64 o                         
   0  16   2        127.01        132.00         9.95 o                         
   1  16   2          0.42          0.67         2.56 o                         
   2  16   2        139.24        144.83         6.87 o                         
  -1  17   2         57.00         73.73         7.70 o                         
  -2 -17   3        788.40        797.34        14.51 o                         
  -1 -17   3         76.16         58.30        11.27 o                         
   0 -17   3         23.67         33.18         6.10 o                         
   1 -17   3         11.43         19.53         9.08 o                         
   2 -17   3         70.55         85.26         8.18 o                         
  -3 -16   3         86.69         81.72         4.19 o                         
  -2 -16   3          9.21          8.72         2.13 o                         
  -1 -16   3       1579.04       1578.54        52.27 o                         
   0 -16   3         90.07         94.58         5.94 o                         
   1 -16   3          0.38          3.36         4.96 o                         
   2 -16   3        147.64        132.12        10.67 o                         
   3 -16   3        154.31        145.81         9.29 o                         
  -4 -15   3         56.10         68.12         5.22 o                         
  -3 -15   3         89.08         82.50         5.34 o                         
  -2 -15   3        231.50        211.57         8.36 o                         
  -1 -15   3        327.03        313.48         7.41 o                         
   0 -15   3         22.75         23.92         5.96 o                         
   1 -15   3         17.48         16.01         6.70 o                         
   2 -15   3         26.04         16.93         7.55 o                         
   3 -15   3         23.40         28.30         5.17 o                         
   4 -15   3          7.45          9.30         2.59 o                         
  -5 -14   3         28.18         19.55         4.46 o                         
  -4 -14   3          4.08          6.66         1.93 o                         
  -3 -14   3         65.94         66.99         3.07 o                         
  -2 -14   3         54.14         56.34         3.22 o                         
  -1 -14   3        737.26        734.38        11.55 o                         
   0 -14   3        716.13        691.40        13.55 o                         
   1 -14   3        530.02        477.13        11.74 o                         
   2 -14   3         85.72         96.69         5.71 o                         
   3 -14   3         43.49         35.71         5.95 o                         
   4 -14   3       1143.00       1223.31        21.03 o                         
   5 -14   3        165.86        160.01         5.44 o                         
  -5 -13   3        133.23        131.41         6.70 o                         
  -4 -13   3         10.67          7.18         2.49 o                         
  -3 -13   3        211.36        209.56         6.31 o                         
  -2 -13   3        177.93        171.27         4.51 o                         
  -1 -13   3        393.78        376.64         5.86 o                         
   0 -13   3         52.74         45.66         3.66 o                         
   1 -13   3        461.29        483.20        10.05 o                         
   2 -13   3        493.72        475.17        13.20 o                         
   3 -13   3         20.89         20.81         3.12 o                         
   4 -13   3          0.69          3.16         1.90 o                         
   5 -13   3        119.38        128.00         4.73 o                         
   6 -13   3        476.09        422.38        24.46 o                         
  -6 -12   3        370.67        376.07        11.32 o                         
  -5 -12   3        101.22         97.89         5.71 o                         
  -4 -12   3         47.34         50.10         2.38 o                         
  -3 -12   3        998.77        991.94         8.82 o                         
  -2 -12   3         27.17         27.01         1.56 o                         
  -1 -12   3        408.66        379.33         5.55 o                         
   0 -12   3        112.34        110.24         3.25 o                         
   1 -12   3         85.47         90.76         2.98 o                         
   2 -12   3        186.78        170.61         5.17 o                         
   3 -12   3        323.95        309.21         7.24 o                         
   4 -12   3        348.62        374.12        12.69 o                         
   5 -12   3          2.36          1.37         1.53 o                         
   6 -12   3         82.69         85.51         4.64 o                         
  -6 -11   3        413.37        402.76        15.43 o                         
  -5 -11   3          0.13         -1.28         1.95 o                         
  -4 -11   3        147.94        140.38         3.23 o                         
  -3 -11   3       1313.65       1297.77        10.40 o                         
  -2 -11   3        510.14        516.52         5.24 o                         
  -1 -11   3        433.45        431.17         5.16 o                         
   0 -11   3        313.10        301.61         4.68 o                         
   1 -11   3          5.17          3.65         1.07 o                         
   2 -11   3        263.06        281.83         5.46 o                         
   3 -11   3        149.49        136.46         4.88 o                         
   4 -11   3         52.83         46.75         2.65 o                         
   5 -11   3         59.05         62.67         3.92 o                         
   6 -11   3          2.90          4.96         2.25 o                         
  -7 -10   3          0.73          2.54         4.60 o                         
  -6 -10   3       1142.99       1102.92        35.11 o                         
  -5 -10   3        146.03        161.83         5.37 o                         
  -4 -10   3        569.64        574.92         6.02 o                         
  -3 -10   3       2591.33       2550.96        16.89 o                         
  -2 -10   3        365.39        371.86         4.49 o                         
  -1 -10   3        482.38        533.27         7.99 o                         
   0 -10   3        371.45        385.95         4.60 o                         
   1 -10   3        199.18        213.61         3.94 o                         
   2 -10   3       1271.07       1260.74        15.43 o                         
   3 -10   3        876.18        889.63         8.10 o                         
   4 -10   3         40.22         33.21         2.26 o                         
   5 -10   3        131.95        122.70         4.95 o                         
   6 -10   3          8.67          5.49         1.67 o                         
   7 -10   3        284.43        287.95         7.52 o                         
  -7  -9   3        109.73         92.97         8.82 o                         
  -6  -9   3        479.50        479.79        16.87 o                         
  -5  -9   3         10.26          6.94         1.82 o                         
  -4  -9   3        514.01        512.43         4.78 o                         
  -3  -9   3        100.51        101.55         2.42 o                         
  -2  -9   3        319.01        317.07         3.65 o                         
  -1  -9   3          9.69          4.65         0.65 o                         
   0  -9   3          5.36          6.20         0.79 o                         
   1  -9   3        125.46        101.75         3.95 o                         
   2  -9   3        325.64        271.48         5.98 o                         
   3  -9   3       1013.47        950.78         8.01 o                         
   4  -9   3         77.74         74.03         2.51 o                         
   5  -9   3         30.00         22.98         2.01 o                         
   6  -9   3        165.86        154.99         7.06 o                         
   7  -9   3          2.54          2.27         1.76 o                         
  -7  -8   3        640.87        645.83        23.11 o                         
  -6  -8   3         45.09         42.49         5.57 o                         
  -5  -8   3        393.39        395.30         7.81 o                         
  -4  -8   3       2030.42       2029.88        15.67 o                         
  -3  -8   3       1219.36       1249.21         7.03 o                         
  -2  -8   3        696.41        752.49         5.25 o                         
  -1  -8   3        106.45         91.77         1.89 o                         
   0  -8   3       2227.76       2267.56        15.42 o                         
   1  -8   3        719.82        694.31        10.01 o                         
   2  -8   3        733.83        751.80        15.89 o                         
   3  -8   3          4.99         10.77         1.23 o                         
   4  -8   3        238.63        233.98         4.47 o                         
   5  -8   3       1037.29        980.81         9.57 o                         
   6  -8   3        106.95        106.00         4.75 o                         
   7  -8   3          5.50          4.83         1.72 o                         
  -8  -7   3          3.56          3.67         4.11 o                         
  -7  -7   3          4.40          5.49         2.88 o                         
  -6  -7   3          6.42         10.28         1.76 o                         
  -5  -7   3        170.73        180.32         5.24 o                         
  -4  -7   3          0.10          0.79         0.83 o                         
  -3  -7   3          0.67          2.96         0.55 o                         
  -2  -7   3         58.94         60.79         1.45 o                         
  -1  -7   3        374.86        419.99         3.98 o                         
   0  -7   3        916.23       1054.46         8.60 o                         
   1  -7   3        810.46        828.07         8.14 o                         
   2  -7   3       1413.58       1411.16         9.01 o                         
   3  -7   3        637.66        648.10         6.07 o                         
   4  -7   3        307.93        315.97         4.59 o                         
   5  -7   3         63.36         75.65         2.88 o                         
   6  -7   3       1222.75       1212.83        22.51 o                         
   7  -7   3         39.75         37.75         2.86 o                         
  -8  -6   3          5.81          7.43         4.58 o                         
  -7  -6   3         56.74         57.20         4.44 o                         
  -6  -6   3         91.82         84.30         3.30 o                         
  -5  -6   3          1.29          2.00         1.00 o                         
  -4  -6   3        340.27        341.42         5.46 o                         
  -3  -6   3          3.41          3.36         0.65 o                         
  -2  -6   3       1084.11       1058.72         5.77 o                         
  -1  -6   3        348.11        294.90         3.33 o                         
   0  -6   3        415.67        355.91         3.38 o                         
   1  -6   3        240.83        243.77         3.69 o                         
   2  -6   3         73.52         75.20         2.52 o                         
   3  -6   3       2271.42       2205.34        10.66 o                         
   4  -6   3       1094.74       1071.62         8.07 o                         
   5  -6   3       1357.74       1325.73        10.99 o                         
   6  -6   3        206.91        220.89         6.66 o                         
   7  -6   3         33.87         36.55         2.41 o                         
   8  -6   3         93.43         95.64         8.23 o                         
  -8  -5   3         21.64         16.38         3.23 o                         
  -7  -5   3         10.21         12.91         2.53 o                         
  -6  -5   3          4.03          4.54         1.21 o                         
  -5  -5   3          0.90          2.41         0.82 o                         
  -4  -5   3        689.82        691.62         4.95 o                         
  -3  -5   3        360.73        419.05         3.69 o                         
  -2  -5   3          5.81          1.70         0.52 o                         
  -1  -5   3       3813.50       3994.34        17.54 o                         
   0  -5   3          4.34          4.53         0.58 o                         
   1  -5   3        356.50        354.03         4.10 o                         
   2  -5   3       2455.06       2597.22        10.08 o                         
   3  -5   3         12.32         18.00         1.03 o                         
   4  -5   3        673.73        652.87         6.47 o                         
   5  -5   3       1017.41        995.67        13.68 o                         
   6  -5   3        569.44        549.93         7.40 o                         
   7  -5   3         89.01         88.38         3.95 o                         
   8  -5   3         43.78         41.83         4.02 o                         
  -8  -4   3         85.89         87.85         5.86 o                         
  -7  -4   3        254.80        267.74         5.98 o                         
  -6  -4   3         30.33         27.77         1.63 o                         
  -5  -4   3          1.65          2.57         0.82 o                         
  -4  -4   3       1153.03       1201.48         5.94 o                         
  -3  -4   3        371.98        381.07         3.54 o                         
  -2  -4   3        699.79        710.76         4.56 o                         
  -1  -4   3        785.13        690.44         3.71 o                         
   0  -4   3        545.04        547.38         4.33 o                         
   1  -4   3         54.13         92.74         1.60 o                         
   2  -4   3        680.30        641.74         5.09 o                         
   3  -4   3       1229.66       1291.54         6.93 o                         
   4  -4   3       1694.11       1663.32         9.51 o                         
   5  -4   3        461.00        452.33         5.57 o                         
   6  -4   3          0.10         -1.15         1.22 o                         
   7  -4   3        133.61        126.34         3.76 o                         
   8  -4   3         92.49         75.03         4.99 o                         
  -8  -3   3         69.45         67.59         5.19 o                         
  -7  -3   3         23.48         28.56         1.93 o                         
  -6  -3   3        307.32        324.58         5.36 o                         
  -5  -3   3        621.53        616.33         5.99 o                         
  -4  -3   3        668.86        664.43         4.54 o                         
  -3  -3   3       1920.66       1865.01         9.55 o                         
  -2  -3   3       1143.79       1209.77         5.89 o                         
  -1  -3   3      13969.68      14163.67        52.09 o                         
   0  -3   3        239.49        210.54         1.97 o                         
   1  -3   3         23.64         30.24         0.89 o                         
   2  -3   3         88.70        109.34         1.99 o                         
   3  -3   3       1070.57       1171.11         8.94 o                         
   4  -3   3         26.01         40.67         1.47 o                         
   5  -3   3        276.43        274.46         3.64 o                         
   6  -3   3         73.61         71.86         2.70 o                         
   7  -3   3          0.05         -0.86         1.08 o                         
   8  -3   3        159.72        160.78         6.94 o                         
  -8  -2   3        297.03        343.03        10.82 o                         
  -7  -2   3         13.49         14.25         1.45 o                         
  -6  -2   3        214.53        191.21         7.29 o                         
  -5  -2   3        371.21        353.95         4.93 o                         
  -4  -2   3        172.93        151.52         2.19 o                         
  -3  -2   3         53.79         35.46         1.19 o                         
  -2  -2   3        497.42        526.62         3.85 o                         
  -1  -2   3        254.32        249.56         1.80 o                         
   0  -2   3       4838.11       4616.48        36.93 o                         
   1  -2   3         58.42         78.11         1.11 o                         
   2  -2   3       1778.50       1926.84         7.01 o                         
   3  -2   3        217.00        167.31         2.42 o                         
   4  -2   3        202.61        189.67         3.52 o                         
   5  -2   3        367.08        360.55         4.02 o                         
   6  -2   3        366.60        379.98         5.49 o                         
   7  -2   3        167.39        172.99         3.10 o                         
   8  -2   3          2.02          4.78         2.35 o                         
  -8  -1   3         29.82         31.32         8.03 o                         
  -7  -1   3         13.02         17.57         1.83 o                         
  -6  -1   3         18.46         22.29         1.10 o                         
  -5  -1   3        374.65        379.92         4.04 o                         
  -4  -1   3       1972.52       2001.11        14.46 o                         
  -3  -1   3        522.03        522.89         3.93 o                         
  -2  -1   3       4065.95       3903.88        15.20 o                         
  -1  -1   3       5961.61       5793.00        53.98 o                         
   0  -1   3        560.64        584.88         2.44 o                         
   1  -1   3      13828.89      13886.06        27.20 o                         
   2  -1   3        454.10        356.58         3.08 o                         
   3  -1   3        925.54        897.98         7.07 o                         
   4  -1   3       1421.15       1464.96         8.62 o                         
   5  -1   3          2.56          5.27         0.82 o                         
   6  -1   3         39.86         44.30         1.54 o                         
   7  -1   3        412.74        409.65         8.91 o                         
   8  -1   3         53.00         49.42         5.49 o                         
  -8   0   3       1445.28       1472.33        22.30 o                         
  -7   0   3         21.22         26.31         1.31 o                         
  -6   0   3        507.38        503.05         5.46 o                         
  -5   0   3        188.15        170.51         2.36 o                         
  -4   0   3       1526.39       1646.00         6.58 o                         
  -3   0   3        833.39        746.42         8.20 o                         
  -2   0   3         42.59         38.69         1.10 o                         
  -1   0   3       1382.53       1259.45        11.43 o                         
   0   0   3        152.08        151.40         1.79 o                         
   1   0   3        411.29        412.56         3.72 o                         
   2   0   3        999.31        984.46         7.20 o                         
   3   0   3        109.32         98.35         1.68 o                         
   4   0   3       4074.89       4268.45        42.25 o                         
   5   0   3        628.96        592.38         6.02 o                         
   6   0   3          0.01          0.49         0.97 o                         
   7   0   3        168.75        164.98         7.67 o                         
   8   0   3        485.45        511.24        12.34 o                         
  -8   1   3          6.82          9.93         3.00 o                         
  -7   1   3        176.30        185.37         4.24 o                         
  -6   1   3         62.14         71.34         1.78 o                         
  -5   1   3          0.46          0.44         0.44 o                         
  -4   1   3         90.66         80.39         1.52 o                         
  -3   1   3        237.43        243.14         4.87 o                         
  -2   1   3       6342.54       6421.27        46.83 o                         
  -1   1   3       2868.66       2950.12         8.33 o                         
   0   1   3       6130.96       6035.36        16.40 o                         
   1   1   3       5363.80       5266.09        11.80 o                         
   2   1   3        707.12        773.71         6.07 o                         
   3   1   3       3821.97       3758.86        43.01 o                         
   4   1   3        904.64        925.71         6.14 o                         
   5   1   3          2.88          1.65         0.63 o                         
   6   1   3        573.50        586.25        11.09 o                         
   7   1   3        261.21        285.08         8.63 o                         
   8   1   3         25.90         24.29         2.94 o                         
  -8   2   3          0.01          0.34         2.46 o                         
  -7   2   3          0.15          0.31         0.84 o                         
  -6   2   3          6.16          5.76         1.25 o                         
  -5   2   3         74.20         79.99         2.15 o                         
  -4   2   3         52.19         46.25         1.42 o                         
  -3   2   3         46.53         65.82         3.10 o                         
  -2   2   3       1255.01       1429.89         8.47 o                         
  -1   2   3       8785.90       8551.35        53.14 o                         
   0   2   3       1967.44       2104.51         9.53 o                         
   1   2   3         12.88          9.38         0.74 o                         
   2   2   3        285.57        260.24         3.77 o                         
   3   2   3        445.48        491.47         3.74 o                         
   4   2   3        552.81        507.74        12.00 o                         
   5   2   3        429.01        438.48         6.54 o                         
   6   2   3        330.27        343.29         7.10 o                         
   7   2   3        119.49        110.47         4.86 o                         
   8   2   3         46.78         48.88         5.18 o                         
  -8   3   3        772.69        784.04        11.34 o                         
  -7   3   3        398.84        401.84        15.23 o                         
  -6   3   3         88.83         84.26         3.47 o                         
  -5   3   3         36.88         26.55         1.40 o                         
  -4   3   3         72.36         81.73         2.32 o                         
  -3   3   3       1811.60       1890.53        12.24 o                         
  -2   3   3       2233.46       2298.40         9.11 o                         
  -1   3   3         60.48         53.90         1.40 o                         
   0   3   3       2488.65       2441.31         9.41 o                         
   1   3   3          3.62          7.91         0.52 o                         
   2   3   3          2.35          3.43         0.68 o                         
   3   3   3       1960.44       1873.38         8.94 o                         
   4   3   3        151.32        155.96         4.24 o                         
   5   3   3         80.51         82.79         3.48 o                         
   6   3   3        608.81        631.25         8.80 o                         
   7   3   3        188.74        190.46         6.27 o                         
   8   3   3        144.88        156.18         6.25 o                         
  -8   4   3        429.53        452.69        14.36 o                         
  -7   4   3         64.46         62.20         2.79 o                         
  -6   4   3       1137.99       1102.02         7.17 o                         
  -5   4   3         24.77         25.82         1.51 o                         
  -4   4   3         89.90         89.85         2.45 o                         
  -3   4   3        610.76        542.50         7.87 o                         
  -2   4   3       1069.04        985.26         6.21 o                         
  -1   4   3        364.28        420.21         3.47 o                         
   0   4   3       9185.04       9864.38        61.13 o                         
   1   4   3       1395.84       1321.10         9.26 o                         
   2   4   3        310.54        337.15         3.99 o                         
   3   4   3        635.38        661.21         9.40 o                         
   4   4   3        645.82        634.23         6.78 o                         
   5   4   3          0.03          1.00         1.03 o                         
   6   4   3        258.62        239.09         7.79 o                         
   7   4   3          1.85          2.16         1.84 o                         
   8   4   3          0.16          3.34         2.18 o                         
  -8   5   3          7.35         11.12         5.73 o                         
  -7   5   3         69.13         64.79         2.56 o                         
  -6   5   3       2771.18       2833.35        15.42 o                         
  -5   5   3        955.60        930.82        13.31 o                         
  -4   5   3       2337.55       2329.52        11.13 o                         
  -3   5   3         34.83         48.45         1.64 o                         
  -2   5   3       2712.95       3000.20        16.09 o                         
  -1   5   3       2553.39       2636.42        10.34 o                         
   0   5   3        566.34        555.83         4.79 o                         
   1   5   3       2060.87       2116.26        13.06 o                         
   2   5   3       1027.20       1081.38         8.61 o                         
   3   5   3        236.84        239.94         4.83 o                         
   4   5   3          1.80          2.59         0.88 o                         
   5   5   3        206.97        222.78         5.05 o                         
   6   5   3        554.48        542.65         9.81 o                         
   7   5   3          0.06          6.91         2.60 o                         
  -8   6   3          5.92          6.71         2.43 o                         
  -7   6   3          0.60          0.11         1.72 o                         
  -6   6   3         85.63         78.93         2.83 o                         
  -5   6   3        585.09        580.60         6.64 o                         
  -4   6   3        589.74        626.34         5.87 o                         
  -3   6   3       3092.93       2968.12        17.16 o                         
  -2   6   3          6.98          9.00         0.88 o                         
  -1   6   3         66.23         87.75         2.18 o                         
   0   6   3       1387.58       1359.63         9.72 o                         
   1   6   3        308.91        295.82         3.46 o                         
   2   6   3        354.44        337.43         3.76 o                         
   3   6   3          5.43          8.95         0.82 o                         
   4   6   3        253.17        228.26         7.37 o                         
   5   6   3        312.51        325.45         7.17 o                         
   6   6   3        330.10        326.41        10.60 o                         
   7   6   3        297.21        291.53         8.05 o                         
  -8   7   3          7.51          4.04         3.49 o                         
  -7   7   3        169.57        180.51         7.16 o                         
  -6   7   3        873.65        850.78        10.25 o                         
  -5   7   3          1.58          1.22         0.77 o                         
  -4   7   3        968.81        916.60         8.15 o                         
  -3   7   3        195.59        191.61         3.73 o                         
  -2   7   3        111.08        115.04         3.36 o                         
  -1   7   3        895.91        858.32         7.72 o                         
   0   7   3          9.66         12.66         0.68 o                         
   1   7   3       1055.50       1006.88         5.94 o                         
   2   7   3        909.41        900.30         6.86 o                         
   3   7   3        858.71        842.95         6.37 o                         
   4   7   3        109.04        117.60         2.31 o                         
   5   7   3         10.38         10.64         2.22 o                         
   6   7   3        106.16        111.98         5.97 o                         
   7   7   3          0.61          3.12         2.07 o                         
  -8   8   3          1.93         -0.01         2.83 o                         
  -7   8   3         75.56         79.88         5.12 o                         
  -6   8   3        332.45        334.69         5.05 o                         
  -5   8   3        506.69        501.66         8.57 o                         
  -4   8   3         53.43         50.45         3.59 o                         
  -3   8   3        877.31        852.07         9.70 o                         
  -2   8   3         30.31         32.20         1.83 o                         
  -1   8   3        279.71        278.86         5.26 o                         
   0   8   3       2795.28       2868.20        21.34 o                         
   1   8   3         48.19         40.35         1.36 o                         
   2   8   3        467.66        421.46         4.60 o                         
   3   8   3        321.53        307.00         3.87 o                         
   4   8   3          2.47          4.40         1.41 o                         
   5   8   3        717.99        760.96        20.30 o                         
   6   8   3         36.94         36.43         4.93 o                         
   7   8   3          2.74         -3.26         3.96 o                         
  -7   9   3         18.22         30.33         3.75 o                         
  -6   9   3        362.82        371.71        13.28 o                         
  -5   9   3        809.78        811.47         9.49 o                         
  -4   9   3        161.98        155.77         3.83 o                         
  -3   9   3         14.29         18.52         1.45 o                         
  -2   9   3        283.15        280.39         6.89 o                         
  -1   9   3        706.67        647.02         5.71 o                         
   0   9   3        283.77        253.08         4.22 o                         
   1   9   3         33.01         38.71         1.42 o                         
   2   9   3        619.70        625.02         5.79 o                         
   3   9   3        113.22        102.01         2.54 o                         
   4   9   3         11.73         14.84         1.21 o                         
   5   9   3          8.88          6.38         1.81 o                         
   6   9   3         64.03         65.02         4.10 o                         
  -7  10   3        842.59        873.13        17.12 o                         
  -6  10   3         20.53         17.02         2.00 o                         
  -5  10   3        422.20        404.92         6.47 o                         
  -4  10   3         72.85         69.63         4.79 o                         
  -3  10   3        413.79        418.76        11.22 o                         
  -2  10   3       1584.36       1576.91         9.75 o                         
  -1  10   3        186.36        170.16         3.87 o                         
   0  10   3        454.71        429.44         5.04 o                         
   1  10   3         11.97         17.27         1.18 o                         
   2  10   3        395.17        384.47         5.95 o                         
   3  10   3       1499.25       1488.29        17.33 o                         
   4  10   3         41.91         44.49         2.72 o                         
   5  10   3        988.93       1000.85        13.53 o                         
   6  10   3         18.64         16.61         3.22 o                         
  -7  11   3         15.73         15.86         4.30 o                         
  -6  11   3        183.43        180.77         5.05 o                         
  -5  11   3         77.58         76.13         3.70 o                         
  -4  11   3         87.79         88.33         4.20 o                         
  -3  11   3          0.09          2.60         1.21 o                         
  -2  11   3        134.25        138.41         3.29 o                         
  -1  11   3        388.84        371.00         5.07 o                         
   0  11   3        105.84        102.01         2.81 o                         
   1  11   3          0.36          0.48         0.82 o                         
   2  11   3        225.16        218.48         4.47 o                         
   3  11   3        181.30        176.98         6.60 o                         
   4  11   3         18.76         23.00         2.17 o                         
   5  11   3         27.03         22.03         2.62 o                         
  -6  12   3         30.73         25.62         3.36 o                         
  -5  12   3        223.26        229.35         9.30 o                         
  -4  12   3         35.74         32.43         2.90 o                         
  -3  12   3         61.16         60.10         4.22 o                         
  -2  12   3        449.71        410.17         7.11 o                         
  -1  12   3          6.68          9.68         1.41 o                         
   0  12   3        329.76        316.64         6.38 o                         
   1  12   3       2049.90       2067.37        24.27 o                         
   2  12   3         19.96         21.79         1.73 o                         
   3  12   3        628.74        627.54        14.31 o                         
   4  12   3        104.19         93.12         4.17 o                         
   5  12   3         60.39         63.58         9.95 o                         
  -6  13   3         11.98         13.92         4.61 o                         
  -5  13   3        146.26        139.70         8.99 o                         
  -4  13   3          0.03         -0.63         1.63 o                         
  -3  13   3          4.89          5.81         1.72 o                         
  -2  13   3          0.59          1.21         1.30 o                         
  -1  13   3        197.81        211.07         5.52 o                         
   0  13   3         89.76         88.08         3.72 o                         
   1  13   3        138.91        143.63         3.76 o                         
   2  13   3         51.18         46.49         2.86 o                         
   3  13   3          2.94          6.18         1.58 o                         
   4  13   3        131.42        131.59         7.74 o                         
  -5  14   3        180.13        189.79         8.65 o                         
  -4  14   3         38.11         36.92         4.49 o                         
  -3  14   3         13.94         22.81         5.33 o                         
  -2  14   3        514.68        551.34        36.59 o                         
  -1  14   3         69.67         63.29         3.84 o                         
   0  14   3        221.22        223.50         8.20 o                         
   1  14   3        535.86        547.00        12.31 o                         
   2  14   3         40.83         47.59         2.93 o                         
   3  14   3        743.37        750.17        10.56 o                         
   4  14   3         80.82         81.40        12.54 o                         
  -4  15   3         17.48         11.64         3.74 o                         
  -3  15   3         64.12         68.21         5.72 o                         
  -2  15   3         54.55         61.43        10.79 o                         
  -1  15   3        180.91        178.24         8.05 o                         
   0  15   3        581.28        605.13        13.97 o                         
   1  15   3         76.42         88.72         5.56 o                         
   2  15   3        265.21        254.28         6.39 o                         
   3  15   3        131.22        114.84         9.88 o                         
  -3  16   3        432.71        472.74        21.90 o                         
  -2  16   3         74.73         69.55         5.93 o                         
  -1  16   3        240.82        271.41        10.31 o                         
   0  16   3         96.68         90.16         6.06 o                         
   1  16   3        639.83        652.20        14.67 o                         
  -2 -17   4         99.01         75.45         4.98 o                         
  -1 -17   4        296.22        318.22        10.59 o                         
   0 -17   4        397.63        416.07        14.18 o                         
   1 -17   4        338.07        365.10        11.91 o                         
   2 -17   4         20.17         29.04         4.51 o                         
  -3 -16   4         34.87         36.37         3.13 o                         
  -2 -16   4         82.76         88.16         5.78 o                         
  -1 -16   4         12.80         21.81         3.36 o                         
   0 -16   4         28.65         23.00         3.25 o                         
   1 -16   4        227.27        219.32         8.93 o                         
   2 -16   4         32.86         29.11         3.90 o                         
   3 -16   4          0.51          2.85         2.53 o                         
  -4 -15   4         56.51         58.47         4.88 o                         
  -3 -15   4         76.98         74.41         4.45 o                         
  -2 -15   4         56.23         49.03         3.25 o                         
  -1 -15   4        115.84        109.71         4.59 o                         
   0 -15   4        903.33        915.30        16.48 o                         
   1 -15   4          0.96          1.63         1.97 o                         
   2 -15   4         60.67         48.66         4.61 o                         
   3 -15   4        742.83        763.98        19.87 o                         
   4 -15   4        765.49        783.65        11.79 o                         
  -5 -14   4        286.46        280.98         9.79 o                         
  -4 -14   4          1.12          3.73         1.63 o                         
  -3 -14   4          2.38          0.96         1.38 o                         
  -2 -14   4         89.78         84.83         3.03 o                         
  -1 -14   4        134.64        131.60         4.68 o                         
   0 -14   4         29.82         21.03         2.93 o                         
   1 -14   4        112.65         95.88         9.85 o                         
   2 -14   4         27.10         28.86         3.43 o                         
   3 -14   4         22.09         22.05         2.67 o                         
   4 -14   4          0.84          2.82         1.67 o                         
   5 -14   4        115.78        119.97         4.86 o                         
  -5 -13   4        140.46        134.06         6.72 o                         
  -4 -13   4          0.21          0.24         1.64 o                         
  -3 -13   4         87.49         84.45         2.90 o                         
  -2 -13   4         98.31         95.81         3.00 o                         
  -1 -13   4        120.66        119.46         5.72 o                         
   0 -13   4         22.00         19.38         2.10 o                         
   1 -13   4         92.80         86.43         3.83 o                         
   2 -13   4         40.48         38.51         3.59 o                         
   3 -13   4        372.26        386.62         8.77 o                         
   4 -13   4         25.49         21.00         2.27 o                         
   5 -13   4        116.61        111.85         4.51 o                         
   6 -13   4         13.70         22.21         2.88 o                         
  -6 -12   4         32.56         31.50         5.49 o                         
  -5 -12   4        680.59        741.93        14.61 o                         
  -4 -12   4         37.62         32.70         1.88 o                         
  -3 -12   4        331.78        336.20         5.65 o                         
  -2 -12   4       1064.22       1011.44         9.80 o                         
  -1 -12   4         29.03         31.65         1.80 o                         
   0 -12   4        424.61        412.61         6.00 o                         
   1 -12   4          9.51          8.25         1.25 o                         
   2 -12   4         15.69         18.45         2.28 o                         
   3 -12   4        809.32        786.22        13.86 o                         
   4 -12   4        421.84        388.76         7.89 o                         
   5 -12   4          6.96          6.83         2.03 o                         
   6 -12   4         20.57         19.17         2.43 o                         
  -6 -11   4        594.71        623.62        14.09 o                         
  -5 -11   4          6.22          5.04         2.21 o                         
  -4 -11   4         19.45         18.67         2.15 o                         
  -3 -11   4        628.38        600.56         7.00 o                         
  -2 -11   4        130.26        122.59         2.62 o                         
  -1 -11   4        186.86        199.02         3.33 o                         
   0 -11   4        359.62        330.24         4.61 o                         
   1 -11   4         65.26         60.12         2.33 o                         
   2 -11   4        204.33        201.24         4.29 o                         
   3 -11   4         23.40         26.19         2.21 o                         
   4 -11   4        113.58        113.90         4.00 o                         
   5 -11   4         23.96         18.08         1.95 o                         
   6 -11   4         24.23         22.46         2.81 o                         
  -7 -10   4        147.37        153.48         7.73 o                         
  -6 -10   4       1168.97       1216.14        19.66 o                         
  -5 -10   4          8.27          4.20         1.77 o                         
  -4 -10   4          7.72          9.01         1.00 o                         
  -3 -10   4        225.88        224.45         3.43 o                         
  -2 -10   4       3243.21       3176.06        17.64 o                         
  -1 -10   4       1123.67       1091.07         7.25 o                         
   0 -10   4        320.91        291.63         4.06 o                         
   1 -10   4        102.22         99.35         3.04 o                         
   2 -10   4       1411.76       1326.99        10.29 o                         
   3 -10   4       2066.44       2049.14        13.68 o                         
   4 -10   4        499.18        460.67         9.23 o                         
   5 -10   4        177.86        146.29         7.58 o                         
   6 -10   4        153.04        161.48         5.43 o                         
   7 -10   4         27.26         26.58         4.92 o                         
  -7  -9   4          0.98          5.69         3.72 o                         
  -6  -9   4         19.24         20.59         4.46 o                         
  -5  -9   4         38.52         40.75         1.75 o                         
  -4  -9   4       1004.85       1002.75         8.13 o                         
  -3  -9   4        213.72        221.14         3.17 o                         
  -2  -9   4        666.60        661.00         5.64 o                         
  -1  -9   4        116.32        108.86         2.36 o                         
   0  -9   4       2240.59       2204.24        10.41 o                         
   1  -9   4       1416.14       1475.48         9.78 o                         
   2  -9   4        433.04        436.67         6.44 o                         
   3  -9   4         51.52         53.47         1.88 o                         
   4  -9   4        335.04        346.09         5.33 o                         
   5  -9   4        321.01        298.29         6.22 o                         
   6  -9   4          5.59          7.38         3.35 o                         
   7  -9   4         11.68         18.92         2.46 o                         
  -7  -8   4         80.99         88.68         5.43 o                         
  -6  -8   4         12.74         12.25         2.05 o                         
  -5  -8   4          0.56          0.96         0.86 o                         
  -4  -8   4        670.17        640.22         9.35 o                         
  -3  -8   4         40.84         33.75         1.37 o                         
  -2  -8   4        466.32        493.13         4.28 o                         
  -1  -8   4        307.41        290.50         3.56 o                         
   0  -8   4        762.66        717.81         6.29 o                         
   1  -8   4        413.53        379.47         4.69 o                         
   2  -8   4       3443.27       3376.64        17.81 o                         
   3  -8   4       1641.95       1727.43        11.49 o                         
   4  -8   4        569.21        542.89         6.30 o                         
   5  -8   4        691.35        664.19         8.86 o                         
   6  -8   4        274.96        285.34         6.78 o                         
   7  -8   4         79.35         73.19         3.91 o                         
  -8  -7   4          4.64          6.90         3.68 o                         
  -7  -7   4         73.34         68.55         4.78 o                         
  -6  -7   4        241.50        238.38         8.82 o                         
  -5  -7   4        903.68        909.27         9.34 o                         
  -4  -7   4        268.23        279.07         5.74 o                         
  -3  -7   4       3759.15       3800.52        19.67 o                         
  -2  -7   4         21.61         17.19         0.91 o                         
  -1  -7   4        149.06        185.07         2.86 o                         
   0  -7   4       1392.73       1575.55        10.23 o                         
   1  -7   4       4722.56       4964.73        18.14 o                         
   2  -7   4          6.87          3.39         0.67 o                         
   3  -7   4          3.88          7.07         0.85 o                         
   4  -7   4         24.67         31.61         2.13 o                         
   5  -7   4        157.04        156.72         4.62 o                         
   6  -7   4         23.21         25.72         2.78 o                         
   7  -7   4        111.33        115.49         6.62 o                         
  -8  -6   4        265.98        286.67         9.88 o                         
  -7  -6   4         77.04         92.54         4.16 o                         
  -6  -6   4        462.91        465.96        13.22 o                         
  -5  -6   4        727.98        644.07        23.96 o                         
  -4  -6   4       1203.92       1171.24        12.43 o                         
  -3  -6   4       2383.89       2528.35        11.23 o                         
  -2  -6   4        246.73        213.78         2.67 o                         
  -1  -6   4       2738.39       2832.72        11.63 o                         
   0  -6   4        119.68        123.35         2.05 o                         
   1  -6   4       3286.22       3586.40        13.27 o                         
   2  -6   4       6865.70       7347.42        35.09 o                         
   3  -6   4         83.71         98.43         2.34 o                         
   4  -6   4          0.17          1.98         0.77 o                         
   5  -6   4        269.35        257.64         5.13 o                         
   6  -6   4        218.71        206.81         4.84 o                         
   7  -6   4        983.48       1009.38        12.68 o                         
   8  -6   4         21.89         13.53         3.74 o                         
  -8  -5   4         18.99         21.39         4.69 o                         
  -7  -5   4         84.86         90.81         6.00 o                         
  -6  -5   4        341.41        317.85         5.78 o                         
  -5  -5   4          3.59          4.51         0.69 o                         
  -4  -5   4       1372.92       1433.41        16.26 o                         
  -3  -5   4        686.81        662.26         5.43 o                         
  -2  -5   4       1046.23       1004.51         6.16 o                         
  -1  -5   4        453.87        553.72         3.97 o                         
   0  -5   4        549.67        543.96         3.94 o                         
   1  -5   4       4252.38       4582.83        24.26 o                         
   2  -5   4          5.17          2.38         0.58 o                         
   3  -5   4        177.65        203.42         3.18 o                         
   4  -5   4        158.01        163.67         3.32 o                         
   5  -5   4       1660.18       1649.39        20.34 o                         
   6  -5   4         42.78         45.72         2.37 o                         
   7  -5   4         71.96         61.02         2.95 o                         
   8  -5   4        483.75        485.96        12.31 o                         
  -8  -4   4        182.36        180.56         7.91 o                         
  -7  -4   4          0.61          0.74         1.58 o                         
  -6  -4   4         33.03         33.46         2.66 o                         
  -5  -4   4       1299.70       1258.15        11.58 o                         
  -4  -4   4        149.02        167.44         2.82 o                         
  -3  -4   4       2577.96       2577.42        10.25 o                         
  -2  -4   4        304.91        268.14         2.90 o                         
  -1  -4   4        418.94        504.37         3.13 o                         
   0  -4   4       1535.01       1419.82         5.84 o                         
   1  -4   4          0.17          0.70         0.45 o                         
   2  -4   4         70.62         88.03         1.71 o                         
   3  -4   4        618.52        623.91         4.92 o                         
   4  -4   4         10.98          6.17         0.80 o                         
   5  -4   4        448.93        454.80         5.53 o                         
   6  -4   4         52.82         52.69         3.19 o                         
   7  -4   4        180.97        150.01         4.55 o                         
   8  -4   4         17.65         14.51         3.30 o                         
  -8  -3   4         25.32         25.86         3.64 o                         
  -7  -3   4         29.23         26.53         2.24 o                         
  -6  -3   4         24.64         19.33         0.92 o                         
  -5  -3   4        131.20        136.09         2.19 o                         
  -4  -3   4          9.50         10.75         0.68 o                         
  -3  -3   4        692.22        726.46         4.56 o                         
  -2  -3   4        369.17        364.42         3.74 o                         
  -1  -3   4         29.58         21.05         0.88 o                         
   0  -3   4        718.45        773.02         3.76 o                         
   1  -3   4        289.48        197.79         2.05 o                         
   2  -3   4        278.09        306.77         3.37 o                         
   3  -3   4       1464.95       1522.83         7.23 o                         
   4  -3   4        334.20        311.34         3.61 o                         
   5  -3   4       1485.83       1474.01         9.54 o                         
   6  -3   4          4.81          5.39         1.06 o                         
   7  -3   4          9.68         13.81         1.64 o                         
   8  -3   4          0.30         -0.06         2.34 o                         
  -8  -2   4         12.10         15.02         3.07 o                         
  -7  -2   4        161.48        136.44         9.11 o                         
  -6  -2   4        433.85        432.19         4.66 o                         
  -5  -2   4        677.58        651.66         7.85 o                         
  -4  -2   4        134.77        151.69         3.02 o                         
  -3  -2   4        895.12        848.31         8.03 o                         
  -2  -2   4          0.39          3.66         0.46 o                         
  -1  -2   4       1056.63       1015.27         6.46 o                         
   0  -2   4       3320.57       3126.47        18.18 o                         
   1  -2   4       1475.02       1553.37         5.79 o                         
   2  -2   4       1418.01       1498.26         9.11 o                         
   3  -2   4         83.12         76.05         1.62 o                         
   4  -2   4        599.70        597.13         5.96 o                         
   5  -2   4        107.20        107.12         2.63 o                         
   6  -2   4         10.97         12.92         1.22 o                         
   7  -2   4        213.03        220.51         5.60 o                         
   8  -2   4          0.54          2.57         2.33 o                         
  -8  -1   4         21.19         23.46         3.45 o                         
  -7  -1   4          0.11         -0.31         0.76 o                         
  -6  -1   4          1.83          1.40         0.59 o                         
  -5  -1   4         26.81         24.32         1.25 o                         
  -4  -1   4       1050.56       1100.02         7.63 o                         
  -3  -1   4        101.51        105.56         1.57 o                         
  -2  -1   4        375.98        387.56         4.30 o                         
  -1  -1   4        219.79        262.57         3.35 o                         
   0  -1   4         18.77         21.39         0.60 o                         
   1  -1   4       2841.89       2804.04         9.76 o                         
   2  -1   4        583.75        589.17         4.07 o                         
   3  -1   4         63.55         68.42         1.49 o                         
   4  -1   4       1193.28       1192.49        10.00 o                         
   5  -1   4        252.91        228.57         3.22 o                         
   6  -1   4        803.22        834.31        30.26 o                         
   7  -1   4        148.91        153.78         6.61 o                         
   8  -1   4        135.58        132.51        15.92 o                         
  -8   0   4         29.96         47.79         4.55 o                         
  -7   0   4        653.27        664.16         9.29 o                         
  -6   0   4        394.82        388.15         3.84 o                         
  -5   0   4         11.49          9.62         0.63 o                         
  -4   0   4       1477.35       1484.78         7.22 o                         
  -3   0   4       1623.88       1657.03        13.31 o                         
  -2   0   4       1206.06       1240.34        11.07 o                         
  -1   0   4       2440.68       2385.22        10.94 o                         
   0   0   4        896.47        786.29         4.68 o                         
   1   0   4         49.92         74.20         1.79 o                         
   2   0   4        323.84        328.84         3.36 o                         
   3   0   4        348.94        294.87         3.81 o                         
   4   0   4         41.30         42.35         1.54 o                         
   5   0   4        218.13        225.10         4.41 o                         
   6   0   4         30.43         29.31         2.80 o                         
   7   0   4         83.90         77.61         4.89 o                         
   8   0   4        438.28        459.29        12.06 o                         
  -8   1   4         70.81         75.14         8.92 o                         
  -7   1   4         28.79         29.79         1.46 o                         
  -6   1   4        225.21        237.86         3.46 o                         
  -5   1   4        419.99        404.19         6.52 o                         
  -4   1   4        205.66        217.17         5.02 o                         
  -3   1   4         65.40         53.59         1.83 o                         
  -2   1   4         41.28         34.02         1.51 o                         
  -1   1   4        211.86        251.82         2.09 o                         
   0   1   4        469.45        467.99         4.08 o                         
   1   1   4        130.88        123.21         2.00 o                         
   2   1   4          2.81          4.00         0.52 o                         
   3   1   4        327.28        309.93         3.30 o                         
   4   1   4       1479.96       1469.40         8.16 o                         
   5   1   4         60.90         57.76         1.68 o                         
   6   1   4        135.63        120.03         4.38 o                         
   7   1   4         13.61         10.09         2.46 o                         
   8   1   4         32.58         29.23         3.23 o                         
  -8   2   4        279.18        264.91         9.88 o                         
  -7   2   4        473.07        439.56        20.50 o                         
  -6   2   4       1048.47       1033.36        10.59 o                         
  -5   2   4          9.12          9.13         1.73 o                         
  -4   2   4          1.80          2.77         0.87 o                         
  -3   2   4        762.54        773.22         6.50 o                         
  -2   2   4       4790.70       5018.47        34.18 o                         
  -1   2   4       1168.98       1166.81         4.37 o                         
   0   2   4        582.32        634.83         5.17 o                         
   1   2   4         54.99         67.86         1.81 o                         
   2   2   4        726.37        771.12         8.42 o                         
   3   2   4          2.83          0.61         0.50 o                         
   4   2   4        933.04        932.78         6.31 o                         
   5   2   4        132.66        131.10         4.74 o                         
   6   2   4         73.25         68.94         3.56 o                         
   7   2   4        141.41        144.23         5.59 o                         
   8   2   4        102.82        105.73         5.32 o                         
  -8   3   4        195.80        201.04         6.28 o                         
  -7   3   4         22.35         21.15         2.17 o                         
  -6   3   4       2704.57       2675.24        28.76 o                         
  -5   3   4          0.25          1.18         0.97 o                         
  -4   3   4         98.14         82.49         2.22 o                         
  -3   3   4       3303.01       3322.33        15.06 o                         
  -2   3   4       4413.57       4528.29        16.04 o                         
  -1   3   4       2957.22       2833.12        28.73 o                         
   0   3   4        923.71        874.99         4.69 o                         
   1   3   4        855.87        855.36         7.31 o                         
   2   3   4        850.22        796.91         8.58 o                         
   3   3   4       1609.92       1633.06         7.68 o                         
   4   3   4       1415.18       1389.05         8.42 o                         
   5   3   4        509.73        522.99         8.14 o                         
   6   3   4         19.95         18.25         3.01 o                         
   7   3   4        213.35        207.61         7.36 o                         
   8   3   4          0.10          3.04         3.89 o                         
  -8   4   4        305.12        308.80         8.51 o                         
  -7   4   4        415.43        411.68        11.24 o                         
  -6   4   4        136.97        128.85         4.13 o                         
  -5   4   4        446.02        464.43         5.69 o                         
  -4   4   4       3481.02       3393.24        34.75 o                         
  -3   4   4        138.65        159.50         3.54 o                         
  -2   4   4        468.14        496.68         4.93 o                         
  -1   4   4        152.11        146.98         2.41 o                         
   0   4   4       3053.97       3140.02        11.74 o                         
   1   4   4       1519.16       1548.10        14.09 o                         
   2   4   4       1260.43       1302.89         7.23 o                         
   3   4   4        516.25        471.88         4.59 o                         
   4   4   4        670.88        660.32         8.83 o                         
   5   4   4        252.44        274.55         5.61 o                         
   6   4   4          4.49          5.95         1.80 o                         
   7   4   4        305.52        309.02         8.55 o                         
  -8   5   4        219.31        211.33        16.73 o                         
  -7   5   4        273.91        264.12         8.10 o                         
  -6   5   4         37.84         30.17         1.58 o                         
  -5   5   4          0.47          2.09         0.47 o                         
  -4   5   4          1.01          3.56         0.58 o                         
  -3   5   4       1331.21       1357.19         8.53 o                         
  -2   5   4       1368.13       1350.18         8.96 o                         
  -1   5   4       7732.65       8072.48        20.30 o                         
   0   5   4       1429.41       1364.68         5.60 o                         
   1   5   4        284.24        349.51         3.22 o                         
   2   5   4       7953.92       7943.72        25.03 o                         
   3   5   4        261.98        256.59         3.54 o                         
   4   5   4        261.33        253.76         2.65 o                         
   5   5   4        542.43        535.81         8.92 o                         
   6   5   4         13.02         22.01         2.97 o                         
   7   5   4        798.84        809.99        13.22 o                         
  -8   6   4        230.88        244.96        10.12 o                         
  -7   6   4          2.34          1.45         3.31 o                         
  -6   6   4         33.43         26.86         1.56 o                         
  -5   6   4        436.83        444.98         4.29 o                         
  -4   6   4          7.33          6.14         0.99 o                         
  -3   6   4        970.26       1000.79         7.70 o                         
  -2   6   4        460.51        544.73         5.56 o                         
  -1   6   4        811.60        941.82         6.31 o                         
   0   6   4        324.90        377.71         5.42 o                         
   1   6   4       1132.21       1172.99         6.21 o                         
   2   6   4        507.86        469.38         4.74 o                         
   3   6   4        775.88        780.41         6.33 o                         
   4   6   4        912.63        949.41         9.64 o                         
   5   6   4         72.17         74.91         3.65 o                         
   6   6   4        251.40        254.00        10.41 o                         
   7   6   4         52.51         58.30         4.11 o                         
  -8   7   4        205.03        209.51        25.24 o                         
  -7   7   4          1.42         -0.63         3.01 o                         
  -6   7   4        379.69        369.00         6.69 o                         
  -5   7   4          9.55          7.74         1.41 o                         
  -4   7   4          0.92          1.47         1.16 o                         
  -3   7   4          2.07          0.48         0.73 o                         
  -2   7   4         14.59         11.05         0.85 o                         
  -1   7   4        161.59        149.35         2.84 o                         
   0   7   4       1613.24       1662.49        12.19 o                         
   1   7   4        852.55        921.42        13.38 o                         
   2   7   4        676.98        621.02        10.68 o                         
   3   7   4         39.43         42.12         1.53 o                         
   4   7   4         78.83         81.28         4.58 o                         
   5   7   4        501.72        506.81        12.39 o                         
   6   7   4         51.68         52.16         4.30 o                         
   7   7   4        307.01        324.36        14.20 o                         
  -7   8   4        298.89        309.05        17.25 o                         
  -6   8   4        142.88        141.22         8.26 o                         
  -5   8   4         85.46         88.62         2.46 o                         
  -4   8   4       2251.53       2256.67        15.42 o                         
  -3   8   4       2070.78       2062.29        17.02 o                         
  -2   8   4         81.13         91.51         2.67 o                         
  -1   8   4        565.75        614.21         8.10 o                         
   0   8   4          5.36          1.27         0.53 o                         
   1   8   4        119.91        115.21         2.34 o                         
   2   8   4        366.11        368.50         4.18 o                         
   3   8   4        140.66        127.43         3.72 o                         
   4   8   4         85.09         81.11         2.86 o                         
   5   8   4         41.50         43.56         3.60 o                         
   6   8   4        187.84        194.15         7.90 o                         
  -7   9   4        371.12        377.85        11.17 o                         
  -6   9   4         31.43         30.67         2.18 o                         
  -5   9   4       1015.75       1017.42         9.29 o                         
  -4   9   4        417.67        394.16         7.54 o                         
  -3   9   4          4.52          7.78         0.95 o                         
  -2   9   4        534.07        542.55         5.37 o                         
  -1   9   4          8.37          8.09         1.19 o                         
   0   9   4        504.65        499.54         5.03 o                         
   1   9   4        184.13        179.17         3.36 o                         
   2   9   4         10.05         12.50         1.01 o                         
   3   9   4         68.34         69.31         2.56 o                         
   4   9   4        577.58        589.69        12.19 o                         
   5   9   4        360.25        336.19        12.32 o                         
   6   9   4        125.96        117.20         8.90 o                         
  -7  10   4          0.05          2.66         3.17 o                         
  -6  10   4         34.02         34.33         2.31 o                         
  -5  10   4          0.20         -0.38         1.32 o                         
  -4  10   4        444.18        436.30        15.20 o                         
  -3  10   4         66.49         56.26         2.63 o                         
  -2  10   4        766.93        744.11         6.67 o                         
  -1  10   4       3705.02       3778.26        31.72 o                         
   0  10   4        227.99        221.54         3.63 o                         
   1  10   4       1730.38       1710.08         9.32 o                         
   2  10   4        396.16        383.91        10.13 o                         
   3  10   4          0.23          0.42         1.13 o                         
   4  10   4        163.95        160.13         5.19 o                         
   5  10   4         74.15         84.05         4.20 o                         
   6  10   4        101.64         82.66         4.62 o                         
  -6  11   4        436.30        498.75        13.97 o                         
  -5  11   4        293.11        312.72        11.05 o                         
  -4  11   4         34.33         35.40         2.22 o                         
  -3  11   4        111.08        112.01         3.70 o                         
  -2  11   4        466.12        451.97         7.32 o                         
  -1  11   4       1235.16       1202.02         8.96 o                         
   0  11   4       1207.98       1161.23         8.66 o                         
   1  11   4         46.12         51.95         2.08 o                         
   2  11   4          9.93          7.58         1.37 o                         
   3  11   4         24.73         24.89         1.77 o                         
   4  11   4         88.76         98.56         3.59 o                         
   5  11   4        126.72        132.67         5.35 o                         
  -6  12   4         13.56         22.35         4.99 o                         
  -5  12   4        154.90        135.91        12.10 o                         
  -4  12   4          0.11          1.98         1.33 o                         
  -3  12   4          0.24          1.54         1.35 o                         
  -2  12   4        332.86        325.04         5.72 o                         
  -1  12   4        727.38        725.70        13.43 o                         
   0  12   4        117.67        105.68         5.23 o                         
   1  12   4       2156.77       2175.07        13.84 o                         
   2  12   4        372.44        391.26        13.83 o                         
   3  12   4        130.74        128.46         4.12 o                         
   4  12   4        932.12        956.39        13.05 o                         
   5  12   4          3.49          0.83         2.23 o                         
  -5  13   4         40.14         32.27         4.44 o                         
  -4  13   4        143.21        163.91         8.22 o                         
  -3  13   4        523.77        540.76        13.71 o                         
  -2  13   4        424.81        400.16        11.84 o                         
  -1  13   4        448.08        464.40         8.87 o                         
   0  13   4        212.45        224.32        11.66 o                         
   1  13   4         21.61         25.96         3.18 o                         
   2  13   4         45.68         46.56         2.70 o                         
   3  13   4          6.06          8.15         1.69 o                         
   4  13   4          0.04          2.22         2.30 o                         
  -5  14   4          0.42          1.95         3.31 o                         
  -4  14   4        109.48        121.16        14.57 o                         
  -3  14   4         39.37         41.94         4.56 o                         
  -2  14   4          0.47          0.27         2.36 o                         
  -1  14   4         40.04         38.85         6.93 o                         
   0  14   4        578.98        542.25        12.83 o                         
   1  14   4        406.17        387.24        10.56 o                         
   2  14   4          7.65         10.97         1.90 o                         
   3  14   4        516.94        505.39         8.53 o                         
  -4  15   4        325.41        334.97        19.03 o                         
  -3  15   4          0.59          5.03         3.15 o                         
  -2  15   4          3.01          5.19         3.08 o                         
  -1  15   4        359.28        359.72        11.35 o                         
   0  15   4         11.25         18.73         4.91 o                         
   1  15   4         29.92         27.23         3.66 o                         
   2  15   4          9.30         11.66         6.47 o                         
  -2  16   4        574.72        642.79        16.23 o                         
  -1  16   4        266.51        284.21        23.77 o                         
   0  16   4         76.82         84.48         6.06 o                         
   1  16   4         90.97         78.66         5.69 o                         
  -2 -17   5         29.87         32.35         3.66 o                         
  -1 -17   5        219.58        216.90         8.92 o                         
   0 -17   5         80.54         90.39         6.09 o                         
   1 -17   5        327.62        325.93        11.23 o                         
   2 -17   5        314.55        311.64        25.87 o                         
  -3 -16   5         34.40         28.65         2.98 o                         
  -2 -16   5          0.11          1.53         2.49 o                         
  -1 -16   5         42.12         42.12         5.48 o                         
   0 -16   5        107.52        122.08         9.49 o                         
   1 -16   5        137.43        151.34         7.54 o                         
   2 -16   5          2.98          8.82         3.13 o                         
   3 -16   5          0.34          2.97         2.49 o                         
  -4 -15   5        187.52        210.83        12.65 o                         
  -3 -15   5         85.20         85.75         4.23 o                         
  -2 -15   5         56.28         62.53         3.64 o                         
  -1 -15   5        181.59        190.06         6.37 o                         
   0 -15   5        186.50        174.59         7.43 o                         
   1 -15   5        200.11        191.09         7.94 o                         
   2 -15   5         21.38         15.53         5.14 o                         
   3 -15   5         24.85         31.81         4.26 o                         
   4 -15   5         67.43         75.14         4.03 o                         
  -5 -14   5         21.65         21.51         3.51 o                         
  -4 -14   5        136.36        131.41         4.91 o                         
  -3 -14   5        310.46        291.96         6.00 o                         
  -2 -14   5          1.58          3.78         1.41 o                         
  -1 -14   5        102.42         93.98         4.11 o                         
   0 -14   5          8.66         10.01         2.43 o                         
   1 -14   5        380.13        344.28        10.10 o                         
   2 -14   5        525.29        472.95        17.22 o                         
   3 -14   5          4.35          2.94         2.26 o                         
   4 -14   5         37.71         38.25         2.89 o                         
   5 -14   5          3.75          5.68         2.04 o                         
  -5 -13   5          1.22          2.79         2.55 o                         
  -4 -13   5        563.93        577.78        10.93 o                         
  -3 -13   5        687.87        693.71        13.70 o                         
  -2 -13   5        298.80        287.87         5.07 o                         
  -1 -13   5       1693.92       1636.56        19.55 o                         
   0 -13   5        499.44        497.40        14.22 o                         
   1 -13   5        750.07        704.68        13.65 o                         
   2 -13   5        144.57        157.55         6.90 o                         
   3 -13   5        597.11        599.61        10.84 o                         
   4 -13   5         56.78         43.42         2.93 o                         
   5 -13   5        150.74        148.66         6.37 o                         
  -6 -12   5         63.15         65.94         5.14 o                         
  -5 -12   5          2.57          5.81         2.54 o                         
  -4 -12   5         36.46         35.04         2.05 o                         
  -3 -12   5          4.88          4.37         1.06 o                         
  -2 -12   5        679.68        662.01         9.99 o                         
  -1 -12   5         32.66         35.39         1.74 o                         
   0 -12   5       1085.84       1011.16         9.38 o                         
   1 -12   5         55.72         58.51         3.64 o                         
   2 -12   5       1376.72       1353.97        20.37 o                         
   3 -12   5        243.27        245.66         6.75 o                         
   4 -12   5        148.57        169.45         5.03 o                         
   5 -12   5        738.38        716.55        11.75 o                         
   6 -12   5         48.10         53.44         3.40 o                         
  -6 -11   5        338.14        349.21        10.55 o                         
  -5 -11   5          5.10          3.23         1.73 o                         
  -4 -11   5        157.24        156.20         3.96 o                         
  -3 -11   5        129.11        132.09         3.14 o                         
  -2 -11   5         45.57         49.39         1.79 o                         
  -1 -11   5       4157.64       4145.85        15.10 o                         
   0 -11   5         59.20         56.07         2.09 o                         
   1 -11   5       1252.42       1269.84        12.42 o                         
   2 -11   5        720.85        749.09         9.25 o                         
   3 -11   5          3.68          4.18         1.69 o                         
   4 -11   5       1426.86       1423.30        20.05 o                         
   5 -11   5        123.30        115.54         5.04 o                         
   6 -11   5        304.90        321.53        12.76 o                         
  -7 -10   5        105.45         99.78         6.32 o                         
  -6 -10   5        598.87        631.23        13.75 o                         
  -5 -10   5         22.37         20.96         1.73 o                         
  -4 -10   5         65.03         69.12         2.44 o                         
  -3 -10   5        816.79        811.00         6.36 o                         
  -2 -10   5          3.38          4.41         1.02 o                         
  -1 -10   5        229.06        222.62         3.75 o                         
   0 -10   5         35.60         24.77         1.33 o                         
   1 -10   5        257.02        279.15         4.57 o                         
   2 -10   5         36.22         34.54         1.65 o                         
   3 -10   5        377.12        370.62         4.89 o                         
   4 -10   5          2.38          2.97         1.22 o                         
   5 -10   5        310.97        301.06         7.51 o                         
   6 -10   5         43.72         37.43         3.08 o                         
   7 -10   5        226.44        237.49         8.27 o                         
  -7  -9   5        556.02        556.19        13.74 o                         
  -6  -9   5         41.84         40.40         6.48 o                         
  -5  -9   5          7.31          9.98         1.22 o                         
  -4  -9   5        606.18        581.80         7.98 o                         
  -3  -9   5         38.03         28.61         1.41 o                         
  -2  -9   5          1.26          2.62         0.66 o                         
  -1  -9   5        415.92        387.66         5.52 o                         
   0  -9   5         51.68         44.03         2.07 o                         
   1  -9   5        638.03        674.78         7.38 o                         
   2  -9   5        182.05        203.40         6.85 o                         
   3  -9   5        760.79        754.41         7.81 o                         
   4  -9   5          0.42          2.26         1.13 o                         
   5  -9   5         28.62         26.85         2.19 o                         
   6  -9   5         50.87         58.91         3.61 o                         
   7  -9   5        255.63        264.68        11.15 o                         
  -7  -8   5         92.62        106.39         5.94 o                         
  -6  -8   5        197.07        209.89         4.74 o                         
  -5  -8   5       1980.46       1990.07        15.58 o                         
  -4  -8   5        684.16        712.34         6.25 o                         
  -3  -8   5        432.87        410.99         5.12 o                         
  -2  -8   5        274.63        251.70         3.64 o                         
  -1  -8   5       2913.01       2929.02        12.93 o                         
   0  -8   5        437.75        465.88         4.59 o                         
   1  -8   5        213.40        197.34         3.45 o                         
   2  -8   5       1310.83       1282.19         9.93 o                         
   3  -8   5         99.00         95.67         2.58 o                         
   4  -8   5         65.30         62.42         2.28 o                         
   5  -8   5         88.47        107.24         3.65 o                         
   6  -8   5         25.88         28.24         2.54 o                         
   7  -8   5          7.36          6.69         2.03 o                         
  -8  -7   5       1122.05       1070.22        24.33 o                         
  -7  -7   5         17.28         16.52         2.79 o                         
  -6  -7   5          1.04          1.11         0.92 o                         
  -5  -7   5          5.53          1.30         0.89 o                         
  -4  -7   5        657.78        670.66         6.22 o                         
  -3  -7   5       2578.34       2624.55        19.74 o                         
  -2  -7   5         86.83         73.28         1.93 o                         
  -1  -7   5        372.43        359.80         3.78 o                         
   0  -7   5        560.11        621.13         5.49 o                         
   1  -7   5       1204.68       1262.62         7.96 o                         
   2  -7   5         33.77         38.55         1.38 o                         
   3  -7   5        643.30        651.36         6.23 o                         
   4  -7   5        270.12        229.05         5.41 o                         
   5  -7   5        127.30        135.43         6.43 o                         
   6  -7   5         59.08         53.21         3.63 o                         
   7  -7   5         72.38         70.80         3.84 o                         
  -8  -6   5          0.02          3.19         2.79 o                         
  -7  -6   5       1097.62       1116.23        13.82 o                         
  -6  -6   5        402.02        366.67         8.48 o                         
  -5  -6   5        219.21        228.22         3.36 o                         
  -4  -6   5        122.56        132.06         2.52 o                         
  -3  -6   5        114.21        122.76         2.43 o                         
  -2  -6   5       2405.02       2502.79        13.13 o                         
  -1  -6   5       1781.77       1983.27         8.30 o                         
   0  -6   5        407.71        507.44         4.22 o                         
   1  -6   5       1108.52       1073.72         6.92 o                         
   2  -6   5        651.79        653.94         6.05 o                         
   3  -6   5       2672.34       2692.50        18.72 o                         
   4  -6   5        584.17        544.24         5.94 o                         
   5  -6   5        709.81        709.27         8.44 o                         
   6  -6   5          0.17         -0.78         1.23 o                         
   7  -6   5        202.15        200.96         9.99 o                         
  -8  -5   5         44.64         54.10         4.55 o                         
  -7  -5   5         18.95         15.07         2.02 o                         
  -6  -5   5        108.71        109.49         3.75 o                         
  -5  -5   5        470.39        460.59         6.10 o                         
  -4  -5   5        370.51        383.55         3.91 o                         
  -3  -5   5          0.36          4.12         0.55 o                         
  -2  -5   5        124.19        113.14         2.43 o                         
  -1  -5   5        420.11        407.76         3.90 o                         
   0  -5   5       3048.83       3178.71        12.45 o                         
   1  -5   5        357.56        346.56         3.61 o                         
   2  -5   5         61.98         69.93         1.78 o                         
   3  -5   5       1041.80       1144.09        12.49 o                         
   4  -5   5        309.85        318.77         4.71 o                         
   5  -5   5        535.87        526.65         6.04 o                         
   6  -5   5          0.62          0.73         1.17 o                         
   7  -5   5          0.46          1.64         1.61 o                         
   8  -5   5         27.65         26.80         4.84 o                         
  -8  -4   5        190.00        202.34        15.05 o                         
  -7  -4   5        116.78        118.22         4.67 o                         
  -6  -4   5         26.91         26.46         1.97 o                         
  -5  -4   5        313.02        331.69         4.05 o                         
  -4  -4   5         59.67         53.45         1.55 o                         
  -3  -4   5        990.40        998.11         5.88 o                         
  -2  -4   5        740.33        707.36         6.39 o                         
  -1  -4   5         38.61         32.36         1.38 o                         
   0  -4   5       1596.11       1620.66         6.48 o                         
   1  -4   5       4493.89       4631.09        12.78 o                         
   2  -4   5        982.18       1026.93         9.20 o                         
   3  -4   5        286.55        245.44         4.83 o                         
   4  -4   5        668.25        653.57         7.52 o                         
   5  -4   5        889.76        888.70         8.22 o                         
   6  -4   5        837.43        861.77        10.60 o                         
   7  -4   5        169.07        161.81         6.88 o                         
   8  -4   5         20.87         12.47         4.99 o                         
  -8  -3   5         40.19         41.22         5.63 o                         
  -7  -3   5         11.50         10.60         1.93 o                         
  -6  -3   5        338.56        347.28         6.51 o                         
  -5  -3   5        554.11        547.96         6.38 o                         
  -4  -3   5       1425.92       1430.24        12.07 o                         
  -3  -3   5        225.54        194.11         2.44 o                         
  -2  -3   5         18.04         34.43         0.93 o                         
  -1  -3   5         29.17         42.82         1.41 o                         
   0  -3   5       6112.04       6279.98        20.42 o                         
   1  -3   5        101.08         95.77         1.50 o                         
   2  -3   5       1036.68       1120.10         6.85 o                         
   3  -3   5        725.63        755.76         6.01 o                         
   4  -3   5        652.45        653.37         5.37 o                         
   5  -3   5          1.35          4.63         0.80 o                         
   6  -3   5        143.10        144.05         4.58 o                         
   7  -3   5         51.16         53.34         3.32 o                         
   8  -3   5          1.33          2.32         2.79 o                         
  -8  -2   5          4.44          7.99         3.07 o                         
  -7  -2   5         12.18         15.93         1.32 o                         
  -6  -2   5       1048.14       1069.10        12.11 o                         
  -5  -2   5          7.35          6.10         1.00 o                         
  -4  -2   5       1195.42       1178.50         7.36 o                         
  -3  -2   5       2121.39       2210.19         9.20 o                         
  -2  -2   5         27.12         21.89         1.56 o                         
  -1  -2   5        107.66        109.41         1.76 o                         
   0  -2   5         35.07         44.91         0.73 o                         
   1  -2   5       7311.21       7315.80        45.43 o                         
   2  -2   5          0.63          1.01         0.43 o                         
   3  -2   5       2223.95       2285.90         8.90 o                         
   4  -2   5       1138.06       1075.03        10.09 o                         
   5  -2   5        207.51        212.73         3.32 o                         
   6  -2   5       2647.32       2637.92        22.11 o                         
   7  -2   5         50.97         52.69         3.22 o                         
   8  -2   5         11.15         10.80         3.69 o                         
  -8  -1   5         16.08         23.51         3.55 o                         
  -7  -1   5        295.16        299.40         4.30 o                         
  -6  -1   5         10.63         10.37         0.94 o                         
  -5  -1   5          0.03          0.16         0.70 o                         
  -4  -1   5        451.23        413.09         4.08 o                         
  -3  -1   5          6.50          2.88         0.50 o                         
  -2  -1   5         13.78         12.92         0.87 o                         
  -1  -1   5       1613.54       1636.91        10.63 o                         
   0  -1   5        426.40        418.03         3.93 o                         
   1  -1   5       1560.26       1430.19         7.71 o                         
   2  -1   5       1403.96       1536.60         7.68 o                         
   3  -1   5         15.60          7.24         0.71 o                         
   4  -1   5        342.57        341.75         4.19 o                         
   5  -1   5        143.69        144.76         3.20 o                         
   6  -1   5         56.43         51.70         2.17 o                         
   7  -1   5         37.04         41.82         3.09 o                         
   8  -1   5         83.71         89.10        12.57 o                         
  -8   0   5        237.95        240.74         9.03 o                         
  -7   0   5         22.82         24.84         2.03 o                         
  -6   0   5        729.51        701.88         8.42 o                         
  -5   0   5        221.52        230.52         4.57 o                         
  -4   0   5       2244.90       2227.79        15.63 o                         
  -3   0   5         67.66         73.81         2.39 o                         
  -2   0   5        383.08        347.56         2.75 o                         
  -1   0   5       4627.86       4547.65        16.91 o                         
   0   0   5         98.01         96.55         1.59 o                         
   1   0   5       1408.09       1375.56         8.67 o                         
   2   0   5        717.95        757.50         7.40 o                         
   3   0   5        560.50        550.51         5.09 o                         
   4   0   5        879.92        897.40         7.04 o                         
   5   0   5       1432.05       1421.33         8.38 o                         
   6   0   5        305.46        293.92         4.50 o                         
   7   0   5        237.52        242.41         8.42 o                         
   8   0   5        463.10        440.44        18.25 o                         
  -8   1   5         22.83         25.58         4.00 o                         
  -7   1   5        564.92        578.08         9.04 o                         
  -6   1   5          9.76         12.39         2.00 o                         
  -5   1   5        813.72        826.66        13.74 o                         
  -4   1   5        183.09        185.44         4.36 o                         
  -3   1   5        765.43        710.54         6.53 o                         
  -2   1   5         11.71         11.46         0.47 o                         
  -1   1   5       2031.81       2034.60        10.27 o                         
   0   1   5       4297.56       4121.00        10.49 o                         
   1   1   5         57.24         49.96         1.41 o                         
   2   1   5       2051.51       2169.58        16.83 o                         
   3   1   5       1616.20       1628.84        10.14 o                         
   4   1   5        449.53        409.49         6.79 o                         
   5   1   5       1279.61       1286.89        10.45 o                         
   6   1   5         34.86         31.17         3.75 o                         
   7   1   5         69.32         71.70         6.51 o                         
   8   1   5         41.77         30.95         5.56 o                         
  -8   2   5          1.88          1.53         1.67 o                         
  -7   2   5          5.24          7.14         1.52 o                         
  -6   2   5       1368.64       1328.28        22.40 o                         
  -5   2   5         13.94          7.27         1.15 o                         
  -4   2   5        494.78        483.92         7.07 o                         
  -3   2   5       1691.32       1796.73        12.46 o                         
  -2   2   5          1.60          0.60         0.30 o                         
  -1   2   5      13114.01      13482.28        45.69 o                         
   0   2   5       2874.97       2853.98        16.36 o                         
   1   2   5          7.46          5.32         0.74 o                         
   2   2   5        810.76        692.69         6.59 o                         
   3   2   5          1.50          1.43         0.58 o                         
   4   2   5        194.51        186.59         2.90 o                         
   5   2   5       1620.09       1597.67        14.23 o                         
   6   2   5         25.88         28.02         3.17 o                         
   7   2   5         18.78         16.67         2.99 o                         
  -8   3   5         15.67         17.10         2.34 o                         
  -7   3   5          4.02          3.47         1.85 o                         
  -6   3   5        958.00        966.57        10.67 o                         
  -5   3   5         15.10         15.31         1.80 o                         
  -4   3   5        181.79        163.21         3.52 o                         
  -3   3   5       1136.59       1250.34        11.24 o                         
  -2   3   5          0.53          1.12         0.34 o                         
  -1   3   5         78.78         75.33         1.65 o                         
   0   3   5       4439.08       4455.77        13.19 o                         
   1   3   5        826.57        835.90         7.77 o                         
   2   3   5        489.24        481.42         6.43 o                         
   3   3   5       2879.09       2804.12        12.91 o                         
   4   3   5         64.81         67.70         2.02 o                         
   5   3   5       2731.09       2675.99        19.96 o                         
   6   3   5          3.17          1.76         1.78 o                         
   7   3   5         22.82         27.51         4.10 o                         
  -8   4   5         68.11         69.29         3.90 o                         
  -7   4   5          0.07          1.15         1.40 o                         
  -6   4   5        171.28        184.94         6.46 o                         
  -5   4   5        235.00        237.52         4.59 o                         
  -4   4   5        749.60        825.87         8.22 o                         
  -3   4   5        415.94        447.12         7.73 o                         
  -2   4   5       1203.44       1183.55         7.10 o                         
  -1   4   5       4646.53       4918.20        17.23 o                         
   0   4   5        155.35        181.76         4.19 o                         
   1   4   5        680.81        688.61         5.27 o                         
   2   4   5       6003.99       6246.84        41.89 o                         
   3   4   5        696.16        677.48         7.76 o                         
   4   4   5         11.68         10.23         0.79 o                         
   5   4   5          8.52          9.21         1.45 o                         
   6   4   5        228.38        233.22         6.70 o                         
   7   4   5         51.08         62.85         4.19 o                         
  -8   5   5        192.49        197.24         6.43 o                         
  -7   5   5       1361.85       1377.62        18.63 o                         
  -6   5   5        288.86        283.94         5.92 o                         
  -5   5   5        278.61        276.54         8.20 o                         
  -4   5   5        405.94        377.12         3.43 o                         
  -3   5   5        877.42        928.24         6.93 o                         
  -2   5   5       2353.88       2548.72        16.18 o                         
  -1   5   5        283.19        317.07         3.49 o                         
   0   5   5        178.27        179.21         3.08 o                         
   1   5   5          0.02          1.06         0.45 o                         
   2   5   5        332.88        347.61         3.98 o                         
   3   5   5        138.63        121.72         3.06 o                         
   4   5   5        301.71        295.36         3.33 o                         
   5   5   5        623.53        603.76        10.01 o                         
   6   5   5         17.51         11.48         2.80 o                         
   7   5   5        281.58        269.33        11.40 o                         
  -8   6   5        619.99        637.23        26.80 o                         
  -7   6   5         79.31         84.16         5.03 o                         
  -6   6   5        612.05        613.01        11.30 o                         
  -5   6   5        145.29        144.52         5.04 o                         
  -4   6   5          1.93          3.01         0.88 o                         
  -3   6   5         16.99         20.35         1.64 o                         
  -2   6   5        394.07        354.76         8.15 o                         
  -1   6   5        294.13        302.65         2.74 o                         
   0   6   5        420.89        440.33         5.36 o                         
   1   6   5         65.33         81.94         1.71 o                         
   2   6   5        306.86        318.52         3.92 o                         
   3   6   5       1499.62       1538.80        12.92 o                         
   4   6   5         41.80         43.22         1.56 o                         
   5   6   5         22.71         23.75         2.93 o                         
   6   6   5         51.32         58.08         3.68 o                         
   7   6   5        112.79        113.60         7.52 o                         
  -8   7   5        569.10        556.74        13.20 o                         
  -7   7   5        345.31        351.90        19.14 o                         
  -6   7   5         33.72         27.05         2.41 o                         
  -5   7   5       1864.01       1799.19         9.32 o                         
  -4   7   5       3432.64       3530.79        15.88 o                         
  -3   7   5        617.42        634.92         6.82 o                         
  -2   7   5       6474.36       6255.83        23.58 o                         
  -1   7   5        340.38        342.47         3.46 o                         
   0   7   5         25.05         26.54         1.95 o                         
   1   7   5       1409.65       1436.67         7.68 o                         
   2   7   5         40.57         31.98         1.35 o                         
   3   7   5        630.78        624.62         5.79 o                         
   4   7   5         66.46         58.87         2.24 o                         
   5   7   5         90.66         88.97         5.04 o                         
   6   7   5        269.19        278.01         9.38 o                         
   7   7   5         25.27         27.86         4.07 o                         
  -7   8   5        482.55        494.32        12.52 o                         
  -6   8   5        999.05        915.93        18.28 o                         
  -5   8   5        708.92        684.82         6.42 o                         
  -4   8   5        270.68        267.48         4.75 o                         
  -3   8   5        110.13        117.10         3.26 o                         
  -2   8   5        117.16        115.13         2.43 o                         
  -1   8   5        227.38        235.77         3.87 o                         
   0   8   5        446.41        426.13         3.99 o                         
   1   8   5        790.16        804.37         5.74 o                         
   2   8   5       1740.94       1749.20        13.17 o                         
   3   8   5        111.10        109.05         3.82 o                         
   4   8   5        113.41        119.18         3.18 o                         
   5   8   5        416.83        419.78         8.68 o                         
   6   8   5        128.18        114.29         6.38 o                         
  -7   9   5         43.73         46.71         5.61 o                         
  -6   9   5         22.77         26.09         3.61 o                         
  -5   9   5          0.52          1.99         1.40 o                         
  -4   9   5        167.78        170.24         4.79 o                         
  -3   9   5       5385.02       5344.66        26.87 o                         
  -2   9   5       2794.69       2795.78        15.88 o                         
  -1   9   5       1066.81       1043.96         9.90 o                         
   0   9   5       5013.00       4906.20        29.62 o                         
   1   9   5       2870.41       2849.31        18.18 o                         
   2   9   5         55.18         52.28         2.03 o                         
   3   9   5       1069.80       1087.37        12.60 o                         
   4   9   5        264.31        271.84         5.54 o                         
   5   9   5         18.48         17.33         2.37 o                         
   6   9   5        136.26        159.26         6.09 o                         
  -7  10   5         10.68         16.75         3.43 o                         
  -6  10   5         11.80         15.43         2.63 o                         
  -5  10   5         75.65         68.03         3.41 o                         
  -4  10   5        761.26        803.17        19.65 o                         
  -3  10   5         17.87         19.52         1.65 o                         
  -2  10   5       1136.32       1087.47         8.13 o                         
  -1  10   5          6.90          8.89         0.93 o                         
   0  10   5          0.08          1.28         0.83 o                         
   1  10   5        212.88        214.28         3.73 o                         
   2  10   5          6.76          8.80         1.33 o                         
   3  10   5        788.44        814.01         8.67 o                         
   4  10   5       1212.28       1211.52        10.60 o                         
   5  10   5          0.76          0.18         1.77 o                         
  -6  11   5         93.48         99.76         5.45 o                         
  -5  11   5         74.22         77.84         5.80 o                         
  -4  11   5        294.58        299.43         9.49 o                         
  -3  11   5        637.50        617.87        22.14 o                         
  -2  11   5         31.57         24.34         2.21 o                         
  -1  11   5        683.07        681.83         8.62 o                         
   0  11   5        209.70        217.03         4.00 o                         
   1  11   5          8.74          6.25         1.18 o                         
   2  11   5        952.44        926.43         9.20 o                         
   3  11   5         66.24         64.33         3.02 o                         
   4  11   5        289.63        269.55         5.24 o                         
   5  11   5        908.17        949.28        13.78 o                         
  -6  12   5        204.67        218.24         7.97 o                         
  -5  12   5         33.50         33.25        11.86 o                         
  -4  12   5          2.83          4.50         1.92 o                         
  -3  12   5        224.93        214.05         5.17 o                         
  -2  12   5         47.22         38.20         2.42 o                         
  -1  12   5          2.35          2.31         1.21 o                         
   0  12   5        488.48        471.13         7.38 o                         
   1  12   5          5.18          6.05         2.31 o                         
   2  12   5       1301.67       1298.43        12.22 o                         
   3  12   5         26.32         26.89         2.17 o                         
   4  12   5          0.05          1.47         1.79 o                         
  -5  13   5         57.90         54.75        11.29 o                         
  -4  13   5        210.31        220.93         9.60 o                         
  -3  13   5         15.65         12.02         4.23 o                         
  -2  13   5         50.98         45.84         4.38 o                         
  -1  13   5         95.80        103.53         6.86 o                         
   0  13   5          7.61          6.78         4.85 o                         
   1  13   5        174.61        169.79         7.01 o                         
   2  13   5        130.62        130.93         4.19 o                         
   3  13   5         65.97         77.00         3.42 o                         
  -4  14   5        560.30        642.16        21.34 o                         
  -3  14   5         99.24         80.71         8.32 o                         
  -2  14   5        212.07        208.22         8.88 o                         
  -1  14   5         11.30         12.91         3.01 o                         
   0  14   5        465.84        469.72        19.06 o                         
   1  14   5        157.66        165.26        11.27 o                         
   2  14   5         38.19         47.97         6.29 o                         
   3  14   5          1.54          0.39         4.97 o                         
  -3  15   5        222.25        239.56        13.69 o                         
  -2  15   5        100.10        105.58         6.96 o                         
  -1  15   5        174.67        155.99         7.88 o                         
   0  15   5        156.29        177.28         8.00 o                         
   1  15   5         54.15         51.65         4.63 o                         
   2  15   5        996.24       1016.86        17.50 o                         
  -1  16   5        769.81        731.75        16.91 o                         
   0  16   5         81.15         81.52        11.96 o                         
  -1 -17   6        282.27        305.76        10.49 o                         
   0 -17   6          1.33          1.38         2.94 o                         
   1 -17   6          0.89         -0.70         2.86 o                         
   2 -17   6          3.34          7.83         3.19 o                         
  -3 -16   6          0.78          0.06         1.99 o                         
  -2 -16   6         80.74         80.88         4.39 o                         
  -1 -16   6          0.43          4.35         2.60 o                         
   0 -16   6        278.83        279.81         9.79 o                         
   1 -16   6        533.87        572.60        24.41 o                         
   2 -16   6          0.01          1.05         2.16 o                         
   3 -16   6          2.63          2.49         2.53 o                         
  -4 -15   6         19.68         18.18         3.24 o                         
  -3 -15   6        244.69        258.40         7.04 o                         
  -2 -15   6         10.03         10.30         1.99 o                         
  -1 -15   6        415.58        383.99        11.57 o                         
   0 -15   6        153.43        144.69        26.23 o                         
   1 -15   6        157.21        150.47         7.11 o                         
   2 -15   6        415.63        419.14        16.58 o                         
   3 -15   6        122.94        123.41         5.61 o                         
   4 -15   6          4.13          5.58         1.94 o                         
  -5 -14   6          2.12          6.01         3.82 o                         
  -4 -14   6        436.31        426.90         8.64 o                         
  -3 -14   6         11.44         12.45         1.79 o                         
  -2 -14   6         38.61         44.16         2.59 o                         
  -1 -14   6        238.41        232.45         6.33 o                         
   0 -14   6         73.06         80.51         5.07 o                         
   1 -14   6         26.24         30.19         3.53 o                         
   2 -14   6         39.94         46.28         3.87 o                         
   3 -14   6        274.97        267.05         9.52 o                         
   4 -14   6        128.80        126.63         4.86 o                         
   5 -14   6         51.03         56.05         3.63 o                         
  -5 -13   6        435.26        423.70        14.60 o                         
  -4 -13   6        299.32        291.00         6.78 o                         
  -3 -13   6       1079.11       1079.59        21.76 o                         
  -2 -13   6        116.21        106.65         3.65 o                         
  -1 -13   6          1.07          0.74         1.30 o                         
   0 -13   6         41.33         32.29         4.18 o                         
   1 -13   6        132.38        112.08         6.04 o                         
   2 -13   6        989.69       1003.76        13.32 o                         
   3 -13   6         46.07         66.34         4.98 o                         
   4 -13   6         54.43         56.25         3.31 o                         
   5 -13   6        831.91        862.17        12.11 o                         
  -6 -12   6        109.67        119.17         6.56 o                         
  -5 -12   6        181.65        188.16         8.02 o                         
  -4 -12   6          0.24         -0.26         1.33 o                         
  -3 -12   6         40.32         38.34         1.98 o                         
  -2 -12   6         18.00         18.42         1.48 o                         
  -1 -12   6        484.44        485.04         6.51 o                         
   0 -12   6         70.10         70.63         2.69 o                         
   1 -12   6        727.22        687.45        10.41 o                         
   2 -12   6         68.77         64.05         3.59 o                         
   3 -12   6         24.41         23.36         2.39 o                         
   4 -12   6        203.16        213.09         5.67 o                         
   5 -12   6         29.95         42.64         3.15 o                         
   6 -12   6          0.07         -0.44         1.99 o                         
  -6 -11   6        172.14        173.11        13.80 o                         
  -5 -11   6        259.77        273.81         6.90 o                         
  -4 -11   6          0.79          2.06         1.19 o                         
  -3 -11   6          0.29          0.49         0.94 o                         
  -2 -11   6        427.24        437.30         4.85 o                         
  -1 -11   6        296.18        307.95         5.70 o                         
   0 -11   6        638.23        597.98         7.07 o                         
   1 -11   6         35.13         30.57         2.07 o                         
   2 -11   6        127.55        132.45         3.82 o                         
   3 -11   6        294.85        305.72         6.32 o                         
   4 -11   6        144.86        129.14         4.75 o                         
   5 -11   6        276.28        287.28         6.71 o                         
   6 -11   6          6.55          5.75         2.17 o                         
  -7 -10   6        218.38        210.88         8.68 o                         
  -6 -10   6          0.61          1.26         2.25 o                         
  -5 -10   6         10.70         10.28         1.66 o                         
  -4 -10   6         25.15         27.22         1.64 o                         
  -3 -10   6         23.00         23.88         1.43 o                         
  -2 -10   6         13.64         10.66         0.90 o                         
  -1 -10   6          9.69          5.71         0.86 o                         
   0 -10   6        512.66        497.94         5.42 o                         
   1 -10   6         63.61         59.30         2.26 o                         
   2 -10   6         29.15         25.78         2.21 o                         
   3 -10   6         37.11         37.25         2.04 o                         
   4 -10   6         26.55         22.02         2.39 o                         
   5 -10   6          0.55          0.97         1.35 o                         
   6 -10   6        203.79        201.71         8.92 o                         
  -7  -9   6         44.48         53.61         6.68 o                         
  -6  -9   6         56.60         55.95         3.47 o                         
  -5  -9   6        804.25        840.87        10.75 o                         
  -4  -9   6        275.52        273.04         4.34 o                         
  -3  -9   6          0.62          2.52         0.74 o                         
  -2  -9   6       2696.38       2717.24        11.46 o                         
  -1  -9   6        295.14        271.22         3.77 o                         
   0  -9   6        671.60        700.15        11.90 o                         
   1  -9   6        412.14        429.97         5.44 o                         
   2  -9   6        556.48        546.15         5.81 o                         
   3  -9   6        391.44        364.25         4.70 o                         
   4  -9   6        103.29         95.53         4.22 o                         
   5  -9   6        160.26        171.18         4.92 o                         
   6  -9   6         18.15         19.50         2.45 o                         
   7  -9   6        122.84        110.25         6.14 o                         
  -7  -8   6          4.94          5.83         2.27 o                         
  -6  -8   6        171.05        161.41         6.30 o                         
  -5  -8   6          2.49          1.23         0.98 o                         
  -4  -8   6         38.61         37.52         1.78 o                         
  -3  -8   6       1140.34       1090.32         9.86 o                         
  -2  -8   6        275.27        289.56         3.72 o                         
  -1  -8   6         31.23         26.35         1.21 o                         
   0  -8   6        660.90        748.42         5.93 o                         
   1  -8   6       1081.30        996.88         6.95 o                         
   2  -8   6        839.71        866.19         6.48 o                         
   3  -8   6        571.44        590.96         5.75 o                         
   4  -8   6        171.01        186.41         3.83 o                         
   5  -8   6        237.45        227.59         5.98 o                         
   6  -8   6         15.76         17.70         2.71 o                         
   7  -8   6          1.10          4.33         2.13 o                         
  -7  -7   6         41.84         43.87         3.86 o                         
  -6  -7   6        615.45        566.55        30.29 o                         
  -5  -7   6         77.46         86.77         2.31 o                         
  -4  -7   6         89.53        103.34         2.55 o                         
  -3  -7   6        291.39        289.89         3.98 o                         
  -2  -7   6       3468.23       3402.28        12.63 o                         
  -1  -7   6        307.34        336.97         3.74 o                         
   0  -7   6       2022.33       2079.88         9.28 o                         
   1  -7   6        560.93        574.95         5.75 o                         
   2  -7   6        322.54        298.35         3.65 o                         
   3  -7   6       4105.86       3968.39        31.23 o                         
   4  -7   6        242.06        250.27         4.27 o                         
   5  -7   6        187.81        181.20         4.60 o                         
   6  -7   6        406.09        396.69         8.14 o                         
   7  -7   6         94.51         90.18         4.36 o                         
  -8  -6   6         26.54         30.11         3.67 o                         
  -7  -6   6        228.88        235.40         7.93 o                         
  -6  -6   6         41.93         39.58         1.75 o                         
  -5  -6   6          0.48          3.10         0.75 o                         
  -4  -6   6       1153.12       1146.81         7.03 o                         
  -3  -6   6        445.38        437.72         4.20 o                         
  -2  -6   6       2327.09       2366.36        11.49 o                         
  -1  -6   6          2.96          3.59         0.60 o                         
   0  -6   6        175.05        170.66         2.50 o                         
   1  -6   6        482.73        494.56         4.38 o                         
   2  -6   6         35.24         36.45         1.28 o                         
   3  -6   6        147.65        148.02         5.60 o                         
   4  -6   6        584.72        588.75         6.72 o                         
   5  -6   6        124.95        127.88         3.89 o                         
   6  -6   6         14.95         11.15         1.66 o                         
   7  -6   6        480.97        492.47         9.42 o                         
  -8  -5   6        154.66        155.14        19.65 o                         
  -7  -5   6        361.14        350.27         8.03 o                         
  -6  -5   6          0.65          0.73         0.62 o                         
  -5  -5   6       1394.79       1427.74        12.70 o                         
  -4  -5   6         21.71         26.59         1.40 o                         
  -3  -5   6        105.58        111.62         2.51 o                         
  -2  -5   6        399.32        328.80         3.99 o                         
  -1  -5   6       2325.32       2420.61        11.09 o                         
   0  -5   6        529.80        482.11         3.62 o                         
   1  -5   6       1804.45       1907.72         9.13 o                         
   2  -5   6       1631.96       1675.52        11.42 o                         
   3  -5   6       2007.20       1987.78        11.83 o                         
   4  -5   6        476.41        477.32         5.85 o                         
   5  -5   6       1563.64       1498.45        19.81 o                         
   6  -5   6        625.51        649.82         8.58 o                         
   7  -5   6         16.29         14.90         2.74 o                         
  -8  -4   6        265.49        258.04         9.18 o                         
  -7  -4   6        180.54        169.62         4.75 o                         
  -6  -4   6       1069.82       1088.64         8.62 o                         
  -5  -4   6          0.06          0.21         0.56 o                         
  -4  -4   6         41.37         35.97         1.27 o                         
  -3  -4   6       6034.78       6268.01        19.97 o                         
  -2  -4   6       1796.30       1708.99         9.17 o                         
  -1  -4   6       2121.32       2265.38        15.41 o                         
   0  -4   6       1338.14       1379.25         7.65 o                         
   1  -4   6        682.74        668.55         4.47 o                         
   2  -4   6        154.16        158.04         2.37 o                         
   3  -4   6        207.51        220.72         4.68 o                         
   4  -4   6        419.50        417.01         4.58 o                         
   5  -4   6        321.55        331.28         5.67 o                         
   6  -4   6         52.00         50.52         3.49 o                         
   7  -4   6        797.40        831.27        11.51 o                         
  -8  -3   6        160.09        149.93        11.19 o                         
  -7  -3   6        451.33        454.40        11.86 o                         
  -6  -3   6        480.29        472.94         4.53 o                         
  -5  -3   6         90.78        106.50         3.32 o                         
  -4  -3   6       2408.38       2270.74        11.31 o                         
  -3  -3   6          1.59          1.70         0.45 o                         
  -2  -3   6        125.68        130.60         2.02 o                         
  -1  -3   6       2121.98       2327.55        12.29 o                         
   0  -3   6       3106.77       3387.86        22.76 o                         
   1  -3   6        149.83        134.61         1.98 o                         
   2  -3   6       2690.84       2686.87        15.05 o                         
   3  -3   6        855.96        900.28         7.93 o                         
   4  -3   6        815.41        832.52         6.71 o                         
   5  -3   6        824.72        811.49         6.74 o                         
   6  -3   6        145.52        139.74         3.83 o                         
   7  -3   6       2095.30       2121.36        24.81 o                         
   8  -3   6          0.48          0.84         3.38 o                         
  -8  -2   6         88.48        103.00         9.82 o                         
  -7  -2   6         50.73         53.31         2.93 o                         
  -6  -2   6        521.17        550.34         8.49 o                         
  -5  -2   6          2.45          4.50         0.71 o                         
  -4  -2   6         98.33         91.24         1.91 o                         
  -3  -2   6       4015.59       3810.22        12.52 o                         
  -2  -2   6        933.60       1055.31         7.65 o                         
  -1  -2   6       5866.14       5755.36        16.60 o                         
   0  -2   6       2839.92       2664.95        15.78 o                         
   1  -2   6       5451.56       6091.33        25.80 o                         
   2  -2   6       7452.24       7493.88        20.01 o                         
   3  -2   6        303.61        332.88         3.87 o                         
   4  -2   6        163.59        158.74         2.73 o                         
   5  -2   6        353.65        354.24         4.92 o                         
   6  -2   6         84.42         78.98         4.69 o                         
   7  -2   6          7.04         10.66         3.25 o                         
   8  -2   6        251.80        239.41        12.42 o                         
  -8  -1   6         78.28         79.01         5.94 o                         
  -7  -1   6          0.57         -1.35         1.49 o                         
  -6  -1   6        288.84        278.57         3.96 o                         
  -5  -1   6        198.22        182.10         5.34 o                         
  -4  -1   6       1885.45       1846.95        13.23 o                         
  -3  -1   6        488.24        487.44         5.91 o                         
  -2  -1   6        367.28        376.47         5.23 o                         
  -1  -1   6       4923.85       4837.45        17.42 o                         
   0  -1   6         13.15         13.98         0.74 o                         
   1  -1   6        736.17        747.27         4.47 o                         
   2  -1   6        214.86        239.04         2.97 o                         
   3  -1   6       1732.99       1690.46        13.04 o                         
   4  -1   6         16.59         22.97         1.25 o                         
   5  -1   6         38.56         44.47         2.00 o                         
   6  -1   6        312.65        324.77         5.67 o                         
   7  -1   6         21.32         22.83         3.86 o                         
   8  -1   6        197.71        193.98        11.60 o                         
  -8   0   6        100.69        105.68         6.16 o                         
  -7   0   6          8.19          9.31         1.63 o                         
  -6   0   6        123.63        120.18         4.07 o                         
  -5   0   6        804.75        803.95        21.54 o                         
  -4   0   6       1172.04       1233.70         9.67 o                         
  -3   0   6       6375.34       6573.67        66.20 o                         
  -2   0   6          5.77          9.37         0.57 o                         
  -1   0   6       1519.53       1456.21         5.48 o                         
   0   0   6       4342.08       4060.25        16.77 o                         
   1   0   6       1272.34       1087.00         8.14 o                         
   2   0   6       2643.05       2604.57        11.60 o                         
   3   0   6       1671.54       1787.04        13.14 o                         
   4   0   6        485.61        514.04         6.14 o                         
   5   0   6        753.34        747.20         6.80 o                         
   6   0   6          1.76          2.50         1.36 o                         
   7   0   6        280.43        291.25         9.47 o                         
  -8   1   6        154.85        164.41         7.68 o                         
  -7   1   6          3.23          4.69         1.50 o                         
  -6   1   6         22.20         21.36         1.77 o                         
  -5   1   6        635.77        611.73         7.66 o                         
  -4   1   6         92.07        102.97         2.91 o                         
  -3   1   6          9.47          9.89         0.91 o                         
  -2   1   6       3266.57       3367.23         9.78 o                         
  -1   1   6      10187.68      11222.93        62.46 o                         
   0   1   6       1371.52       1310.14         4.86 o                         
   1   1   6        755.67        756.63         7.85 o                         
   2   1   6       1129.12       1120.26         7.50 o                         
   3   1   6       3267.11       3483.94        33.69 o                         
   4   1   6        298.61        294.23         4.20 o                         
   5   1   6        145.84        142.39         3.09 o                         
   6   1   6        351.55        346.77        14.14 o                         
   7   1   6        397.05        401.80        39.76 o                         
  -8   2   6        563.82        562.11        11.32 o                         
  -7   2   6       1001.76       1017.11        18.19 o                         
  -6   2   6        401.35        413.34         6.96 o                         
  -5   2   6        810.67        841.28        10.71 o                         
  -4   2   6        385.79        349.67         5.38 o                         
  -3   2   6         15.70         16.90         1.77 o                         
  -2   2   6         48.71         42.87         1.06 o                         
  -1   2   6       3198.30       3366.87        13.91 o                         
   0   2   6       6907.47       7405.25        16.50 o                         
   1   2   6       8085.03       8494.62        29.74 o                         
   2   2   6         42.97         26.21         1.62 o                         
   3   2   6         76.33         83.52         2.05 o                         
   4   2   6        810.66        796.30         6.40 o                         
   5   2   6       1446.01       1389.84         9.92 o                         
   6   2   6        211.38        207.29         7.52 o                         
   7   2   6        164.99        164.65        11.16 o                         
  -8   3   6         33.52         32.92         2.86 o                         
  -7   3   6        159.54        166.31         6.52 o                         
  -6   3   6        222.47        216.30         5.19 o                         
  -5   3   6        136.25        138.26         5.13 o                         
  -4   3   6       1626.90       1672.17        12.44 o                         
  -3   3   6         12.61         14.56         1.84 o                         
  -2   3   6       1714.40       1811.03         7.12 o                         
  -1   3   6       1625.74       1721.93         8.49 o                         
   0   3   6       7835.67       8243.99        21.36 o                         
   1   3   6        277.91        358.27         4.97 o                         
   2   3   6         39.85         40.83         2.80 o                         
   3   3   6        731.60        769.94         6.64 o                         
   4   3   6        143.11        149.18         4.19 o                         
   5   3   6        345.02        338.18         6.20 o                         
   6   3   6        178.17        186.90         8.01 o                         
   7   3   6       1095.77       1114.45        27.60 o                         
  -8   4   6         34.46         37.77         3.37 o                         
  -7   4   6        471.50        495.92        11.03 o                         
  -6   4   6        861.03        888.05        11.87 o                         
  -5   4   6       1350.91       1355.77        10.08 o                         
  -4   4   6         19.34         18.38         1.77 o                         
  -3   4   6         55.34         55.20         1.44 o                         
  -2   4   6       4001.34       4004.22        25.24 o                         
  -1   4   6        108.90        101.02         1.90 o                         
   0   4   6        339.68        355.80         4.00 o                         
   1   4   6          9.99          9.64         0.68 o                         
   2   4   6        979.55        998.77         9.96 o                         
   3   4   6        169.86        190.51         5.07 o                         
   4   4   6        606.14        591.68         6.04 o                         
   5   4   6          0.04          0.07         0.46 o                         
   6   4   6        152.81        162.55         5.83 o                         
   7   4   6        107.90        125.34         7.29 o                         
  -8   5   6        192.93        188.10        11.66 o                         
  -7   5   6          0.37          1.40         1.62 o                         
  -6   5   6        236.46        258.44         8.15 o                         
  -5   5   6        753.48        778.24        10.04 o                         
  -4   5   6       1955.34       1856.85         9.53 o                         
  -3   5   6        132.09        127.63         2.61 o                         
  -2   5   6         66.66         65.49         1.42 o                         
  -1   5   6       4258.70       4256.25        13.10 o                         
   0   5   6        138.19        132.08         2.63 o                         
   1   5   6       2800.89       2939.88        14.16 o                         
   2   5   6       1363.85       1338.02        13.99 o                         
   3   5   6        386.42        392.15        11.13 o                         
   4   5   6       3535.85       3625.11        16.99 o                         
   5   5   6         16.16         14.17         1.71 o                         
   6   5   6         23.97         26.12         2.84 o                         
   7   5   6          0.74          3.62         2.25 o                         
  -8   6   6        206.85        203.34         6.81 o                         
  -7   6   6         16.03         19.92         2.51 o                         
  -6   6   6       2314.68       2312.66        18.42 o                         
  -5   6   6          4.36          8.89         2.38 o                         
  -4   6   6       1566.02       1522.06         9.33 o                         
  -3   6   6       2580.93       2604.41        18.20 o                         
  -2   6   6       2165.07       2203.54        14.83 o                         
  -1   6   6        250.13        244.67         4.46 o                         
   0   6   6        244.14        219.06         3.27 o                         
   1   6   6        981.62        958.82         9.08 o                         
   2   6   6         60.00         70.43         2.03 o                         
   3   6   6         16.99         14.44         1.60 o                         
   4   6   6          7.02          6.24         0.98 o                         
   5   6   6         34.86         28.13         1.58 o                         
   6   6   6        514.37        517.13        12.71 o                         
   7   6   6          8.50          8.28         5.33 o                         
  -7   7   6        100.46         99.51        14.68 o                         
  -6   7   6         68.35         72.60         5.13 o                         
  -5   7   6        530.71        478.93         7.27 o                         
  -4   7   6        133.13        128.49         3.63 o                         
  -3   7   6        354.58        360.90         6.40 o                         
  -2   7   6        722.88        701.99         6.36 o                         
  -1   7   6        504.34        490.54         5.12 o                         
   0   7   6       2040.13       1954.83        11.99 o                         
   1   7   6       1168.33       1183.85        14.60 o                         
   2   7   6          0.28          1.03         0.65 o                         
   3   7   6       1871.33       1892.64        22.58 o                         
   4   7   6        870.72        846.98         8.55 o                         
   5   7   6          5.17          5.09         0.63 o                         
   6   7   6        241.29        249.98         9.09 o                         
  -7   8   6        147.63        157.43         7.34 o                         
  -6   8   6         14.84         19.43         2.47 o                         
  -5   8   6        129.45        127.62         2.60 o                         
  -4   8   6        366.45        343.36         5.75 o                         
  -3   8   6         20.92         20.48         1.56 o                         
  -2   8   6       2189.64       2160.83        10.72 o                         
  -1   8   6       2225.83       2184.33        13.80 o                         
   0   8   6         83.02         79.66         2.54 o                         
   1   8   6        160.35        156.85         2.54 o                         
   2   8   6        622.13        577.08         5.41 o                         
   3   8   6         90.35         87.30         2.68 o                         
   4   8   6        284.27        290.63         5.11 o                         
   5   8   6          1.25          1.99         1.69 o                         
   6   8   6        486.45        488.90        10.32 o                         
  -7   9   6        257.98        266.44         9.69 o                         
  -6   9   6        154.24        148.24        14.95 o                         
  -5   9   6        412.90        407.97         7.30 o                         
  -4   9   6        158.71        160.56         6.19 o                         
  -3   9   6         53.67         58.43         2.03 o                         
  -2   9   6        642.41        656.42         9.76 o                         
  -1   9   6       1031.23        969.38        17.34 o                         
   0   9   6        330.29        301.74         4.56 o                         
   1   9   6         56.85         59.56         2.05 o                         
   2   9   6          1.42          3.11         0.91 o                         
   3   9   6        998.68        973.56        11.11 o                         
   4   9   6        144.58        154.31         4.14 o                         
   5   9   6        766.65        775.48        12.03 o                         
   6   9   6         82.07         83.21         4.65 o                         
  -7  10   6         41.79         41.03         4.55 o                         
  -6  10   6         62.98         60.07         4.18 o                         
  -5  10   6         23.53         34.25         4.13 o                         
  -4  10   6        320.05        294.56        11.18 o                         
  -3  10   6        310.19        301.50         4.63 o                         
  -2  10   6         22.20         22.18         1.31 o                         
  -1  10   6        885.05        849.20         7.22 o                         
   0  10   6        613.06        608.19         7.29 o                         
   1  10   6        139.35        148.29         3.23 o                         
   2  10   6        229.01        225.37         5.91 o                         
   3  10   6        416.03        423.97         6.98 o                         
   4  10   6          9.43          9.79         1.42 o                         
   5  10   6         23.42         27.42         2.80 o                         
  -6  11   6         61.67         69.75         5.77 o                         
  -5  11   6         57.30         69.98         5.47 o                         
  -4  11   6         30.49         30.54         2.38 o                         
  -3  11   6        248.73        252.16         4.77 o                         
  -2  11   6        238.56        232.55         5.61 o                         
  -1  11   6         14.71         10.78         1.14 o                         
   0  11   6        233.14        225.81         6.09 o                         
   1  11   6        255.95        250.63         7.70 o                         
   2  11   6        954.04        958.40        11.07 o                         
   3  11   6        909.22        932.61         9.66 o                         
   4  11   6        286.80        270.49        10.24 o                         
   5  11   6         12.52         12.54         2.42 o                         
  -6  12   6        458.16        498.01        16.36 o                         
  -5  12   6        209.33        201.82         9.24 o                         
  -4  12   6        292.69        310.90        11.62 o                         
  -3  12   6         61.33         59.30         4.33 o                         
  -2  12   6         50.44         52.05         2.60 o                         
  -1  12   6        641.65        617.44        13.49 o                         
   0  12   6        179.01        172.20         7.36 o                         
   1  12   6         29.91         31.16         3.44 o                         
   2  12   6        102.63         96.55         4.80 o                         
   3  12   6         35.05         31.57         4.12 o                         
   4  12   6        240.71        243.09         7.83 o                         
  -5  13   6        295.83        321.25        11.89 o                         
  -4  13   6        546.17        544.84        14.81 o                         
  -3  13   6        165.44        182.10        11.55 o                         
  -2  13   6        512.48        505.52        13.24 o                         
  -1  13   6          9.89         12.07         2.95 o                         
   0  13   6       2312.56       2281.66        26.07 o                         
   1  13   6        218.78        206.04         7.75 o                         
   2  13   6         17.95         23.10         3.24 o                         
   3  13   6        223.61        223.60        15.34 o                         
  -4  14   6          2.88          8.32         4.93 o                         
  -3  14   6        631.63        621.58        21.51 o                         
  -2  14   6         66.35         54.70         5.05 o                         
  -1  14   6         52.20         60.37         5.18 o                         
   0  14   6        419.67        417.69        11.75 o                         
   1  14   6        110.81        111.04         6.16 o                         
   2  14   6        155.04        139.16         6.62 o                         
  -3  15   6         21.59         14.85         5.14 o                         
  -2  15   6         28.77         32.45         4.51 o                         
  -1  15   6       1110.19       1121.94        29.37 o                         
   0  15   6        240.32        242.66         9.53 o                         
   1  15   6        293.61        322.28        10.51 o                         
  -1 -17   7         71.14         88.58         6.12 o                         
   0 -17   7        150.10        135.88         7.50 o                         
   1 -17   7         26.37         22.63         3.94 o                         
  -3 -16   7         93.85        104.60         4.97 o                         
  -2 -16   7         17.74         17.22         2.56 o                         
  -1 -16   7        181.82        183.64         7.95 o                         
   0 -16   7         10.46         12.36         3.06 o                         
   1 -16   7         95.74        107.13         9.30 o                         
   2 -16   7        833.77        866.63        14.03 o                         
   3 -16   7         92.32        109.06         6.22 o                         
  -4 -15   7        114.83         94.66         5.66 o                         
  -3 -15   7        225.41        216.30         6.59 o                         
  -2 -15   7         58.33         51.56         4.48 o                         
  -1 -15   7        302.47        291.97         7.63 o                         
   0 -15   7        185.02        175.23         7.52 o                         
   1 -15   7         66.21         86.14         7.04 o                         
   2 -15   7        108.92        123.15         7.59 o                         
   3 -15   7        389.31        415.64         8.52 o                         
   4 -15   7        158.22        177.19         5.92 o                         
  -5 -14   7         13.03         11.34         3.02 o                         
  -4 -14   7         45.05         43.38         4.29 o                         
  -3 -14   7        488.60        489.59         9.31 o                         
  -2 -14   7         18.37         15.94         1.76 o                         
  -1 -14   7        232.64        227.52         6.36 o                         
   0 -14   7         37.51         38.97         7.35 o                         
   1 -14   7          0.06          0.63         2.08 o                         
   2 -14   7        634.58        689.82        18.05 o                         
   3 -14   7         17.25         18.89         2.24 o                         
   4 -14   7        182.22        198.55         6.00 o                         
  -5 -13   7        267.14        259.59         9.14 o                         
  -4 -13   7        313.81        305.15        13.08 o                         
  -3 -13   7         86.76         80.29         4.19 o                         
  -2 -13   7          8.77          7.61         1.71 o                         
  -1 -13   7          1.99          3.00         1.38 o                         
   0 -13   7        398.99        409.15        14.78 o                         
   1 -13   7         91.03         76.87         4.89 o                         
   2 -13   7         65.18         83.10         4.82 o                         
   3 -13   7         39.46         38.23         2.65 o                         
   4 -13   7         32.43         33.57         2.67 o                         
   5 -13   7          3.18          3.91         1.89 o                         
  -6 -12   7         35.37         35.02         4.01 o                         
  -5 -12   7        652.02        669.35        14.04 o                         
  -4 -12   7        165.45        154.40         4.22 o                         
  -3 -12   7          0.16         -0.76         1.00 o                         
  -2 -12   7          1.71          2.20         1.02 o                         
  -1 -12   7         38.57         36.02         3.17 o                         
   0 -12   7         61.38         76.06         3.56 o                         
   1 -12   7          0.04         -0.10         1.83 o                         
   2 -12   7          0.03          2.03         2.27 o                         
   3 -12   7         18.07         17.53         2.40 o                         
   4 -12   7        126.95        139.40         4.73 o                         
   5 -12   7        121.17        140.65         5.02 o                         
  -6 -11   7          9.57          8.10         2.89 o                         
  -5 -11   7        144.09        135.69         8.59 o                         
  -4 -11   7        965.99        978.12        14.86 o                         
  -3 -11   7         18.22         17.60         1.53 o                         
  -2 -11   7       2404.94       2381.08        14.80 o                         
  -1 -11   7       2624.59       2578.85        13.20 o                         
   0 -11   7        356.08        356.87         7.82 o                         
   1 -11   7       1693.90       1695.42        11.78 o                         
   2 -11   7       2249.24       2203.96        18.14 o                         
   3 -11   7         31.99         31.49         2.24 o                         
   4 -11   7        158.43        146.02         6.32 o                         
   5 -11   7          3.15          0.41         1.57 o                         
   6 -11   7          2.61          1.46         2.01 o                         
  -7 -10   7         66.18         55.09         6.65 o                         
  -6 -10   7        535.75        550.17        13.86 o                         
  -5 -10   7        634.57        618.05        10.02 o                         
  -4 -10   7       1118.11       1155.86         9.42 o                         
  -3 -10   7       2562.85       2520.70        20.62 o                         
  -2 -10   7       2604.05       2619.55        18.90 o                         
  -1 -10   7          2.01          6.56         0.96 o                         
   0 -10   7       1571.65       1553.99        12.25 o                         
   1 -10   7        210.61        217.93         4.09 o                         
   2 -10   7         16.69         17.44         1.68 o                         
   3 -10   7         18.67         16.75         1.59 o                         
   4 -10   7        435.10        428.60         7.51 o                         
   5 -10   7        131.46        145.52         5.60 o                         
   6 -10   7        156.34        148.53         5.61 o                         
  -7  -9   7        137.34        133.22         9.92 o                         
  -6  -9   7         55.16         57.66         3.55 o                         
  -5  -9   7         80.54         75.06         2.49 o                         
  -4  -9   7        163.08        157.84         3.32 o                         
  -3  -9   7          0.07          0.88         0.80 o                         
  -2  -9   7        304.99        298.03         4.61 o                         
  -1  -9   7          7.22          9.78         1.16 o                         
   0  -9   7       2581.12       2542.37        14.08 o                         
   1  -9   7       6826.46       6706.54        19.23 o                         
   2  -9   7         39.07         33.03         1.75 o                         
   3  -9   7       2747.26       2715.56        14.40 o                         
   4  -9   7       2166.48       2239.92        16.49 o                         
   5  -9   7        166.63        154.78         5.28 o                         
   6  -9   7       1594.96       1664.19        17.68 o                         
  -7  -8   7          0.62         -2.90         3.36 o                         
  -6  -8   7         19.49         28.04         2.59 o                         
  -5  -8   7         90.24         91.92         2.61 o                         
  -4  -8   7        899.41        907.03         7.53 o                         
  -3  -8   7        281.79        277.14         4.19 o                         
  -2  -8   7         34.19         40.68         1.38 o                         
  -1  -8   7       1413.27       1384.20         9.60 o                         
   0  -8   7        290.66        296.49         3.83 o                         
   1  -8   7       1815.18       1760.45        19.70 o                         
   2  -8   7       1396.90       1414.96         8.40 o                         
   3  -8   7         86.66         80.99         2.47 o                         
   4  -8   7       2186.05       2048.31        15.08 o                         
   5  -8   7        106.44        118.61         5.54 o                         
   6  -8   7        413.10        429.85        12.43 o                         
   7  -8   7       1047.54       1112.17        28.48 o                         
  -7  -7   7         14.32         14.27         2.73 o                         
  -6  -7   7        559.29        550.71         6.19 o                         
  -5  -7   7        135.06        131.04         2.83 o                         
  -4  -7   7        994.11       1005.04        11.39 o                         
  -3  -7   7        307.79        296.38         3.60 o                         
  -2  -7   7        206.20        219.71         3.30 o                         
  -1  -7   7       1408.72       1419.07         8.75 o                         
   0  -7   7         90.28         79.80         1.66 o                         
   1  -7   7         19.58         15.55         1.03 o                         
   2  -7   7        551.99        527.87         5.72 o                         
   3  -7   7       1830.21       1758.36        10.51 o                         
   4  -7   7        175.04        192.99         3.83 o                         
   5  -7   7       1258.17       1278.34        12.12 o                         
   6  -7   7        326.87        341.13         8.63 o                         
   7  -7   7         39.88         41.51         3.28 o                         
  -8  -6   7         30.12         20.79         4.13 o                         
  -7  -6   7       1215.14       1150.41        24.90 o                         
  -6  -6   7          4.31          4.12         0.94 o                         
  -5  -6   7        170.02        181.66         3.22 o                         
  -4  -6   7        421.43        424.56         5.72 o                         
  -3  -6   7       1512.89       1606.50        11.10 o                         
  -2  -6   7         69.07         76.66         1.63 o                         
  -1  -6   7        379.66        436.66         4.59 o                         
   0  -6   7       1152.60       1179.17        10.78 o                         
   1  -6   7        346.84        380.59         8.69 o                         
   2  -6   7         25.90         22.43         1.10 o                         
   3  -6   7        689.32        674.42         6.33 o                         
   4  -6   7       1124.63       1128.45         9.46 o                         
   5  -6   7        267.62        304.31         6.33 o                         
   6  -6   7        270.55        240.73         5.62 o                         
   7  -6   7         26.56         26.83         2.90 o                         
  -8  -5   7        149.11        145.70         7.25 o                         
  -7  -5   7        328.61        322.27         7.49 o                         
  -6  -5   7        568.71        590.10         8.06 o                         
  -5  -5   7       1239.11       1294.74        11.33 o                         
  -4  -5   7       2233.93       2236.82         9.91 o                         
  -3  -5   7        469.77        443.28         5.91 o                         
  -2  -5   7       1927.81       2017.80        14.81 o                         
  -1  -5   7       4841.35       5220.19        24.17 o                         
   0  -5   7        425.25        448.98         3.34 o                         
   1  -5   7        128.83        144.45         2.28 o                         
   2  -5   7        405.76        377.69         3.83 o                         
   3  -5   7         33.21         34.05         1.48 o                         
   4  -5   7        171.85        149.35         4.17 o                         
   5  -5   7       1440.07       1426.93        14.61 o                         
   6  -5   7          2.67          1.76         1.35 o                         
   7  -5   7         19.48         16.19         2.36 o                         
  -8  -4   7         65.88         72.03         5.03 o                         
  -7  -4   7         33.58         29.39         1.83 o                         
  -6  -4   7        168.89        169.36         3.22 o                         
  -5  -4   7         54.46         63.93         1.90 o                         
  -4  -4   7        681.25        687.91         8.20 o                         
  -3  -4   7        706.07        811.96         7.10 o                         
  -2  -4   7        950.14       1051.77         7.37 o                         
  -1  -4   7       4238.05       4575.29        14.25 o                         
   0  -4   7       1327.96       1355.76         8.82 o                         
   1  -4   7       5195.39       5717.28        19.69 o                         
   2  -4   7        266.33        267.26         3.83 o                         
   3  -4   7        651.41        683.54         7.12 o                         
   4  -4   7        396.29        410.20         7.05 o                         
   5  -4   7        921.89        946.30         8.19 o                         
   6  -4   7          2.00          4.95         1.51 o                         
   7  -4   7          7.44          8.77         2.89 o                         
  -8  -3   7        269.87        263.76        10.40 o                         
  -7  -3   7        137.16        152.49         4.79 o                         
  -6  -3   7        235.86        253.44         3.71 o                         
  -5  -3   7          6.21          5.67         0.72 o                         
  -4  -3   7        752.87        734.83        10.38 o                         
  -3  -3   7       1087.67       1066.50         7.27 o                         
  -2  -3   7       4618.97       4707.36        18.60 o                         
  -1  -3   7       2733.09       3254.83        19.37 o                         
   0  -3   7        484.21        474.30         3.76 o                         
   1  -3   7         10.51         13.38         0.62 o                         
   2  -3   7         87.80         55.39         1.44 o                         
   3  -3   7       2003.41       2097.98         9.46 o                         
   4  -3   7        701.21        680.50         9.58 o                         
   5  -3   7        491.23        480.26         5.69 o                         
   6  -3   7          2.26          3.66         1.63 o                         
   7  -3   7          0.29          1.38         1.86 o                         
  -8  -2   7        110.88        120.52        16.70 o                         
  -7  -2   7        326.00        306.43        16.93 o                         
  -6  -2   7         14.88         16.81         1.06 o                         
  -5  -2   7          5.42          8.86         0.89 o                         
  -4  -2   7        764.94        806.23         6.72 o                         
  -3  -2   7         10.35         21.13         1.34 o                         
  -2  -2   7        701.48        651.76         4.58 o                         
  -1  -2   7        301.08        281.66         3.90 o                         
   0  -2   7        140.70        165.50         2.57 o                         
   1  -2   7          0.06          4.35         0.48 o                         
   2  -2   7        252.24        307.52         4.68 o                         
   3  -2   7        333.62        303.41         3.90 o                         
   4  -2   7        823.21        855.56        13.73 o                         
   5  -2   7          7.48         10.01         1.34 o                         
   6  -2   7        204.87        210.58         9.30 o                         
   7  -2   7        580.65        619.83        20.36 o                         
  -8  -1   7        563.00        577.37        23.43 o                         
  -7  -1   7         24.65         26.68         2.25 o                         
  -6  -1   7         13.38         10.94         1.58 o                         
  -5  -1   7          0.49         -0.15         1.15 o                         
  -4  -1   7       2555.19       2538.17        16.40 o                         
  -3  -1   7       1223.19       1303.30         9.36 o                         
  -2  -1   7       1118.59       1037.93        17.38 o                         
  -1  -1   7        582.51        718.35         5.06 o                         
   0  -1   7         43.14         56.88         1.47 o                         
   1  -1   7        925.55       1165.93         8.50 o                         
   2  -1   7        168.49        191.33         3.03 o                         
   3  -1   7        342.00        376.77         4.46 o                         
   4  -1   7        241.84        219.65         5.46 o                         
   5  -1   7        621.47        596.35         6.94 o                         
   6  -1   7        190.49        191.23         4.54 o                         
   7  -1   7         53.31         61.19         3.89 o                         
  -8   0   7        102.62        112.34        11.53 o                         
  -7   0   7       1317.61       1339.83        14.11 o                         
  -6   0   7         36.37         33.76         3.14 o                         
  -5   0   7         83.50         90.31         3.54 o                         
  -4   0   7       2213.12       2190.70        13.00 o                         
  -3   0   7          0.49          2.62         0.67 o                         
  -2   0   7       4862.45       5026.01        23.48 o                         
  -1   0   7          1.27         11.30         0.69 o                         
   0   0   7        226.37        267.30         3.12 o                         
   1   0   7        276.20        261.24         6.84 o                         
   2   0   7        356.83        345.30         4.29 o                         
   3   0   7        277.23        282.53         6.27 o                         
   4   0   7        179.18        177.41         3.88 o                         
   5   0   7       1394.85       1392.71        15.07 o                         
   6   0   7         30.79         30.76         1.99 o                         
   7   0   7        379.46        399.06        11.48 o                         
  -8   1   7         55.86         48.57        12.06 o                         
  -7   1   7         61.59         69.32         3.51 o                         
  -6   1   7        270.08        268.57         6.69 o                         
  -5   1   7       1921.39       2001.10        13.96 o                         
  -4   1   7        946.38        910.41         8.52 o                         
  -3   1   7         71.33         88.29         2.81 o                         
  -2   1   7        599.86        683.78         5.42 o                         
  -1   1   7         99.15         90.64         1.15 o                         
   0   1   7        328.90        304.13         4.61 o                         
   1   1   7        183.20        212.63         3.61 o                         
   2   1   7        406.92        420.94         5.28 o                         
   3   1   7        237.29        222.90         3.71 o                         
   4   1   7         46.36         31.87         1.61 o                         
   5   1   7        573.49        570.83         9.24 o                         
   6   1   7        100.77         99.77         4.80 o                         
   7   1   7        312.85        281.04        11.40 o                         
  -8   2   7        849.45        876.85        12.58 o                         
  -7   2   7          0.17          3.26         2.11 o                         
  -6   2   7        325.47        316.75         8.04 o                         
  -5   2   7        539.41        527.92         7.35 o                         
  -4   2   7       1248.54       1202.00        13.75 o                         
  -3   2   7       3651.63       3709.06        27.45 o                         
  -2   2   7       6443.90       6780.76        56.49 o                         
  -1   2   7       3034.03       3221.36        15.25 o                         
   0   2   7        634.62        637.90         4.07 o                         
   1   2   7       3275.81       3325.61        28.32 o                         
   2   2   7        128.91        158.95         3.95 o                         
   3   2   7        155.38        148.46         2.86 o                         
   4   2   7        136.94        142.37         2.92 o                         
   5   2   7          5.13          3.17         1.18 o                         
   6   2   7         90.04         70.08         3.23 o                         
   7   2   7        368.60        370.73        16.29 o                         
  -8   3   7        114.12        119.82         5.05 o                         
  -7   3   7         15.82         10.14         1.80 o                         
  -6   3   7        100.64         97.53         3.61 o                         
  -5   3   7         47.13         63.68         2.93 o                         
  -4   3   7       1747.45       1761.29        12.89 o                         
  -3   3   7          0.40          0.52         0.63 o                         
  -2   3   7       1730.54       1691.55        20.06 o                         
  -1   3   7        135.47        136.30         2.93 o                         
   0   3   7        402.86        435.88         6.21 o                         
   1   3   7        120.08        115.32         2.40 o                         
   2   3   7       3014.86       3120.89        34.13 o                         
   3   3   7        617.06        660.44         6.08 o                         
   4   3   7         21.32         25.70         1.71 o                         
   5   3   7        199.18        203.39         5.30 o                         
   6   3   7          7.85          9.37         3.87 o                         
   7   3   7        272.53        286.02         8.33 o                         
  -8   4   7        326.03        314.17         8.13 o                         
  -7   4   7        360.94        364.10         8.22 o                         
  -6   4   7        484.93        481.24         8.86 o                         
  -5   4   7       1040.42       1023.64        11.33 o                         
  -4   4   7          0.32         -0.30         0.85 o                         
  -3   4   7        954.55        891.46         9.89 o                         
  -2   4   7        136.54        112.47         1.73 o                         
  -1   4   7        403.83        333.75         3.71 o                         
   0   4   7       5400.96       5517.93        22.15 o                         
   1   4   7        274.40        230.67         2.88 o                         
   2   4   7       1840.37       1929.17        12.73 o                         
   3   4   7        903.08        890.66        13.31 o                         
   4   4   7       2005.17       1995.49        13.41 o                         
   5   4   7        590.58        586.28         8.76 o                         
   6   4   7       1218.54       1169.89        19.08 o                         
   7   4   7         17.95         16.53         2.91 o                         
  -8   5   7          9.44          8.09         2.29 o                         
  -7   5   7         81.96         70.28         3.85 o                         
  -6   5   7        221.26        204.67         8.19 o                         
  -5   5   7        347.69        329.69         5.34 o                         
  -4   5   7         97.27         95.14         5.49 o                         
  -3   5   7         17.19         17.32         1.05 o                         
  -2   5   7        108.90        102.73         1.71 o                         
  -1   5   7        117.33         97.63         2.26 o                         
   0   5   7          1.15          1.52         0.71 o                         
   1   5   7       1594.62       1563.75        10.85 o                         
   2   5   7        697.43        715.52         8.47 o                         
   3   5   7        135.64        118.68         3.94 o                         
   4   5   7        103.61        109.57         2.93 o                         
   5   5   7         53.25         48.58         1.92 o                         
   6   5   7        364.54        377.20         9.09 o                         
   7   5   7         77.53         81.43         6.10 o                         
  -8   6   7         50.06         46.29         3.71 o                         
  -7   6   7          4.29          2.21         1.80 o                         
  -6   6   7          3.89          3.48         1.59 o                         
  -5   6   7          0.08         -0.33         1.19 o                         
  -4   6   7        797.62        796.95         8.35 o                         
  -3   6   7        399.58        395.05         4.31 o                         
  -2   6   7        127.92        119.94         2.08 o                         
  -1   6   7        228.00        224.99         3.98 o                         
   0   6   7       1041.87        942.27         9.15 o                         
   1   6   7        323.68        313.79         3.23 o                         
   2   6   7        807.64        799.97         6.46 o                         
   3   6   7        579.95        538.62         6.97 o                         
   4   6   7         73.88         67.23         2.18 o                         
   5   6   7       1097.15       1089.40        17.36 o                         
   6   6   7         87.75         86.88         5.67 o                         
  -7   7   7         16.73         13.74         2.54 o                         
  -6   7   7        159.89        167.36         5.07 o                         
  -5   7   7          3.38          2.96         0.64 o                         
  -4   7   7        793.61        804.68         8.12 o                         
  -3   7   7        176.97        155.39         3.40 o                         
  -2   7   7         86.47         82.98         2.26 o                         
  -1   7   7          8.03         12.55         1.01 o                         
   0   7   7         60.60         43.18         2.21 o                         
   1   7   7        269.72        262.44         3.11 o                         
   2   7   7        713.29        684.16         5.80 o                         
   3   7   7        197.88        205.93         4.34 o                         
   4   7   7        132.19        137.27         3.69 o                         
   5   7   7         26.00         29.15         4.58 o                         
   6   7   7         75.69         81.31         5.62 o                         
  -7   8   7        124.37        120.89         7.78 o                         
  -6   8   7         44.17         39.48         4.04 o                         
  -5   8   7        236.78        212.00         3.65 o                         
  -4   8   7        117.53        106.46         3.03 o                         
  -3   8   7       1100.71       1023.51         9.11 o                         
  -2   8   7        741.67        592.56        27.94 o                         
  -1   8   7        139.33        140.49         3.96 o                         
   0   8   7        154.46        169.22         3.80 o                         
   1   8   7        139.58        123.76         2.15 o                         
   2   8   7         88.05         87.79         2.49 o                         
   3   8   7        334.59        312.93         5.95 o                         
   4   8   7        302.24        289.38         7.80 o                         
   5   8   7        219.82        223.13         6.60 o                         
   6   8   7         32.48         29.70         3.30 o                         
  -7   9   7         54.33         62.87         4.16 o                         
  -6   9   7        537.36        509.61        13.06 o                         
  -5   9   7         40.30         43.71         4.46 o                         
  -4   9   7          0.69         -0.68         1.14 o                         
  -3   9   7          7.13         11.35         1.02 o                         
  -2   9   7        533.23        505.08        18.23 o                         
  -1   9   7        419.30        345.19         5.50 o                         
   0   9   7         88.26         99.92         4.93 o                         
   1   9   7        317.10        321.82         4.77 o                         
   2   9   7        121.46        126.63         3.20 o                         
   3   9   7         92.90         91.75         3.86 o                         
   4   9   7        396.47        407.20         7.47 o                         
   5   9   7         12.65         13.60         2.31 o                         
  -6  10   7        848.54        844.67        14.68 o                         
  -5  10   7        106.08        109.43         6.75 o                         
  -4  10   7       1709.24       1660.94        12.23 o                         
  -3  10   7       1046.69       1082.06        11.74 o                         
  -2  10   7        203.84        212.85        11.56 o                         
  -1  10   7        350.87        320.07         9.93 o                         
   0  10   7         80.06         74.50         3.57 o                         
   1  10   7         55.07         52.23         3.68 o                         
   2  10   7        290.13        271.23         7.35 o                         
   3  10   7        212.70        228.76         4.80 o                         
   4  10   7          0.72          3.08         1.70 o                         
   5  10   7          8.71          4.50         2.00 o                         
  -6  11   7        227.10        231.78         8.21 o                         
  -5  11   7        182.30        211.15         9.75 o                         
  -4  11   7       1561.64       1428.75        29.90 o                         
  -3  11   7         15.95         28.72         2.35 o                         
  -2  11   7        937.78        913.23        15.05 o                         
  -1  11   7       1011.14       1020.63        13.63 o                         
   0  11   7        728.28        690.36        13.45 o                         
   1  11   7          6.91          5.14         3.75 o                         
   2  11   7        453.15        467.74         6.29 o                         
   3  11   7        240.41        250.14         5.20 o                         
   4  11   7         44.62         46.96         3.65 o                         
  -5  12   7         89.64         65.64        13.76 o                         
  -4  12   7       1101.00       1119.70        20.71 o                         
  -3  12   7          0.62          3.02         2.21 o                         
  -2  12   7       3179.18       3170.60        32.05 o                         
  -1  12   7         21.64         25.64         3.45 o                         
   0  12   7         64.81         60.32         4.50 o                         
   1  12   7        757.61        788.66        14.70 o                         
   2  12   7        327.10        306.68         7.27 o                         
   3  12   7        128.16        122.59         5.07 o                         
   4  12   7        270.33        251.20        13.09 o                         
  -5  13   7         36.57         29.15         7.49 o                         
  -4  13   7        154.53        136.78         7.83 o                         
  -3  13   7        643.49        611.41        15.33 o                         
  -2  13   7         10.17          3.06         3.74 o                         
  -1  13   7         92.98        100.03        10.50 o                         
   0  13   7          1.02          3.44         3.35 o                         
   1  13   7        243.57        207.46        12.43 o                         
   2  13   7       1430.21       1395.49        32.37 o                         
   3  13   7         52.78         48.85         3.59 o                         
  -4  14   7        383.71        386.47        19.90 o                         
  -3  14   7        120.59        142.56        11.00 o                         
  -2  14   7         14.95         18.23         3.74 o                         
  -1  14   7          5.88          5.95         2.77 o                         
   0  14   7        153.47        144.98         7.44 o                         
   1  14   7        430.01        433.23        22.92 o                         
   2  14   7        110.47        103.09         6.07 o                         
  -2  15   7          0.13         -2.82         3.10 o                         
  -1  15   7         39.49         47.69         5.36 o                         
   0  15   7          1.31          1.24         3.02 o                         
  -1 -17   8        157.97        199.95        18.13 o                         
   0 -17   8        121.98        120.44         7.09 o                         
   1 -17   8          3.64          7.08         2.58 o                         
  -3 -16   8        470.45        470.26        10.10 o                         
  -2 -16   8        314.50        315.44         8.33 o                         
  -1 -16   8        293.20        302.39        15.33 o                         
   0 -16   8        296.35        294.90        10.29 o                         
   1 -16   8          0.07          2.21         2.48 o                         
   2 -16   8          4.63          3.62         2.27 o                         
  -4 -15   8         12.67          8.52         3.77 o                         
  -3 -15   8        450.24        448.66         9.49 o                         
  -2 -15   8        107.88         99.43         4.70 o                         
  -1 -15   8         61.20         62.69         3.89 o                         
   0 -15   8         31.31         32.99         3.72 o                         
   1 -15   8        151.16        141.54         5.44 o                         
   2 -15   8          0.10          0.51         1.92 o                         
   3 -15   8        697.02        758.86        11.41 o                         
  -4 -14   8        185.82        185.17         7.85 o                         
  -3 -14   8        364.24        367.01        10.39 o                         
  -2 -14   8       2555.36       2572.58        26.38 o                         
  -1 -14   8         14.89         15.32         2.18 o                         
   0 -14   8        110.60        114.14         5.93 o                         
   1 -14   8        582.47        613.32        10.42 o                         
   2 -14   8         66.12         67.64         3.89 o                         
   3 -14   8        861.91        908.69        13.44 o                         
   4 -14   8          7.75          4.47         2.01 o                         
  -5 -13   8         24.33         25.73         4.90 o                         
  -4 -13   8         29.46         27.23         4.75 o                         
  -3 -13   8         79.87         81.46         3.74 o                         
  -2 -13   8         31.46         24.24         1.91 o                         
  -1 -13   8        171.77        196.77         5.79 o                         
   0 -13   8          0.75          4.52         1.99 o                         
   1 -13   8         19.02         17.90         2.36 o                         
   2 -13   8        507.74        497.89         9.51 o                         
   3 -13   8         38.83         28.95         3.17 o                         
   4 -13   8        475.84        502.02        10.09 o                         
   5 -13   8         12.93         20.72         2.67 o                         
  -6 -12   8        234.97        217.42        12.63 o                         
  -5 -12   8        345.84        334.85        10.02 o                         
  -4 -12   8          3.47          3.45         1.54 o                         
  -3 -12   8       1741.35       1741.12        11.70 o                         
  -2 -12   8       1392.88       1367.08        11.08 o                         
  -1 -12   8        638.45        669.24        10.10 o                         
   0 -12   8       4900.98       4832.27        33.88 o                         
   1 -12   8        469.85        517.27         7.55 o                         
   2 -12   8        208.01        218.95         6.13 o                         
   3 -12   8        397.73        439.47         7.86 o                         
   4 -12   8        239.23        224.82         7.00 o                         
   5 -12   8         55.88         58.27         3.47 o                         
  -6 -11   8        604.23        592.12        20.08 o                         
  -5 -11   8        902.66        891.47        15.63 o                         
  -4 -11   8        433.32        427.46         9.39 o                         
  -3 -11   8         31.39         29.86         1.65 o                         
  -2 -11   8        593.30        556.63         9.90 o                         
  -1 -11   8          2.72          1.84         1.38 o                         
   0 -11   8        163.28        154.41         3.73 o                         
   1 -11   8         29.60         20.68         1.89 o                         
   2 -11   8        220.13        180.88         5.15 o                         
   3 -11   8         34.74         50.02         2.79 o                         
   4 -11   8       1320.08       1329.98        18.21 o                         
   5 -11   8         83.81         69.77         6.98 o                         
   6 -11   8        600.04        625.48        11.75 o                         
  -6 -10   8          2.32          3.49         2.36 o                         
  -5 -10   8         15.76         15.42         2.04 o                         
  -4 -10   8        836.02        829.32        11.59 o                         
  -3 -10   8         12.04         12.38         1.34 o                         
  -2 -10   8          3.18          5.09         0.80 o                         
  -1 -10   8       2155.04       2124.00        13.61 o                         
   0 -10   8          5.66          4.00         0.83 o                         
   1 -10   8       1055.32       1076.27         9.02 o                         
   2 -10   8       9100.64       9151.68        30.21 o                         
   3 -10   8        530.83        546.01         7.24 o                         
   4 -10   8        564.48        569.04        11.26 o                         
   5 -10   8         84.82         89.11         4.61 o                         
   6 -10   8        938.52        941.48        17.36 o                         
  -7  -9   8         73.06         72.40         5.77 o                         
  -6  -9   8        176.16        178.76         7.28 o                         
  -5  -9   8          9.65         12.07         1.69 o                         
  -4  -9   8        260.04        269.98         4.31 o                         
  -3  -9   8       2431.97       2549.23        12.72 o                         
  -2  -9   8         75.82         76.77         1.94 o                         
  -1  -9   8        417.69        441.04         6.40 o                         
   0  -9   8        784.32        788.34         5.87 o                         
   1  -9   8        233.68        245.07         3.75 o                         
   2  -9   8       1988.87       1957.05        14.42 o                         
   3  -9   8         34.51         33.62         2.16 o                         
   4  -9   8        492.76        453.26         7.65 o                         
   5  -9   8        340.04        358.02         8.03 o                         
   6  -9   8          0.53          2.89         2.18 o                         
  -7  -8   8        117.65        115.18         9.31 o                         
  -6  -8   8        236.97        233.20         6.06 o                         
  -5  -8   8        197.52        198.86         4.19 o                         
  -4  -8   8        317.25        301.19         4.33 o                         
  -3  -8   8          0.00          0.89         0.78 o                         
  -2  -8   8         35.98         38.87         1.35 o                         
  -1  -8   8        951.90        985.41        10.68 o                         
   0  -8   8          0.14         -0.13         0.53 o                         
   1  -8   8         31.63         27.66         1.22 o                         
   2  -8   8        508.35        537.14         6.70 o                         
   3  -8   8       1180.73       1184.90         9.11 o                         
   4  -8   8        302.40        261.11         5.88 o                         
   5  -8   8         26.72         25.01         3.08 o                         
   6  -8   8        111.27        125.06         5.30 o                         
  -7  -7   8        138.71        141.19         6.14 o                         
  -6  -7   8         82.63         86.88         3.07 o                         
  -5  -7   8         30.96         28.83         1.70 o                         
  -4  -7   8        972.84       1020.76         9.01 o                         
  -3  -7   8        634.23        620.91         6.93 o                         
  -2  -7   8        706.15        720.58        10.44 o                         
  -1  -7   8        177.89        211.14         8.33 o                         
   0  -7   8       1562.54       1554.46         7.64 o                         
   1  -7   8        349.13        335.89         4.41 o                         
   2  -7   8       1825.38       1799.91        15.14 o                         
   3  -7   8        848.14        790.53         7.39 o                         
   4  -7   8        181.12        192.82         4.20 o                         
   5  -7   8       1209.74       1225.67        17.10 o                         
   6  -7   8          9.30         15.13         2.29 o                         
   7  -7   8         98.78         83.14         4.54 o                         
  -8  -6   8         34.35         30.86         4.64 o                         
  -7  -6   8        212.90        232.48        12.03 o                         
  -6  -6   8        126.06        122.52         2.58 o                         
  -5  -6   8       1006.80       1017.59         8.01 o                         
  -4  -6   8        624.05        596.60        11.76 o                         
  -3  -6   8        182.45        139.45         4.79 o                         
  -2  -6   8          0.65          0.48         0.68 o                         
  -1  -6   8       2999.44       2997.90        15.35 o                         
   0  -6   8         91.46         85.11         1.66 o                         
   1  -6   8          1.25          1.51         0.53 o                         
   2  -6   8        734.50        723.01         5.64 o                         
   3  -6   8          2.41          3.78         0.96 o                         
   4  -6   8        683.73        644.70         8.10 o                         
   5  -6   8         55.19         51.24         2.68 o                         
   6  -6   8        340.82        344.64         7.87 o                         
   7  -6   8        127.63        108.36         4.87 o                         
  -8  -5   8         93.46         89.56         7.30 o                         
  -7  -5   8          1.00          1.53         2.36 o                         
  -6  -5   8        157.89        162.55         2.92 o                         
  -5  -5   8        432.69        448.61         6.29 o                         
  -4  -5   8       1279.01       1274.51         7.13 o                         
  -3  -5   8        250.07        284.14         5.39 o                         
  -2  -5   8         38.13         40.71         1.64 o                         
  -1  -5   8         17.55         39.27         1.54 o                         
   0  -5   8        122.90         85.78         1.42 o                         
   1  -5   8       1347.45       1410.35         8.74 o                         
   2  -5   8       1260.29       1232.12         6.62 o                         
   3  -5   8        315.92        307.71         4.26 o                         
   4  -5   8       1527.13       1537.56        10.99 o                         
   5  -5   8        159.56        159.63         3.95 o                         
   6  -5   8        260.25        264.62         7.22 o                         
   7  -5   8         51.95         46.01         4.48 o                         
  -8  -4   8         15.58         11.18         2.65 o                         
  -7  -4   8        361.57        356.77         6.73 o                         
  -6  -4   8        192.32        193.93         3.37 o                         
  -5  -4   8        955.88        944.77        19.10 o                         
  -4  -4   8         19.58         20.66         1.23 o                         
  -3  -4   8        180.98        199.26         3.05 o                         
  -2  -4   8        230.80        202.33         3.33 o                         
  -1  -4   8        407.38        356.21         5.19 o                         
   0  -4   8        429.84        557.53         3.45 o                         
   1  -4   8        217.56        273.19         2.66 o                         
   2  -4   8        337.15        305.84         3.69 o                         
   3  -4   8        496.18        472.23         4.73 o                         
   4  -4   8        720.56        700.50         6.26 o                         
   5  -4   8        262.50        285.22         5.06 o                         
   6  -4   8         13.47         11.77         2.00 o                         
   7  -4   8        197.15        197.78         8.23 o                         
  -8  -3   8         95.62         99.47         5.84 o                         
  -7  -3   8        316.96        322.99         6.60 o                         
  -6  -3   8       1115.15       1181.56         8.60 o                         
  -5  -3   8        153.02        149.10         5.97 o                         
  -4  -3   8        240.17        248.14         4.04 o                         
  -3  -3   8        202.54        251.68         3.91 o                         
  -2  -3   8        313.73        321.84         3.50 o                         
  -1  -3   8          0.14          0.60         0.43 o                         
   0  -3   8        278.25        287.83         2.28 o                         
   1  -3   8         11.46          2.73         0.47 o                         
   2  -3   8       1244.63       1160.44        14.16 o                         
   3  -3   8       1048.30       1068.21         7.58 o                         
   4  -3   8       1368.97       1337.98         9.33 o                         
   5  -3   8        507.45        494.87        10.88 o                         
   6  -3   8         77.53         81.34         3.83 o                         
   7  -3   8          1.54          5.53         2.12 o                         
  -8  -2   8          2.06          2.01         4.21 o                         
  -7  -2   8         20.99         17.60         2.22 o                         
  -6  -2   8        222.37        220.16         5.42 o                         
  -5  -2   8        110.37        114.43         1.80 o                         
  -4  -2   8        211.44        212.94         4.34 o                         
  -3  -2   8       1023.09       1082.78        13.59 o                         
  -2  -2   8         41.16         43.67         1.55 o                         
  -1  -2   8       1718.00       1673.40         8.24 o                         
   0  -2   8        840.36        992.05         6.45 o                         
   1  -2   8        731.16        808.33         4.68 o                         
   2  -2   8         61.07         73.87         1.84 o                         
   3  -2   8        177.15        219.04         4.74 o                         
   4  -2   8          1.32          0.99         1.10 o                         
   5  -2   8        859.38        871.97         9.73 o                         
   6  -2   8        108.68         94.61         3.99 o                         
   7  -2   8         61.66         61.53         8.85 o                         
  -8  -1   8        332.53        319.68        12.88 o                         
  -7  -1   8         88.36         87.97         5.28 o                         
  -6  -1   8        549.56        554.34         7.85 o                         
  -5  -1   8        947.65        915.70        10.54 o                         
  -4  -1   8        333.73        367.61         8.19 o                         
  -3  -1   8       3134.00       3203.98        13.36 o                         
  -2  -1   8         52.08         42.95         1.39 o                         
  -1  -1   8        412.90        476.97         3.66 o                         
   0  -1   8        161.70        163.84         2.62 o                         
   1  -1   8         54.80         75.62         1.46 o                         
   2  -1   8       1865.42       1865.13        13.04 o                         
   3  -1   8         27.31         34.65         1.51 o                         
   4  -1   8        876.90        814.84         9.77 o                         
   5  -1   8        242.83        244.21         5.42 o                         
   6  -1   8         37.75         35.52         2.92 o                         
   7  -1   8        429.34        424.56         9.32 o                         
  -8   0   8          4.32          7.95         3.96 o                         
  -7   0   8        259.41        246.81         6.33 o                         
  -6   0   8          1.30          3.35         1.40 o                         
  -5   0   8        157.89        158.67         4.35 o                         
  -4   0   8        847.15        857.32        12.67 o                         
  -3   0   8         35.63         46.58         2.46 o                         
  -2   0   8        331.30        334.70         3.32 o                         
  -1   0   8         42.39         39.59         1.41 o                         
   0   0   8        723.36        862.34         5.93 o                         
   1   0   8       2686.45       2955.50        24.88 o                         
   2   0   8          6.02          2.25         0.66 o                         
   3   0   8         48.10         47.09         1.69 o                         
   4   0   8         25.51         25.05         1.65 o                         
   5   0   8          5.16          4.78         1.60 o                         
   6   0   8         92.98        103.46         4.31 o                         
   7   0   8         67.95         56.93         6.78 o                         
  -8   1   8          0.27          4.07         2.56 o                         
  -7   1   8        190.98        188.64         7.97 o                         
  -6   1   8        596.96        572.92         8.19 o                         
  -5   1   8         29.15         39.63         2.16 o                         
  -4   1   8        146.43        150.10         3.93 o                         
  -3   1   8       1185.57       1096.50        10.20 o                         
  -2   1   8        602.47        594.38         4.24 o                         
  -1   1   8       1619.95       1849.98        12.23 o                         
   0   1   8        125.82        164.30         1.87 o                         
   1   1   8         81.77         81.10         2.42 o                         
   2   1   8        623.74        554.63         5.81 o                         
   3   1   8        302.80        313.49         4.26 o                         
   4   1   8        241.15        224.31         4.12 o                         
   5   1   8         29.12         28.98         2.36 o                         
   6   1   8          0.02          0.23         1.59 o                         
   7   1   8        103.60        106.05         9.27 o                         
  -8   2   8         34.12         32.41         5.57 o                         
  -7   2   8        179.96        185.27         5.77 o                         
  -6   2   8         14.83         13.79         1.64 o                         
  -5   2   8         13.42         13.34         1.45 o                         
  -4   2   8         40.35         37.96         1.90 o                         
  -3   2   8        643.30        642.35        10.10 o                         
  -2   2   8       1063.81       1092.02         9.33 o                         
  -1   2   8          3.42          6.00         0.39 o                         
   0   2   8        581.51        619.00         6.64 o                         
   1   2   8        360.34        414.64         4.37 o                         
   2   2   8       1278.19       1337.16        14.50 o                         
   3   2   8       1313.39       1335.82        10.78 o                         
   4   2   8       1530.97       1484.68        10.59 o                         
   5   2   8         73.77         75.02         2.75 o                         
   6   2   8          1.37         -0.45         2.14 o                         
   7   2   8        664.08        687.99        22.10 o                         
  -8   3   8         91.64         76.15         4.83 o                         
  -7   3   8        236.50        229.74         6.49 o                         
  -6   3   8        136.44        130.68         5.57 o                         
  -5   3   8        394.66        383.04         9.06 o                         
  -4   3   8        211.85        217.51         5.86 o                         
  -3   3   8        463.57        440.04         4.22 o                         
  -2   3   8        739.87        763.16         8.33 o                         
  -1   3   8        709.35        824.92         5.43 o                         
   0   3   8       1336.90       1371.91        16.41 o                         
   1   3   8        185.50        216.62         3.38 o                         
   2   3   8       1276.57       1226.28        10.52 o                         
   3   3   8         16.11         13.48         1.13 o                         
   4   3   8          3.91          6.90         1.22 o                         
   5   3   8        321.19        304.61         4.92 o                         
   6   3   8        103.52        128.64         9.24 o                         
   7   3   8         84.23         75.69         4.76 o                         
  -8   4   8          0.08          2.98         1.97 o                         
  -7   4   8          0.06         -0.45         1.66 o                         
  -6   4   8        474.23        497.39         9.28 o                         
  -5   4   8          3.31          1.92         1.01 o                         
  -4   4   8        431.57        386.58         7.80 o                         
  -3   4   8        255.18        228.01         3.26 o                         
  -2   4   8       1074.58       1040.90         5.33 o                         
  -1   4   8        949.81        950.88         7.49 o                         
   0   4   8        180.53        212.70        11.44 o                         
   1   4   8         39.29         43.01         1.66 o                         
   2   4   8        106.45        109.87         2.76 o                         
   3   4   8        439.94        413.12         7.42 o                         
   4   4   8        348.69        335.15        10.89 o                         
   5   4   8          4.68          5.77         1.07 o                         
   6   4   8        608.37        622.27        11.64 o                         
  -8   5   8         36.99         32.79         3.90 o                         
  -7   5   8        556.06        534.16        12.47 o                         
  -6   5   8        393.32        405.53         9.69 o                         
  -5   5   8         87.99         98.63         3.92 o                         
  -4   5   8         31.71         37.47         2.27 o                         
  -3   5   8          4.18          2.11         0.60 o                         
  -2   5   8         40.68         44.64         1.06 o                         
  -1   5   8          7.15          5.37         0.77 o                         
   0   5   8       2481.83       2591.02        12.78 o                         
   1   5   8         54.58         35.38         1.29 o                         
   2   5   8       2143.47       2156.80        11.40 o                         
   3   5   8         18.12         18.12         1.28 o                         
   4   5   8          1.71          1.76         0.99 o                         
   5   5   8        259.10        257.43         8.95 o                         
   6   5   8          6.86          7.69         2.59 o                         
  -7   6   8        191.82        184.60         6.76 o                         
  -6   6   8         44.64         53.88         3.40 o                         
  -5   6   8        312.05        302.15         5.32 o                         
  -4   6   8       2164.96       2110.15        11.08 o                         
  -3   6   8        362.18        355.67         7.56 o                         
  -2   6   8         21.90         31.59         2.09 o                         
  -1   6   8        333.90        297.30         5.04 o                         
   0   6   8        644.28        644.65         9.72 o                         
   1   6   8         44.08         35.50         1.93 o                         
   2   6   8        500.97        524.56         5.67 o                         
   3   6   8          0.12          0.38         1.02 o                         
   4   6   8        105.43        103.31         3.30 o                         
   5   6   8        222.80        233.23         8.20 o                         
   6   6   8        677.87        683.66        15.25 o                         
  -7   7   8        760.82        781.80        12.89 o                         
  -6   7   8         42.60         48.03         3.29 o                         
  -5   7   8       1193.04       1173.63        18.81 o                         
  -4   7   8         69.86         87.66         2.28 o                         
  -3   7   8        474.08        422.51         7.78 o                         
  -2   7   8        156.46        138.70         3.70 o                         
  -1   7   8        307.61        293.91         4.19 o                         
   0   7   8         29.83         38.45         1.90 o                         
   1   7   8        216.36        207.31         3.81 o                         
   2   7   8        762.23        730.78         7.73 o                         
   3   7   8          5.55          4.09         1.14 o                         
   4   7   8        781.19        782.17         8.93 o                         
   5   7   8          0.89          1.46         1.70 o                         
   6   7   8        258.29        249.22        10.81 o                         
  -7   8   8         94.75         91.95         4.81 o                         
  -6   8   8       1407.71       1399.89        16.37 o                         
  -5   8   8        158.81        125.59         6.05 o                         
  -4   8   8       2258.94       2375.02        20.35 o                         
  -3   8   8        391.44        395.50         4.70 o                         
  -2   8   8         70.52         79.42         3.41 o                         
  -1   8   8       2870.76       2769.57        15.11 o                         
   0   8   8         83.62         61.81         2.48 o                         
   1   8   8        985.20        954.29         8.48 o                         
   2   8   8        367.61        375.92         6.03 o                         
   3   8   8         12.23          9.56         1.36 o                         
   4   8   8       1306.41       1318.49        16.16 o                         
   5   8   8        104.26        109.21         4.75 o                         
  -7   9   8        477.38        496.23        10.72 o                         
  -6   9   8         63.60         76.11         4.19 o                         
  -5   9   8        456.38        425.55         8.70 o                         
  -4   9   8         71.27         69.42         2.69 o                         
  -3   9   8        184.00        168.03         2.85 o                         
  -2   9   8        705.54        768.87        10.25 o                         
  -1   9   8         35.39         33.04         1.83 o                         
   0   9   8        591.80        542.87        15.13 o                         
   1   9   8        608.68        554.23         9.20 o                         
   2   9   8        213.86        213.44         4.33 o                         
   3   9   8         14.45         12.84         1.50 o                         
   4   9   8         31.78         31.63         2.45 o                         
   5   9   8        510.06        523.14        10.12 o                         
  -6  10   8         37.74         46.74         3.64 o                         
  -5  10   8         42.39         56.75         3.71 o                         
  -4  10   8        484.38        467.91         8.37 o                         
  -3  10   8          3.72          2.54         0.76 o                         
  -2  10   8        553.55        530.87         8.03 o                         
  -1  10   8        705.15        749.53         9.34 o                         
   0  10   8        320.19        312.92        11.21 o                         
   1  10   8       1171.95       1196.08        22.88 o                         
   2  10   8        144.02        144.46         4.17 o                         
   3  10   8         28.58         34.16         2.58 o                         
   4  10   8       1178.80       1207.27        13.96 o                         
  -6  11   8        101.16         89.48         5.37 o                         
  -5  11   8        112.28        115.22         7.27 o                         
  -4  11   8         92.41         91.88         6.46 o                         
  -3  11   8        328.70        354.75        11.14 o                         
  -2  11   8        113.37        111.52         6.20 o                         
  -1  11   8       1166.14       1139.54        18.27 o                         
   0  11   8          0.74         -0.22         1.81 o                         
   1  11   8        189.39        199.86         6.14 o                         
   2  11   8         58.01         55.60         2.35 o                         
   3  11   8         14.82         16.27         2.28 o                         
   4  11   8         47.45         40.19         5.92 o                         
  -5  12   8          0.61          1.83         6.19 o                         
  -4  12   8        194.12        222.28         9.71 o                         
  -3  12   8        327.84        354.66        11.56 o                         
  -2  12   8          0.69          4.33         2.96 o                         
  -1  12   8        122.46        131.92         9.33 o                         
   0  12   8        119.53        117.78         8.67 o                         
   1  12   8        129.17        127.13         5.18 o                         
   2  12   8        171.97        185.08         6.20 o                         
   3  12   8        497.80        502.33        11.70 o                         
  -4  13   8         17.58         23.19         4.17 o                         
  -3  13   8        211.64        211.78         9.91 o                         
  -2  13   8        483.99        482.22        13.44 o                         
  -1  13   8        201.88        199.08         8.54 o                         
   0  13   8         96.13         86.66         5.82 o                         
   1  13   8         23.02         25.68         3.63 o                         
   2  13   8          1.57          1.11         2.10 o                         
  -3  14   8        526.77        501.73        21.84 o                         
  -2  14   8         17.36         17.63         4.01 o                         
  -1  14   8         37.62         33.99         4.43 o                         
   0  14   8         95.52        104.46        11.67 o                         
   1  14   8          5.65          4.33         2.77 o                         
  -2 -16   9         19.80         24.71         2.94 o                         
  -1 -16   9         88.13         83.37         5.81 o                         
   0 -16   9         23.46         28.26         2.95 o                         
   1 -16   9        986.47       1029.33        23.85 o                         
   2 -16   9         38.50         45.94         5.08 o                         
  -3 -15   9         47.73         49.91         3.55 o                         
  -2 -15   9         21.21         21.00         2.63 o                         
  -1 -15   9       1420.07       1476.70        21.63 o                         
   0 -15   9          8.70         13.79         2.22 o                         
   1 -15   9         13.07         17.27         3.85 o                         
   2 -15   9         12.27         17.29         3.00 o                         
   3 -15   9        400.01        393.74         8.38 o                         
  -4 -14   9         24.87         32.34         3.83 o                         
  -3 -14   9         38.30         45.75         4.73 o                         
  -2 -14   9        335.34        311.35         7.68 o                         
  -1 -14   9        420.81        402.03         8.73 o                         
   0 -14   9        323.43        303.56         7.65 o                         
   1 -14   9         27.96         25.72         2.60 o                         
   2 -14   9          2.78          5.88         2.37 o                         
   3 -14   9        134.10        131.37         5.97 o                         
   4 -14   9        818.97        768.16        18.59 o                         
  -5 -13   9          1.48          4.72         3.72 o                         
  -4 -13   9          0.21          2.24         2.52 o                         
  -3 -13   9         13.11         10.88         2.88 o                         
  -2 -13   9        419.38        396.24         6.29 o                         
  -1 -13   9        270.59        283.49         7.85 o                         
   0 -13   9        103.98        118.29         4.32 o                         
   1 -13   9        106.70        104.57         5.16 o                         
   2 -13   9         83.88         88.09         3.71 o                         
   3 -13   9        123.12        131.32         4.79 o                         
   4 -13   9         13.99         14.92         2.19 o                         
  -5 -12   9        132.13        134.76         6.59 o                         
  -4 -12   9       1180.06       1171.59        17.62 o                         
  -3 -12   9         39.56         41.87         2.25 o                         
  -2 -12   9         26.88         34.66         1.89 o                         
  -1 -12   9          5.09          3.83         1.43 o                         
   0 -12   9       1015.47       1053.10        15.38 o                         
   1 -12   9          9.01          5.81         1.54 o                         
   2 -12   9          3.33          2.04         1.32 o                         
   3 -12   9        133.49        140.97         4.61 o                         
   4 -12   9         54.35         58.75         3.32 o                         
   5 -12   9        191.86        191.96         7.04 o                         
  -6 -11   9        275.60        264.23         9.35 o                         
  -5 -11   9          2.18          3.74         2.32 o                         
  -4 -11   9        444.26        447.02         6.45 o                         
  -3 -11   9          9.25         10.78         1.20 o                         
  -2 -11   9        158.65        151.51         3.56 o                         
  -1 -11   9         67.77         88.20         3.24 o                         
   0 -11   9       2200.53       2199.78        13.81 o                         
   1 -11   9         49.15         43.16         2.29 o                         
   2 -11   9         51.58         61.15         2.55 o                         
   3 -11   9         59.14         50.83         2.85 o                         
   4 -11   9         61.33         66.97         3.42 o                         
   5 -11   9          2.69          1.69         2.39 o                         
  -6 -10   9          4.04         10.16         2.71 o                         
  -5 -10   9        287.96        299.45         8.96 o                         
  -4 -10   9          0.34          2.40         0.94 o                         
  -3 -10   9        694.07        681.04         9.18 o                         
  -2 -10   9        820.11        855.63        10.98 o                         
  -1 -10   9        647.41        630.52         7.13 o                         
   0 -10   9       1029.14        959.52        12.03 o                         
   1 -10   9         66.29         73.42         2.29 o                         
   2 -10   9        423.02        461.63         6.32 o                         
   3 -10   9         53.36         67.41         3.09 o                         
   4 -10   9        315.16        287.02         6.43 o                         
   5 -10   9         12.19         15.39         2.20 o                         
   6 -10   9        200.77        179.97         6.55 o                         
  -7  -9   9         18.39         19.57         3.51 o                         
  -6  -9   9        158.21        156.69         6.79 o                         
  -5  -9   9         68.40         63.30         2.44 o                         
  -4  -9   9        434.50        420.36         5.22 o                         
  -3  -9   9        220.21        219.44         3.47 o                         
  -2  -9   9       1067.47       1002.23        12.61 o                         
  -1  -9   9        319.17        310.74         3.46 o                         
   0  -9   9         63.07         58.83         2.57 o                         
   1  -9   9       1258.05       1222.17        10.47 o                         
   2  -9   9          5.24          3.85         0.87 o                         
   3  -9   9        559.66        572.40         7.26 o                         
   4  -9   9        697.16        706.94        14.00 o                         
   5  -9   9        154.97        141.23         5.30 o                         
   6  -9   9          4.89          9.20         2.32 o                         
  -7  -8   9        465.82        499.55        18.51 o                         
  -6  -8   9          1.81          3.85         2.83 o                         
  -5  -8   9          0.36          0.99         0.93 o                         
  -4  -8   9        208.49        211.10         3.93 o                         
  -3  -8   9       1833.72       1752.51        16.68 o                         
  -2  -8   9       1053.78       1059.86         9.40 o                         
  -1  -8   9        219.69        198.31         5.83 o                         
   0  -8   9        792.98        806.13        14.95 o                         
   1  -8   9       1780.98       1841.63        17.40 o                         
   2  -8   9       1116.40       1110.54        10.65 o                         
   3  -8   9       1736.11       1637.71        12.88 o                         
   4  -8   9          5.12          9.46         1.67 o                         
   5  -8   9        423.71        406.03         8.53 o                         
   6  -8   9        541.01        543.02        10.43 o                         
  -7  -7   9         77.24         72.01         4.36 o                         
  -6  -7   9         51.09         50.79         2.81 o                         
  -5  -7   9       1103.89       1085.02        10.44 o                         
  -4  -7   9        326.75        333.40         6.02 o                         
  -3  -7   9        270.74        256.01         5.86 o                         
  -2  -7   9         25.22         28.46         1.73 o                         
  -1  -7   9       1149.14       1139.56         9.08 o                         
   0  -7   9         55.14         62.07         1.70 o                         
   1  -7   9          0.51          1.25         0.59 o                         
   2  -7   9       1174.04       1199.87         9.05 o                         
   3  -7   9          6.90          3.54         0.86 o                         
   4  -7   9        828.36        839.66         8.78 o                         
   5  -7   9         57.85         62.82         3.47 o                         
   6  -7   9        111.49        123.64         5.08 o                         
  -7  -6   9        138.99        134.92        15.42 o                         
  -6  -6   9         10.38         12.18         1.30 o                         
  -5  -6   9        114.66        111.06         2.89 o                         
  -4  -6   9        352.48        351.98         5.53 o                         
  -3  -6   9         34.95         37.37         1.98 o                         
  -2  -6   9        359.36        443.57         8.11 o                         
  -1  -6   9         53.44         65.66         2.14 o                         
   0  -6   9         19.99         17.98         1.02 o                         
   1  -6   9       6128.39       6121.84        16.70 o                         
   2  -6   9        118.97        116.58         2.37 o                         
   3  -6   9        460.12        441.88         5.78 o                         
   4  -6   9       1090.10       1069.62        12.88 o                         
   5  -6   9        260.72        247.87         5.57 o                         
   6  -6   9        509.80        534.53         9.95 o                         
   7  -6   9          0.52          2.00         3.88 o                         
  -8  -5   9        308.43        305.62        16.85 o                         
  -7  -5   9        347.25        322.88         8.77 o                         
  -6  -5   9          3.35          2.00         1.21 o                         
  -5  -5   9        214.82        230.76         5.10 o                         
  -4  -5   9        860.14        810.31         6.36 o                         
  -3  -5   9        193.45        183.98         3.67 o                         
  -2  -5   9        332.55        345.86         4.66 o                         
  -1  -5   9        791.73        785.94         6.09 o                         
   0  -5   9         40.02         41.70         1.13 o                         
   1  -5   9        647.83        661.63         4.78 o                         
   2  -5   9        975.26        986.35         6.04 o                         
   3  -5   9        155.91        141.43         2.95 o                         
   4  -5   9         16.69         15.93         1.33 o                         
   5  -5   9         76.13         61.41         2.88 o                         
   6  -5   9        154.97        149.52         6.82 o                         
   7  -5   9        955.59        995.52        18.47 o                         
  -8  -4   9         21.90         17.11         3.05 o                         
  -7  -4   9        163.34        155.77         5.41 o                         
  -6  -4   9        173.32        165.41         3.25 o                         
  -5  -4   9        356.40        356.87         7.67 o                         
  -4  -4   9         44.70         45.66         2.29 o                         
  -3  -4   9         40.79         41.94         1.83 o                         
  -2  -4   9       1653.68       1711.05         8.69 o                         
  -1  -4   9          9.58         12.14         0.82 o                         
   0  -4   9          1.53          0.25         0.29 o                         
   1  -4   9         14.28         14.18         0.75 o                         
   2  -4   9         27.86         26.60         1.22 o                         
   3  -4   9         23.51         27.02         1.31 o                         
   4  -4   9        627.54        587.52         8.43 o                         
   5  -4   9          4.71          5.10         1.42 o                         
   6  -4   9         58.99         60.15         5.19 o                         
   7  -4   9         91.46         90.09         6.10 o                         
  -8  -3   9        182.05        206.20         7.92 o                         
  -7  -3   9          0.42          1.17         1.44 o                         
  -6  -3   9        183.60        183.10         3.51 o                         
  -5  -3   9       3590.78       3729.85        27.47 o                         
  -4  -3   9        440.85        437.19         4.20 o                         
  -3  -3   9       1060.32       1049.15         6.32 o                         
  -2  -3   9        339.09        297.59         3.66 o                         
  -1  -3   9       1960.19       2158.36        12.23 o                         
   0  -3   9       2340.50       2432.16        12.63 o                         
   1  -3   9        617.95        550.48         4.14 o                         
   2  -3   9        690.56        697.37        10.88 o                         
   3  -3   9          3.98          6.86         1.12 o                         
   4  -3   9        627.51        601.78         7.10 o                         
   5  -3   9        262.51        274.87         7.25 o                         
   6  -3   9          5.58          3.48         1.74 o                         
   7  -3   9         30.23         35.07         3.56 o                         
  -8  -2   9        179.67        169.47        15.11 o                         
  -7  -2   9        210.91        192.25         6.29 o                         
  -6  -2   9        256.78        257.91         5.96 o                         
  -5  -2   9        143.28        152.26         3.51 o                         
  -4  -2   9          0.28          0.17         0.43 o                         
  -3  -2   9       3374.47       3592.98        25.61 o                         
  -2  -2   9         17.62         36.35         1.22 o                         
  -1  -2   9         60.66         34.80         1.15 o                         
   0  -2   9          0.00          0.09         0.46 o                         
   1  -2   9        470.99        527.13         3.90 o                         
   2  -2   9          1.86          3.23         0.77 o                         
   3  -2   9        318.09        308.70         4.59 o                         
   4  -2   9         15.10         21.99         1.41 o                         
   5  -2   9        124.10        123.93         4.58 o                         
   6  -2   9         33.66         42.20         2.63 o                         
   7  -2   9         10.35         13.97         3.08 o                         
  -8  -1   9         20.08         19.20         3.12 o                         
  -7  -1   9         15.32         13.80         2.45 o                         
  -6  -1   9        115.07        108.26         4.87 o                         
  -5  -1   9        298.82        280.01         5.20 o                         
  -4  -1   9        181.90        178.12         3.52 o                         
  -3  -1   9       1060.34       1105.79         8.62 o                         
  -2  -1   9        964.92        932.48        10.34 o                         
  -1  -1   9        423.89        517.98         4.06 o                         
   0  -1   9        876.55        717.24         7.81 o                         
   1  -1   9        339.09        382.57         3.34 o                         
   2  -1   9        275.53        266.18         4.22 o                         
   3  -1   9       1675.38       1687.93        10.74 o                         
   4  -1   9        186.34        173.01         4.26 o                         
   5  -1   9         49.71         47.42         2.46 o                         
   6  -1   9        277.47        269.37         7.38 o                         
   7  -1   9         38.03         36.04         3.29 o                         
  -8   0   9        125.89        114.11         7.23 o                         
  -7   0   9          9.36          9.18         1.75 o                         
  -6   0   9        448.69        459.20         7.34 o                         
  -5   0   9          2.78          4.16         1.04 o                         
  -4   0   9        365.42        358.36         5.93 o                         
  -3   0   9        431.17        389.08         3.55 o                         
  -2   0   9        481.37        532.86         5.70 o                         
  -1   0   9       5710.00       5802.35        17.57 o                         
   0   0   9         87.67         98.83         2.18 o                         
   1   0   9          3.89          2.03         0.48 o                         
   2   0   9        665.91        718.63         8.00 o                         
   3   0   9        491.43        488.18         7.38 o                         
   4   0   9          0.62          1.27         0.90 o                         
   5   0   9         97.50         90.77         3.56 o                         
   6   0   9        515.81        536.77        10.37 o                         
   7   0   9        125.59        125.47         8.73 o                         
  -8   1   9        274.93        268.68         7.24 o                         
  -7   1   9        143.92        142.19         5.04 o                         
  -6   1   9        204.61        196.90         5.49 o                         
  -5   1   9        583.68        564.89         7.53 o                         
  -4   1   9         53.21         51.25         2.16 o                         
  -3   1   9         35.81         41.01         1.60 o                         
  -2   1   9        273.12        265.18         3.29 o                         
  -1   1   9         27.25         24.97         0.98 o                         
   0   1   9       5294.30       5182.24        14.51 o                         
   1   1   9          7.69          9.81         0.70 o                         
   2   1   9        726.41        723.06         6.31 o                         
   3   1   9       2038.42       1949.12        14.60 o                         
   4   1   9        866.28        844.40         8.28 o                         
   5   1   9        520.84        506.36         6.79 o                         
   6   1   9         11.98         12.53         2.26 o                         
   7   1   9        361.28        361.40        22.68 o                         
  -8   2   9        381.79        382.26        11.10 o                         
  -7   2   9          1.65          4.42         1.86 o                         
  -6   2   9        245.41        228.93         5.37 o                         
  -5   2   9         51.99         52.81         2.77 o                         
  -4   2   9         35.78         32.46         1.90 o                         
  -3   2   9       1683.25       1813.59         8.55 o                         
  -2   2   9       1376.99       1360.74         6.56 o                         
  -1   2   9       1019.91       1078.75         5.68 o                         
   0   2   9          0.08          0.41         0.38 o                         
   1   2   9        595.47        576.19         4.53 o                         
   2   2   9        431.69        419.47         9.42 o                         
   3   2   9        206.46        205.98         4.03 o                         
   4   2   9        617.67        608.41         7.78 o                         
   5   2   9        383.00        367.46         6.22 o                         
   6   2   9         61.88         71.03         5.21 o                         
   7   2   9         16.72         24.61         5.51 o                         
  -8   3   9          5.73          5.33         2.15 o                         
  -7   3   9        460.28        464.30         9.28 o                         
  -6   3   9        199.43        193.48         5.67 o                         
  -5   3   9        195.50        194.76         4.60 o                         
  -4   3   9        634.81        588.16         8.23 o                         
  -3   3   9        184.52        189.85         2.72 o                         
  -2   3   9        398.35        406.31         3.50 o                         
  -1   3   9          0.42          2.32         0.59 o                         
   0   3   9       1043.63       1077.41        10.30 o                         
   1   3   9          6.99          3.57         0.75 o                         
   2   3   9        683.21        656.45         6.64 o                         
   3   3   9        941.88        926.47        11.57 o                         
   4   3   9        105.09        109.98         4.88 o                         
   5   3   9        395.66        381.94        11.59 o                         
   6   3   9         91.93         99.41         6.38 o                         
  -8   4   9        309.01        298.43         8.11 o                         
  -7   4   9          0.02          0.38         1.65 o                         
  -6   4   9        538.16        533.56         9.46 o                         
  -5   4   9         75.41         83.71         3.19 o                         
  -4   4   9        407.09        394.14         7.68 o                         
  -3   4   9        183.32        173.69         2.41 o                         
  -2   4   9        652.14        691.85         7.86 o                         
  -1   4   9         75.81         89.89         2.05 o                         
   0   4   9        530.86        505.81         5.33 o                         
   1   4   9         14.26         16.93         1.48 o                         
   2   4   9        171.83        144.97         3.56 o                         
   3   4   9        851.57        848.30        11.03 o                         
   4   4   9          0.05         -0.39         1.26 o                         
   5   4   9         23.64         19.98         1.85 o                         
   6   4   9         18.11         22.05         3.03 o                         
  -7   5   9       1192.47       1202.93        15.48 o                         
  -6   5   9         34.51         33.27         2.81 o                         
  -5   5   9          2.23          5.71         1.33 o                         
  -4   5   9       1563.67       1596.41        13.64 o                         
  -3   5   9         19.62         22.14         1.42 o                         
  -2   5   9       2175.98       2251.10        14.60 o                         
  -1   5   9         24.31         22.24         1.19 o                         
   0   5   9       1493.17       1520.78        14.01 o                         
   1   5   9       1023.76        978.94         6.22 o                         
   2   5   9          0.49          0.16         0.73 o                         
   3   5   9        594.20        604.87        10.90 o                         
   4   5   9        116.92        123.76         7.10 o                         
   5   5   9         97.11         95.93         3.92 o                         
   6   5   9         54.32         51.10         4.79 o                         
  -7   6   9        270.94        249.18        14.74 o                         
  -6   6   9         13.17         20.62         3.92 o                         
  -5   6   9         10.33          6.71         1.65 o                         
  -4   6   9         15.51         14.25         1.14 o                         
  -3   6   9       1293.10       1237.38        10.35 o                         
  -2   6   9        754.84        728.30         7.02 o                         
  -1   6   9        534.14        529.28         7.19 o                         
   0   6   9        140.10        144.50         3.80 o                         
   1   6   9          6.16          7.50         2.53 o                         
   2   6   9       5081.97       5040.86        24.43 o                         
   3   6   9         48.55         49.31         2.35 o                         
   4   6   9        817.67        839.86        15.53 o                         
   5   6   9         25.77         25.40         3.30 o                         
   6   6   9        306.98        302.67        10.54 o                         
  -7   7   9        136.42        138.88         5.66 o                         
  -6   7   9         58.64         62.65         4.33 o                         
  -5   7   9        623.35        601.08        17.44 o                         
  -4   7   9        174.84        211.19         3.53 o                         
  -3   7   9        227.83        231.13         3.64 o                         
  -2   7   9        181.27        154.73         3.77 o                         
  -1   7   9       1477.56       1489.80         9.98 o                         
   0   7   9        735.41        684.58         7.58 o                         
   1   7   9        329.35        328.55         5.24 o                         
   2   7   9         56.68         55.10         2.11 o                         
   3   7   9         32.29         29.33         1.95 o                         
   4   7   9       1007.94       1012.56        10.49 o                         
   5   7   9          1.33         -1.21         1.81 o                         
  -7   8   9          4.67          4.30         2.22 o                         
  -6   8   9          0.06          0.24         1.77 o                         
  -5   8   9         81.20         82.26         3.52 o                         
  -4   8   9          8.98          6.36         1.26 o                         
  -3   8   9        292.32        266.97        10.77 o                         
  -2   8   9         15.48         20.03         1.60 o                         
  -1   8   9        185.61        198.88         3.96 o                         
   0   8   9         14.29         13.27         1.88 o                         
   1   8   9        249.68        239.55         6.01 o                         
   2   8   9        922.88        965.32        10.42 o                         
   3   8   9         45.79         48.49         2.38 o                         
   4   8   9        288.35        283.07         5.70 o                         
   5   8   9        489.54        471.89        10.07 o                         
  -6   9   9        165.98        169.70         5.98 o                         
  -5   9   9        167.46        157.52         7.43 o                         
  -4   9   9        265.62        237.89         5.70 o                         
  -3   9   9        148.04        160.87         4.39 o                         
  -2   9   9          1.31          2.13         1.21 o                         
  -1   9   9        281.70        313.98         6.37 o                         
   0   9   9         44.74         47.32         3.03 o                         
   1   9   9        107.35        113.36         4.39 o                         
   2   9   9         12.73         17.17         1.26 o                         
   3   9   9         32.74         33.46         2.07 o                         
   4   9   9        208.82        200.31         4.84 o                         
   5   9   9          1.01          0.91         3.57 o                         
  -6  10   9          0.78          0.45         2.67 o                         
  -5  10   9        717.16        755.58        24.74 o                         
  -4  10   9          9.56         14.81         3.37 o                         
  -3  10   9         19.12         18.46         3.76 o                         
  -2  10   9        579.22        546.23        14.59 o                         
  -1  10   9         56.27         58.25         3.91 o                         
   0  10   9        791.34        817.28        11.89 o                         
   1  10   9        694.38        724.08        38.99 o                         
   2  10   9          3.56          5.35         1.57 o                         
   3  10   9        309.46        325.19        14.24 o                         
   4  10   9         82.38         76.45         5.46 o                         
  -5  11   9          0.44          0.40         2.99 o                         
  -4  11   9         13.73         17.35         5.23 o                         
  -3  11   9          1.17          4.25         1.99 o                         
  -2  11   9          9.13         11.04         3.17 o                         
  -1  11   9          6.42         14.97         2.98 o                         
   0  11   9         41.27         33.63         2.93 o                         
   1  11   9          7.73          5.84         1.83 o                         
   2  11   9         27.53         28.29         2.88 o                         
   3  11   9          5.90          4.17         2.37 o                         
  -5  12   9        700.24        700.21        25.46 o                         
  -4  12   9          4.86          9.66         3.32 o                         
  -3  12   9        215.60        223.15        13.34 o                         
  -2  12   9        933.92        978.50        18.59 o                         
  -1  12   9          0.04          4.45         2.69 o                         
   0  12   9        803.60        839.46        16.33 o                         
   1  12   9         14.47         14.56         3.05 o                         
   2  12   9        307.17        280.80         7.77 o                         
   3  12   9          4.14          6.20         2.56 o                         
  -4  13   9          6.83          5.24         5.38 o                         
  -3  13   9        352.65        363.43        17.32 o                         
  -2  13   9        160.06        176.02        23.08 o                         
  -1  13   9         17.80         13.14         3.36 o                         
   0  13   9        145.09        197.49         9.65 o                         
   1  13   9        157.89        166.16         7.70 o                         
   2  13   9         98.87         99.38         5.14 o                         
  -2  14   9        130.63        140.03         8.00 o                         
  -1  14   9        469.77        454.03        13.45 o                         
   0  14   9        558.33        549.44        27.91 o                         
  -2 -16  10         29.75         27.96         3.21 o                         
  -1 -16  10        438.29        450.45        12.77 o                         
   0 -16  10        164.00        148.79        12.28 o                         
   1 -16  10          6.89          6.35         3.25 o                         
  -3 -15  10         92.07         87.33         6.71 o                         
  -2 -15  10         16.41         10.98         2.31 o                         
  -1 -15  10         27.26         24.96         3.56 o                         
   0 -15  10        106.29        110.49         4.58 o                         
   1 -15  10         49.92         44.36         3.33 o                         
   2 -15  10        138.36        131.38         5.63 o                         
   3 -15  10         97.31        106.19         5.37 o                         
  -4 -14  10        196.34        192.85         8.14 o                         
  -3 -14  10         36.04         42.95         3.73 o                         
  -2 -14  10        227.24        226.63         6.75 o                         
  -1 -14  10         48.25         43.38         3.27 o                         
   0 -14  10        237.79        218.03         6.96 o                         
   1 -14  10          0.78          1.37         1.68 o                         
   2 -14  10          0.37          2.05         2.10 o                         
   3 -14  10         78.53         59.65         3.52 o                         
   4 -14  10          0.58          0.23         2.27 o                         
  -5 -13  10        391.70        401.56        11.47 o                         
  -4 -13  10        122.96        121.76         6.33 o                         
  -3 -13  10        439.37        425.45        10.94 o                         
  -2 -13  10         11.87         16.78         2.86 o                         
  -1 -13  10          3.80          8.22         1.61 o                         
   0 -13  10        615.16        601.73        13.06 o                         
   1 -13  10        279.47        245.71         6.38 o                         
   2 -13  10         13.24          7.27         1.61 o                         
   3 -13  10        280.71        258.12         8.53 o                         
   4 -13  10          0.56          3.54         1.91 o                         
  -5 -12  10         81.74         78.24         5.17 o                         
  -4 -12  10        143.62        162.43         6.79 o                         
  -3 -12  10        207.62        190.37         7.02 o                         
  -2 -12  10         41.37         42.04         2.39 o                         
  -1 -12  10        815.41        828.45         9.20 o                         
   0 -12  10         52.22         70.45         3.10 o                         
   1 -12  10        186.81        196.73         5.55 o                         
   2 -12  10        148.85        140.08         4.39 o                         
   3 -12  10        488.23        482.66         8.41 o                         
   4 -12  10          4.23          3.87         1.81 o                         
   5 -12  10          2.62          7.73         2.49 o                         
  -6 -11  10        250.40        237.35         8.86 o                         
  -5 -11  10        205.41        228.26        15.46 o                         
  -4 -11  10          0.59          1.06         1.84 o                         
  -3 -11  10        140.46        126.51         4.15 o                         
  -2 -11  10        242.24        257.24         7.38 o                         
  -1 -11  10        538.47        516.13         4.98 o                         
   0 -11  10        158.84        155.18         3.72 o                         
   1 -11  10        138.13        135.17         3.69 o                         
   2 -11  10         59.75         77.86         2.86 o                         
   3 -11  10         58.60         70.24         4.47 o                         
   4 -11  10          0.10          3.34         1.63 o                         
   5 -11  10        144.51        136.67         7.17 o                         
  -6 -10  10          5.72          6.34         2.48 o                         
  -5 -10  10        367.77        387.10        12.34 o                         
  -4 -10  10        624.42        589.52        12.68 o                         
  -3 -10  10         16.25         18.23         1.73 o                         
  -2 -10  10        455.68        472.13         6.93 o                         
  -1 -10  10       2348.32       2276.76        37.80 o                         
   0 -10  10        348.55        318.88         6.61 o                         
   1 -10  10       2400.43       2359.43        13.29 o                         
   2 -10  10         97.02        105.19         3.16 o                         
   3 -10  10        417.10        412.69         6.46 o                         
   4 -10  10       1486.06       1473.34        16.23 o                         
   5 -10  10        168.36        183.28         6.32 o                         
  -7  -9  10        563.31        565.88        18.62 o                         
  -6  -9  10        285.18        268.51         8.84 o                         
  -5  -9  10          5.44          4.93         1.14 o                         
  -4  -9  10        256.98        245.48         3.80 o                         
  -3  -9  10         83.06         80.10         3.29 o                         
  -2  -9  10       1217.64       1173.76        16.11 o                         
  -1  -9  10         99.99         93.99         5.44 o                         
   0  -9  10         42.03         46.81         1.61 o                         
   1  -9  10       1885.28       1864.67        21.64 o                         
   2  -9  10        216.69        214.17         4.23 o                         
   3  -9  10        569.84        562.98         8.07 o                         
   4  -9  10        248.10        246.04         8.02 o                         
   5  -9  10        477.40        474.99        11.67 o                         
   6  -9  10         29.23         23.76         2.99 o                         
  -7  -8  10        156.93        174.43        11.35 o                         
  -6  -8  10        378.43        391.78        10.53 o                         
  -5  -8  10         12.00         14.09         1.28 o                         
  -4  -8  10       1219.88       1203.87        10.54 o                         
  -3  -8  10        193.43        199.20         5.76 o                         
  -2  -8  10         56.21         59.17         2.39 o                         
  -1  -8  10       1548.25       1523.79        15.05 o                         
   0  -8  10        280.83        277.58         3.69 o                         
   1  -8  10         72.95         67.84         1.87 o                         
   2  -8  10       2710.96       2743.10        17.55 o                         
   3  -8  10        212.81        216.35         4.45 o                         
   4  -8  10       1009.60       1052.81        11.41 o                         
   5  -8  10          3.93          0.80         1.67 o                         
   6  -8  10          0.03         -2.01         2.01 o                         
  -7  -7  10          1.27          6.50         3.69 o                         
  -6  -7  10          0.48         -2.38         2.82 o                         
  -5  -7  10         33.97         34.93         2.00 o                         
  -4  -7  10         45.96         47.56         2.61 o                         
  -3  -7  10         44.16         42.52         2.05 o                         
  -2  -7  10          2.43          7.64         1.21 o                         
  -1  -7  10        209.19        215.69         4.11 o                         
   0  -7  10         95.93         90.26         1.75 o                         
   1  -7  10        152.28        144.98         3.30 o                         
   2  -7  10        472.90        476.08         4.96 o                         
   3  -7  10        198.72        180.69         5.00 o                         
   4  -7  10          3.59          3.37         1.28 o                         
   5  -7  10          9.24          6.02         1.84 o                         
   6  -7  10          2.03          0.79         1.88 o                         
  -7  -6  10          3.19          4.39         2.03 o                         
  -6  -6  10        436.97        417.97         7.27 o                         
  -5  -6  10        226.83        225.01         3.99 o                         
  -4  -6  10        863.88        860.68        14.49 o                         
  -3  -6  10       1249.55       1268.80        12.47 o                         
  -2  -6  10         65.50         78.22         2.52 o                         
  -1  -6  10         55.29         46.88         1.70 o                         
   0  -6  10          6.67         11.91         0.88 o                         
   1  -6  10        320.81        326.16         5.04 o                         
   2  -6  10        699.78        702.56         6.29 o                         
   3  -6  10        747.15        763.66         7.93 o                         
   4  -6  10        140.62        137.09         4.25 o                         
   5  -6  10         67.85         68.94         3.67 o                         
   6  -6  10         42.21         53.01        11.59 o                         
  -7  -5  10        140.28        133.64         6.19 o                         
  -6  -5  10        400.28        375.24         7.68 o                         
  -5  -5  10        194.15        188.86         4.81 o                         
  -4  -5  10        506.75        500.34         4.89 o                         
  -3  -5  10        571.98        589.51         6.62 o                         
  -2  -5  10       1802.06       1779.95        12.58 o                         
  -1  -5  10        292.63        312.72         3.95 o                         
   0  -5  10        374.01        399.91         3.65 o                         
   1  -5  10        355.26        314.73         3.22 o                         
   2  -5  10       1549.15       1519.74        11.98 o                         
   3  -5  10       1235.06       1270.04         8.87 o                         
   4  -5  10         83.04         79.18         3.70 o                         
   5  -5  10         74.54         87.39         5.16 o                         
   6  -5  10          9.49         19.75         3.31 o                         
  -8  -4  10        105.72        104.82         5.72 o                         
  -7  -4  10         40.09         39.11         3.68 o                         
  -6  -4  10        374.33        383.46         5.94 o                         
  -5  -4  10       1315.58       1297.77        11.24 o                         
  -4  -4  10        395.27        423.20         4.48 o                         
  -3  -4  10       1597.29       1559.99         9.04 o                         
  -2  -4  10        101.05        104.60         2.23 o                         
  -1  -4  10          5.94          6.36         0.72 o                         
   0  -4  10       1550.48       1536.41         8.25 o                         
   1  -4  10        216.85        198.98         3.23 o                         
   2  -4  10        870.45        824.74         6.28 o                         
   3  -4  10         25.32         24.72         1.44 o                         
   4  -4  10       1219.60       1162.22        12.95 o                         
   5  -4  10        776.79        774.50        16.00 o                         
   6  -4  10         16.03         15.50         3.42 o                         
  -8  -3  10         34.84         33.45         5.06 o                         
  -7  -3  10         13.82         12.38         1.79 o                         
  -6  -3  10        234.11        227.75         4.71 o                         
  -5  -3  10        269.48        269.79         3.16 o                         
  -4  -3  10         89.80         93.33         2.02 o                         
  -3  -3  10          0.05          0.60         0.49 o                         
  -2  -3  10        145.86        177.33         2.67 o                         
  -1  -3  10        785.26        717.17        20.40 o                         
   0  -3  10        100.77         98.51         2.73 o                         
   1  -3  10        711.08        727.99         5.29 o                         
   2  -3  10        210.25        198.73         2.91 o                         
   3  -3  10          0.88          2.30         0.83 o                         
   4  -3  10        383.44        394.00         8.15 o                         
   5  -3  10         17.12         13.33         1.79 o                         
   6  -3  10        714.10        744.68        26.31 o                         
   7  -3  10          1.31          3.68         2.39 o                         
  -8  -2  10          4.11          6.69         2.52 o                         
  -7  -2  10         91.26         89.07         3.99 o                         
  -6  -2  10          6.74          6.76         1.45 o                         
  -5  -2  10        527.91        513.25         5.84 o                         
  -4  -2  10        518.72        522.96         4.81 o                         
  -3  -2  10       1803.02       1766.46        20.49 o                         
  -2  -2  10        987.88       1009.93         5.88 o                         
  -1  -2  10        189.78        194.58         2.65 o                         
   0  -2  10        114.10        106.57         2.22 o                         
   1  -2  10        403.86        407.60         3.68 o                         
   2  -2  10        988.11        937.57         7.68 o                         
   3  -2  10        185.37        173.49         3.30 o                         
   4  -2  10        152.97        152.99         3.73 o                         
   5  -2  10        452.53        444.91         7.40 o                         
   6  -2  10         49.79         52.28         3.71 o                         
   7  -2  10          0.01          4.05         4.28 o                         
  -8  -1  10         68.13         59.50         4.78 o                         
  -7  -1  10        304.03        301.85         7.08 o                         
  -6  -1  10        607.08        608.75         8.33 o                         
  -5  -1  10        247.47        231.06         4.72 o                         
  -4  -1  10         12.06          7.21         0.52 o                         
  -3  -1  10       1099.86       1076.89         6.51 o                         
  -2  -1  10         88.15        103.37         2.25 o                         
  -1  -1  10         29.41         24.09         0.99 o                         
   0  -1  10         35.24         32.56         1.40 o                         
   1  -1  10       1067.57       1057.30         7.48 o                         
   2  -1  10         21.06         27.87         1.32 o                         
   3  -1  10        265.15        258.28         4.03 o                         
   4  -1  10        115.34        103.77         3.15 o                         
   5  -1  10        615.81        578.40         8.39 o                         
   6  -1  10        770.35        795.35        44.38 o                         
   7  -1  10         48.81         52.52         5.01 o                         
  -8   0  10         48.67         45.82         4.20 o                         
  -7   0  10        329.06        326.54         7.47 o                         
  -6   0  10        498.96        475.16         7.52 o                         
  -5   0  10       2333.65       2364.07        17.09 o                         
  -4   0  10          4.86          5.74         0.91 o                         
  -3   0  10          0.58          0.82         0.53 o                         
  -2   0  10        130.18        130.49         2.25 o                         
  -1   0  10        376.29        372.12         5.30 o                         
   0   0  10         40.45         36.72         2.62 o                         
   1   0  10       1077.55       1061.09         6.87 o                         
   2   0  10         74.76         70.89         2.01 o                         
   3   0  10        731.85        702.94         7.76 o                         
   4   0  10        565.01        561.38         7.04 o                         
   5   0  10        115.38        106.91         4.65 o                         
   6   0  10         10.21          6.36         2.09 o                         
  -8   1  10        286.16        258.91        10.35 o                         
  -7   1  10        248.72        248.91         6.71 o                         
  -6   1  10        275.46        275.39         8.01 o                         
  -5   1  10          0.29          0.61         1.17 o                         
  -4   1  10       3162.95       3100.85        32.83 o                         
  -3   1  10          1.91          1.39         0.76 o                         
  -2   1  10         31.34         34.13         1.02 o                         
  -1   1  10       3098.32       2824.14        15.86 o                         
   0   1  10        362.54        362.23         5.40 o                         
   1   1  10       3330.95       3378.41        22.13 o                         
   2   1  10          1.49          1.93         0.84 o                         
   3   1  10         87.03         85.38         3.22 o                         
   4   1  10         75.83         75.09         3.60 o                         
   5   1  10         81.33         82.37         3.09 o                         
   6   1  10         83.78         90.59         4.68 o                         
  -8   2  10        181.60        158.82         5.88 o                         
  -7   2  10        525.62        529.19         9.82 o                         
  -6   2  10         42.60         43.23         2.51 o                         
  -5   2  10         74.74         72.66         4.80 o                         
  -4   2  10        354.56        335.90         5.34 o                         
  -3   2  10        677.10        712.03         5.05 o                         
  -2   2  10       1368.11       1402.04         9.80 o                         
  -1   2  10          7.98          9.24         0.68 o                         
   0   2  10        140.11        123.88         1.92 o                         
   1   2  10         87.02         78.29         1.83 o                         
   2   2  10        389.82        404.00         8.37 o                         
   3   2  10        336.06        335.16         6.01 o                         
   4   2  10        304.54        283.17         5.62 o                         
   5   2  10         23.73         21.91         1.96 o                         
   6   2  10        688.05        687.54        15.32 o                         
  -8   3  10        244.66        248.95         9.30 o                         
  -7   3  10         17.51         19.73         3.44 o                         
  -6   3  10         59.28         57.03         2.90 o                         
  -5   3  10         25.23         25.89         1.89 o                         
  -4   3  10        874.10        856.09         9.85 o                         
  -3   3  10         37.20         32.70         1.15 o                         
  -2   3  10          0.50          0.61         0.49 o                         
  -1   3  10       1730.86       1779.29        18.95 o                         
   0   3  10        634.17        633.42         4.66 o                         
   1   3  10       1972.24       2000.59        11.81 o                         
   2   3  10       1853.24       1868.85        14.21 o                         
   3   3  10         35.05         34.09         2.18 o                         
   4   3  10       1450.40       1475.34        53.61 o                         
   5   3  10        222.90        220.62         8.30 o                         
   6   3  10        242.35        240.59        14.54 o                         
  -7   4  10        132.86        144.81         5.51 o                         
  -6   4  10        272.57        275.98         7.87 o                         
  -5   4  10          3.93          1.08         1.11 o                         
  -4   4  10         35.54         40.94         2.58 o                         
  -3   4  10        128.66        141.33         3.24 o                         
  -2   4  10       2636.12       2682.97        24.26 o                         
  -1   4  10          5.75          5.67         0.74 o                         
   0   4  10        293.83        286.14         4.13 o                         
   1   4  10        395.69        385.68         4.02 o                         
   2   4  10        359.40        362.89         5.71 o                         
   3   4  10         13.88         17.05         1.56 o                         
   4   4  10          0.06          1.10         1.95 o                         
   6   4  10         12.50         10.75         3.28 o                         
  -7   5  10         34.83         37.67         3.25 o                         
  -6   5  10        186.07        188.50         5.89 o                         
  -5   5  10        341.21        344.85         6.26 o                         
  -4   5  10        371.71        348.58         5.73 o                         
  -3   5  10        752.74        785.34         5.33 o                         
  -2   5  10        367.39        353.95         4.66 o                         
  -1   5  10       1853.22       1875.70        10.13 o                         
   0   5  10         82.68         73.11         2.30 o                         
   1   5  10       1100.04       1008.83        14.11 o                         
   2   5  10       1012.45        983.05         7.53 o                         
   3   5  10         17.74         18.99         1.64 o                         
   4   5  10       2499.53       2487.69        14.73 o                         
   5   5  10        281.46        277.75         7.12 o                         
   6   5  10        408.72        386.59        11.90 o                         
  -7   6  10        152.66        144.94         6.44 o                         
  -6   6  10          8.49         10.39         3.71 o                         
  -5   6  10        122.27        114.78         4.85 o                         
  -4   6  10        114.81        136.32         2.70 o                         
  -3   6  10        835.49        860.08        13.37 o                         
  -2   6  10         55.41         81.30         2.34 o                         
  -1   6  10         28.88         39.83         1.70 o                         
   0   6  10         50.15         57.42         3.13 o                         
   1   6  10       1985.91       2014.81        12.68 o                         
   2   6  10          8.92          9.01         1.23 o                         
   3   6  10          1.97          2.47         1.18 o                         
   4   6  10          8.79          9.87         1.36 o                         
   5   6  10        244.19        247.15         7.02 o                         
  -7   7  10         17.22         18.42         3.10 o                         
  -6   7  10         21.16         15.41         2.29 o                         
  -5   7  10        274.68        264.67         6.39 o                         
  -4   7  10         31.40         33.95         1.55 o                         
  -3   7  10        318.28        344.65         5.29 o                         
  -2   7  10        207.86        221.84         3.77 o                         
  -1   7  10         71.02         83.12         2.43 o                         
   0   7  10        209.16        213.72         4.75 o                         
   1   7  10         41.73         33.65         2.86 o                         
   2   7  10       1109.97       1180.99        11.15 o                         
   3   7  10       1022.41       1025.26        10.04 o                         
   4   7  10        232.61        229.29         5.24 o                         
   5   7  10          4.49          6.88         2.10 o                         
  -6   8  10         31.62         32.52         2.90 o                         
  -5   8  10         85.25         84.06         5.06 o                         
  -4   8  10        755.68        741.94         7.67 o                         
  -3   8  10        133.35        139.25         4.26 o                         
  -2   8  10        579.14        600.17         6.87 o                         
  -1   8  10         46.58         49.51         2.16 o                         
   0   8  10        404.40        439.30         7.10 o                         
   1   8  10        990.75        992.95        12.40 o                         
   2   8  10         49.10         56.59         1.97 o                         
   3   8  10        120.73        124.66         3.57 o                         
   4   8  10         30.32         32.37         2.29 o                         
   5   8  10         36.69         37.08         5.74 o                         
  -6   9  10        260.33        228.91        12.98 o                         
  -5   9  10       1044.21       1101.18        56.94 o                         
  -4   9  10         45.11         47.78         4.75 o                         
  -3   9  10        990.97       1084.56        21.71 o                         
  -2   9  10        160.39        148.74         4.20 o                         
  -1   9  10         59.50         56.83         3.44 o                         
   0   9  10         81.86         94.12         4.79 o                         
   1   9  10         52.96         57.12         3.38 o                         
   2   9  10        252.15        251.67         6.73 o                         
   3   9  10         13.39         17.32         2.41 o                         
   4   9  10         14.25         17.42         3.44 o                         
  -5  10  10        240.88        256.44        26.27 o                         
  -4  10  10        118.23        130.24         7.30 o                         
  -3  10  10        257.54        255.15        10.79 o                         
  -2  10  10        509.92        523.36        10.64 o                         
  -1  10  10         11.20          9.08         1.60 o                         
   0  10  10        823.29        799.92        12.00 o                         
   1  10  10        507.20        544.74        15.43 o                         
   2  10  10         56.22         51.09         3.45 o                         
   3  10  10       1327.52       1354.16        16.03 o                         
   4  10  10        204.81        175.89        10.58 o                         
  -5  11  10         55.55         59.02         6.79 o                         
  -4  11  10       1170.27       1250.60        22.21 o                         
  -3  11  10       1309.51       1410.96        22.73 o                         
  -2  11  10          1.09          5.61         2.65 o                         
  -1  11  10        933.86        956.13        23.23 o                         
   0  11  10        986.09       1009.59        14.15 o                         
   1  11  10        216.67        221.31         7.03 o                         
   2  11  10        191.02        188.10         7.50 o                         
   3  11  10          3.77          2.52         2.82 o                         
  -4  12  10         83.21         88.72         6.68 o                         
  -3  12  10        195.57        209.22         9.39 o                         
  -2  12  10          6.05         10.07         6.17 o                         
  -1  12  10        124.44        113.67         6.66 o                         
   0  12  10        290.99        306.50        10.34 o                         
   1  12  10        404.40        430.17         9.72 o                         
   2  12  10        845.34        845.84        16.93 o                         
  -3  13  10          0.97         -0.75         3.50 o                         
  -2  13  10         44.64         45.59         5.14 o                         
  -1  13  10       1300.76       1395.90        31.33 o                         
   0  13  10         14.24         15.01         3.53 o                         
   1  13  10        258.71        278.40        11.26 o                         
  -1 -16  11          0.07         -2.57         3.01 o                         
   0 -16  11         13.10         16.27         3.65 o                         
  -3 -15  11         38.06         36.79         4.42 o                         
  -2 -15  11        839.02        858.63        16.51 o                         
  -1 -15  11         72.00         97.44         6.12 o                         
   0 -15  11         66.61         70.10         5.37 o                         
   1 -15  11        849.43        888.69        14.72 o                         
   2 -15  11         98.15        107.48         5.40 o                         
  -4 -14  11         27.23         28.66         9.79 o                         
  -3 -14  11          3.26          1.77         4.27 o                         
  -2 -14  11        310.40        330.86         8.21 o                         
  -1 -14  11        322.25        290.56        14.00 o                         
   0 -14  11        103.45        103.97         4.17 o                         
   1 -14  11         32.18         23.34         2.25 o                         
   2 -14  11        106.90         98.66         4.11 o                         
   3 -14  11          6.63          9.82         3.44 o                         
  -4 -13  11        484.80        490.00        12.17 o                         
  -3 -13  11        147.03        147.93         6.65 o                         
  -2 -13  11        372.37        408.00         8.70 o                         
  -1 -13  11        488.51        468.17         6.59 o                         
   0 -13  11        319.98        320.06         7.79 o                         
   1 -13  11       1982.90       2047.57        27.44 o                         
   2 -13  11         78.34         76.03         6.76 o                         
   3 -13  11         14.76         10.44         2.39 o                         
   4 -13  11         97.69        116.37         6.18 o                         
  -5 -12  11         15.84         12.11         4.14 o                         
  -4 -12  11        138.68        141.51         6.45 o                         
  -3 -12  11         42.73         55.04         4.17 o                         
  -2 -12  11        194.37        163.61         7.17 o                         
  -1 -12  11          5.96          5.24         0.77 o                         
   0 -12  11         63.46         69.64         2.71 o                         
   1 -12  11          5.77          6.23         1.81 o                         
   2 -12  11        718.41        714.96        10.76 o                         
   3 -12  11        222.43        209.25         5.71 o                         
   4 -12  11        140.01        148.05         5.19 o                         
  -6 -11  11        152.05        157.63        10.13 o                         
  -5 -11  11        205.33        213.73        14.56 o                         
  -4 -11  11        132.16        118.30         5.68 o                         
  -3 -11  11         14.83         21.22         2.63 o                         
  -2 -11  11        103.82         92.20         4.74 o                         
  -1 -11  11        470.51        451.87        10.36 o                         
   0 -11  11        250.24        244.39         4.47 o                         
   1 -11  11        886.71        916.36        10.51 o                         
   2 -11  11         85.92         84.08         3.00 o                         
   3 -11  11         15.31         22.33         2.42 o                         
   4 -11  11        554.15        558.88         9.42 o                         
   5 -11  11          5.78          8.34         2.36 o                         
  -6 -10  11        678.69        653.43        31.27 o                         
  -5 -10  11        436.51        454.15        10.95 o                         
  -4 -10  11        104.81         95.97         3.91 o                         
  -3 -10  11        109.63        116.65         4.21 o                         
  -2 -10  11        285.14        284.40         6.31 o                         
  -1 -10  11        666.42        708.17        12.47 o                         
   0 -10  11        724.05        748.94        11.01 o                         
   1 -10  11          5.09          5.00         1.12 o                         
   2 -10  11        124.73        138.86         6.10 o                         
   3 -10  11         15.94         16.03         1.71 o                         
   4 -10  11          0.79          0.65         1.66 o                         
   5 -10  11        229.52        254.02         7.51 o                         
  -6  -9  11        549.63        575.56        12.72 o                         
  -5  -9  11         20.28         20.77         1.94 o                         
  -4  -9  11        184.08        176.54         4.94 o                         
  -3  -9  11        505.36        509.88        10.10 o                         
  -2  -9  11         42.84         44.89         2.57 o                         
  -1  -9  11        581.19        574.09         7.61 o                         
   0  -9  11       1470.43       1447.02         9.35 o                         
   1  -9  11        192.52        202.09         4.29 o                         
   2  -9  11        169.79        194.07         4.10 o                         
   3  -9  11         34.94         34.16         2.07 o                         
   4  -9  11        128.11        136.03         5.16 o                         
   5  -9  11        271.45        288.71         7.74 o                         
  -7  -8  11         94.08         94.29        11.55 o                         
  -6  -8  11         16.61         14.36         2.62 o                         
  -5  -8  11        108.65        104.49         3.42 o                         
  -4  -8  11         72.83         68.10         3.50 o                         
  -3  -8  11        263.13        256.37         5.57 o                         
  -2  -8  11        994.59       1026.01         9.63 o                         
  -1  -8  11         21.64         30.67         1.68 o                         
   0  -8  11         40.61         41.68         2.17 o                         
   1  -8  11       1363.37       1378.55        11.39 o                         
   2  -8  11        320.91        341.60         5.16 o                         
   3  -8  11       1393.87       1403.51        11.28 o                         
   4  -8  11         40.45         46.58         3.14 o                         
   5  -8  11         35.18         31.09         2.95 o                         
   6  -8  11         48.84         44.36         5.97 o                         
  -7  -7  11         10.72          9.73         4.30 o                         
  -6  -7  11       1442.23       1555.83        29.93 o                         
  -5  -7  11          0.22          3.46         1.40 o                         
  -4  -7  11         16.86         17.42         1.52 o                         
  -3  -7  11        386.54        378.81         5.85 o                         
  -2  -7  11        410.91        371.11         6.87 o                         
  -1  -7  11        245.57        240.23         4.15 o                         
   0  -7  11        272.47        270.91         5.22 o                         
   1  -7  11          1.96          4.15         0.93 o                         
   2  -7  11         70.33         66.25         2.11 o                         
   3  -7  11        122.03        119.18         4.02 o                         
   4  -7  11        477.44        462.47         7.74 o                         
   5  -7  11        168.37        151.38         5.50 o                         
   6  -7  11         58.20         43.58         6.14 o                         
  -7  -6  11        155.22        149.98        10.09 o                         
  -6  -6  11        138.73        137.73         9.76 o                         
  -5  -6  11        531.90        539.81         8.09 o                         
  -4  -6  11        888.18        892.37        10.66 o                         
  -3  -6  11          2.70          3.36         0.99 o                         
  -2  -6  11        614.75        592.39         5.97 o                         
  -1  -6  11        370.21        335.37         4.47 o                         
   0  -6  11       3973.94       3976.77        31.07 o                         
   1  -6  11        538.34        544.85         4.93 o                         
   2  -6  11        477.45        459.49         5.53 o                         
   3  -6  11       1631.99       1659.47        10.56 o                         
   4  -6  11        601.19        590.20        11.20 o                         
   5  -6  11        591.86        622.57        21.39 o                         
   6  -6  11        119.47        121.96         9.62 o                         
  -7  -5  11        562.51        556.34        38.11 o                         
  -6  -5  11          0.35          1.54         1.34 o                         
  -5  -5  11          0.13          0.51         0.78 o                         
  -4  -5  11       1117.89       1151.75        14.89 o                         
  -3  -5  11       1586.85       1558.45         9.57 o                         
  -2  -5  11        679.19        697.64         6.11 o                         
  -1  -5  11         10.24          6.95         0.81 o                         
   0  -5  11       1984.75       2005.23         9.30 o                         
   1  -5  11         30.01         27.76         1.07 o                         
   2  -5  11       1123.59       1057.25         7.41 o                         
   3  -5  11          5.09          5.65         1.01 o                         
   4  -5  11        251.04        231.47         6.14 o                         
   5  -5  11          1.90          0.31         2.12 o                         
   6  -5  11        484.18        482.97        13.44 o                         
  -7  -4  11        338.35        339.87         7.15 o                         
  -6  -4  11        138.20        134.77         3.23 o                         
  -5  -4  11          7.43          9.68         1.03 o                         
  -4  -4  11         22.01         18.89         1.14 o                         
  -3  -4  11          0.29          0.72         0.73 o                         
  -2  -4  11          0.72          2.59         0.64 o                         
  -1  -4  11       1918.44       1901.94         9.07 o                         
   0  -4  11         89.11         80.67         1.47 o                         
   1  -4  11       1024.80       1031.81         6.19 o                         
   2  -4  11        328.18        322.83         4.06 o                         
   3  -4  11       1728.44       1740.37        11.46 o                         
   4  -4  11         69.62         71.11         3.22 o                         
   5  -4  11         71.35         81.11         3.95 o                         
   6  -4  11        430.46        461.00        12.32 o                         
  -7  -3  11          3.68          6.13         1.71 o                         
  -6  -3  11          8.31          8.87         1.90 o                         
  -5  -3  11        300.84        303.41         3.83 o                         
  -4  -3  11        295.61        297.92         5.02 o                         
  -3  -3  11          0.42          1.59         0.48 o                         
  -2  -3  11        158.10        168.42         3.07 o                         
  -1  -3  11         88.03         84.26         2.61 o                         
   0  -3  11        173.97        149.79         5.89 o                         
   1  -3  11        152.23        144.01         2.84 o                         
   2  -3  11        440.33        405.02         4.25 o                         
   3  -3  11       1090.28       1082.10         9.02 o                         
   4  -3  11         46.34         54.84         2.44 o                         
   5  -3  11        660.99        637.47         9.85 o                         
   6  -3  11          6.40          5.77         2.71 o                         
  -8  -2  11         31.61         21.03         3.31 o                         
  -7  -2  11       1407.43       1406.50        18.74 o                         
  -6  -2  11         74.12         75.32         3.50 o                         
  -5  -2  11         41.27         43.68         2.05 o                         
  -4  -2  11       1137.59       1118.31         6.80 o                         
  -3  -2  11        157.53        162.54         3.57 o                         
  -2  -2  11        297.05        294.00         5.18 o                         
  -1  -2  11        114.66        116.23         2.19 o                         
   0  -2  11         36.17         35.83         2.03 o                         
   1  -2  11       1919.33       1860.96         9.61 o                         
   2  -2  11       1211.61       1159.68         7.97 o                         
   3  -2  11        176.66        163.88         3.60 o                         
   4  -2  11         32.11         35.86         2.77 o                         
   5  -2  11         11.93         10.90         1.83 o                         
   6  -2  11        228.77        227.18         9.97 o                         
  -8  -1  11         81.88         73.76         5.03 o                         
  -7  -1  11        158.35        154.44         5.76 o                         
  -6  -1  11        162.06        151.71         4.89 o                         
  -5  -1  11        539.88        550.57         8.08 o                         
  -4  -1  11         87.94         80.38         2.03 o                         
  -3  -1  11       2101.06       2056.91        15.75 o                         
  -2  -1  11        498.57        493.20         6.11 o                         
  -1  -1  11        900.99        894.40        14.33 o                         
   0  -1  11        264.23        280.75         3.98 o                         
   1  -1  11        764.59        759.84         9.85 o                         
   2  -1  11        406.97        402.87         4.26 o                         
   3  -1  11        120.69        121.10         3.15 o                         
   4  -1  11        474.05        438.52         8.28 o                         
   5  -1  11         14.31         11.45         1.62 o                         
   6  -1  11         17.89         21.10         3.57 o                         
  -8   0  11        142.62        137.77         6.75 o                         
  -7   0  11         23.04         29.58         2.69 o                         
  -6   0  11        172.90        154.89         4.64 o                         
  -5   0  11        854.04        845.14        11.64 o                         
  -4   0  11       1483.81       1440.91        10.38 o                         
  -3   0  11        263.11        255.78         4.21 o                         
  -2   0  11        657.08        665.46         6.29 o                         
  -1   0  11       1370.47       1318.20         8.33 o                         
   0   0  11        551.70        518.72         7.71 o                         
   1   0  11       3497.18       3455.05        14.36 o                         
   2   0  11        138.28        141.03         3.17 o                         
   3   0  11          8.07          6.33         1.08 o                         
   4   0  11        307.43        311.02         9.84 o                         
   5   0  11         35.68         37.82         2.35 o                         
   6   0  11         57.78         49.93         5.21 o                         
  -8   1  11         24.94         25.89         2.93 o                         
  -7   1  11        213.82        214.56         8.89 o                         
  -6   1  11        117.90        115.87         3.89 o                         
  -5   1  11         20.81         18.84         1.87 o                         
  -4   1  11        357.93        355.27         5.92 o                         
  -3   1  11        266.72        264.12         4.28 o                         
  -2   1  11       2065.40       2086.48         9.47 o                         
  -1   1  11         64.44         62.59         1.80 o                         
   0   1  11        404.73        387.90         4.71 o                         
   1   1  11         61.99         49.26         1.58 o                         
   2   1  11       1364.03       1400.63         9.33 o                         
   3   1  11        132.66        131.17         3.18 o                         
   4   1  11        306.51        293.23         5.97 o                         
   5   1  11        630.82        637.42         9.76 o                         
   6   1  11         80.53         68.64         4.38 o                         
  -7   2  11         64.77         63.01         3.62 o                         
  -6   2  11        355.27        351.37         7.55 o                         
  -5   2  11        496.15        495.29         9.33 o                         
  -4   2  11        920.38        932.25        10.15 o                         
  -3   2  11         72.02         64.89         1.93 o                         
  -2   2  11          6.24          6.92         0.62 o                         
  -1   2  11       4853.30       4998.76        17.11 o                         
   0   2  11       2153.70       2132.65        13.13 o                         
   1   2  11        549.07        551.43         6.58 o                         
   2   2  11         98.54         99.73         3.47 o                         
   3   2  11        585.23        569.57         8.18 o                         
   4   2  11       1548.64       1516.21        13.41 o                         
   5   2  11        868.77        892.60        13.73 o                         
   6   2  11        385.01        389.07        11.94 o                         
  -7   3  11        288.59        293.41         7.56 o                         
  -6   3  11         51.24         54.62         2.88 o                         
  -5   3  11        596.93        559.03         7.81 o                         
  -4   3  11        102.15        110.84         4.77 o                         
  -3   3  11        646.44        698.16         6.03 o                         
  -2   3  11        238.32        215.39         3.44 o                         
  -1   3  11        379.59        365.24         7.34 o                         
   0   3  11        889.81        901.64         9.17 o                         
   1   3  11       1723.81       1757.48        11.72 o                         
   2   3  11        488.25        500.96        10.59 o                         
   3   3  11       1312.92       1325.62        19.91 o                         
   4   3  11        289.22        290.95        18.43 o                         
   5   3  11        351.35        342.04        15.57 o                         
   6   3  11        379.30        420.82        16.88 o                         
  -7   4  11        217.22        197.88         6.43 o                         
  -6   4  11        643.34        638.85        12.55 o                         
  -5   4  11         31.85         26.31         1.94 o                         
  -4   4  11        198.15        241.29         5.70 o                         
  -3   4  11         73.30         69.62         3.86 o                         
  -2   4  11        630.84        699.50         5.82 o                         
  -1   4  11          1.58          0.22         0.90 o                         
   0   4  11         18.29         19.73         1.64 o                         
   1   4  11        866.69        890.07         6.19 o                         
   2   4  11          9.65          9.40         1.52 o                         
   3   4  11       2429.47       2385.52        15.50 o                         
   4   4  11          0.81          2.43         1.67 o                         
  -7   5  11          6.44          8.17         2.23 o                         
  -6   5  11          1.07          0.77         1.60 o                         
  -5   5  11       2308.12       2276.33        19.84 o                         
  -4   5  11         65.59         68.43         5.63 o                         
  -3   5  11        996.74        947.88         8.81 o                         
  -2   5  11         50.61         63.54         2.14 o                         
  -1   5  11       1160.86       1236.75        11.01 o                         
   0   5  11       1957.28       1918.94        11.74 o                         
   1   5  11         75.76         52.42         3.61 o                         
   2   5  11        275.03        280.09         5.20 o                         
   3   5  11         58.11         58.39         2.62 o                         
   4   5  11        401.00        411.52         7.57 o                         
   5   5  11        367.34        369.82        10.89 o                         
  -7   6  11        551.08        563.10        10.86 o                         
  -6   6  11         78.13         91.36         4.27 o                         
  -5   6  11         73.84         62.02         3.15 o                         
  -4   6  11          6.96          7.00         1.05 o                         
  -3   6  11       2098.50       2169.46        11.57 o                         
  -2   6  11        690.79        729.51        12.06 o                         
  -1   6  11        215.93        212.06         4.54 o                         
   0   6  11         59.02         79.28         2.86 o                         
   1   6  11       2295.07       2267.25        17.45 o                         
   2   6  11         17.84         20.61         1.47 o                         
   3   6  11          8.57          9.76         1.60 o                         
   4   6  11        161.02        162.65         4.53 o                         
   5   6  11        822.56        802.46        12.42 o                         
  -6   7  11        709.92        697.00        11.32 o                         
  -5   7  11        214.87        229.90         9.20 o                         
  -4   7  11         81.05         78.78         2.14 o                         
  -3   7  11        494.74        520.62         7.07 o                         
  -2   7  11        856.50        956.20         8.34 o                         
  -1   7  11       2811.15       2713.36        19.12 o                         
   0   7  11         23.14         26.38         2.01 o                         
   1   7  11        319.10        324.27         7.04 o                         
   2   7  11         33.45         27.44         1.49 o                         
   3   7  11       2439.56       2528.32        24.57 o                         
   4   7  11        270.29        259.53         6.26 o                         
   5   7  11          5.98          1.53         3.38 o                         
  -6   8  11         51.19         48.52         4.87 o                         
  -5   8  11         58.24         49.40         7.03 o                         
  -4   8  11        787.68        836.47        12.49 o                         
  -3   8  11         70.37         90.51         3.46 o                         
  -2   8  11         12.59         15.94         2.05 o                         
  -1   8  11         65.94         59.00         2.80 o                         
   0   8  11        252.63        256.63         6.71 o                         
   1   8  11        698.84        761.69        13.00 o                         
   2   8  11         15.39         14.79         2.22 o                         
   3   8  11        163.98        160.93         7.30 o                         
   4   8  11        211.75        212.32         8.28 o                         
  -6   9  11        316.67        318.33        11.29 o                         
  -5   9  11         55.70         56.49         5.29 o                         
  -4   9  11        142.96        121.14         6.93 o                         
  -3   9  11        988.80       1028.25        12.01 o                         
  -2   9  11        131.06        146.50         5.24 o                         
  -1   9  11       1741.25       1856.35        17.85 o                         
   0   9  11          6.81          7.34         1.73 o                         
   1   9  11         51.36         44.28         3.17 o                         
   2   9  11        147.56        158.28         5.58 o                         
   3   9  11        554.43        542.00        12.75 o                         
   4   9  11         45.90         55.75         6.38 o                         
  -5  10  11         66.44         76.20         6.28 o                         
  -4  10  11        614.47        641.79        22.27 o                         
  -3  10  11        101.05         99.71        14.27 o                         
  -2  10  11        627.23        615.66        14.16 o                         
  -1  10  11          4.60          1.26         1.67 o                         
   0  10  11        802.91        833.58        12.63 o                         
   1  10  11        330.52        348.88         8.30 o                         
   2  10  11         14.46         20.91         2.63 o                         
   3  10  11        147.13        146.98         5.66 o                         
  -4  11  11        184.27        200.78         9.43 o                         
  -3  11  11        488.25        498.75        22.78 o                         
  -2  11  11         22.01         29.75         4.12 o                         
  -1  11  11        206.18        223.43         8.84 o                         
   0  11  11          6.12          6.46         2.23 o                         
   1  11  11         21.89         33.91         3.16 o                         
   2  11  11        556.16        578.04        13.69 o                         
  -3  12  11        917.77       1009.88        65.19 o                         
  -2  12  11        210.79        197.51        20.96 o                         
  -1  12  11         50.32         46.82         7.54 o                         
   0  12  11        336.03        363.57        11.13 o                         
   1  12  11         63.06         60.87         4.22 o
[truncated: 126,120 more chars]
