# Supplementary material for: Expected and unexpected products of reactions of 2-hydrazinylbenzo­thia­zole with 3-nitro­benzene­sulfonyl chloride in different solvents
Source: Acta Crystallogr E Crystallogr Commun. 2018 Apr 17;74(Pt 5):673–7. doi: 10.1107/S2056989018005595 (PMC5947485; doi:10.1107/S2056989018005595)
Supplement: Supplementary file 4 [file e-74-00673-IIIsup4.hkl]

data_III                                                                        
_shelx_title '    85c for Jim'                                                  
_shelx_refln_list_code          4                                               
_shelx_F_calc_maximum      114.70                                               
_exptl_crystal_F_000       568.00                                               
_reflns_d_resolution_high  0.7681                                               
                                                                                
loop_                                                                           
 _space_group_symop_operation_xyz                                               
 'x, y, z'                                                                      
 '-x, -y, -z'                                                                   
                                                                                
_cell_length_a    10.0399                                                       
_cell_length_b    10.7585                                                       
_cell_length_c    11.3372                                                       
_cell_angle_alpha  85.607                                                       
_cell_angle_beta   71.369                                                       
_cell_angle_gamma  77.115                                                       
                                                                                
_shelx_F_squared_multiplier     1.000                                           
                                                                                
loop_                                                                           
 _refln_index_h                                                                 
 _refln_index_k                                                                 
 _refln_index_l                                                                 
 _refln_F_squared_calc                                                          
 _refln_F_squared_meas                                                          
 _refln_F_squared_sigma                                                         
 _refln_observed_status                                                         
   1   0   0        157.21         34.58        33.56 o                         
   2   0   0       2529.23       2321.90        29.56 o                         
   3   0   0        179.71        186.90         2.80 o                         
   4   0   0       3831.49       3766.09        27.55 o                         
   5   0   0        460.36        445.05         5.68 o                         
   6   0   0        550.38        493.71        15.79 o                         
   7   0   0       1210.33       1187.62        10.91 o                         
   8   0   0        172.06        173.58         3.84 o                         
   9   0   0        130.87        126.51         4.99 o                         
  10   0   0        416.81        435.62         9.20 o                         
  11   0   0        411.96        411.81        11.48 o                         
  12   0   0        106.46         94.44         5.57 o                         
 -11   1   0        180.24        215.69         6.14 o                         
 -10   1   0        643.64        639.17         9.96 o                         
  -9   1   0        156.09        167.74         4.07 o                         
  -8   1   0         30.62         30.03         1.89 o                         
  -7   1   0        719.63        684.56         8.28 o                         
  -6   1   0        379.69        374.78        11.19 o                         
  -5   1   0         13.37          8.91         0.32 o                         
  -4   1   0         90.32         63.34         0.81 o                         
  -3   1   0       1695.47       1635.02         3.91 o                         
  -2   1   0        217.94        244.83         1.35 o                         
  -1   1   0        625.38        638.10         3.00 o                         
   1   1   0       1443.96       1381.42         8.93 o                         
   2   1   0       6148.88       5899.58        21.08 o                         
   3   1   0       1280.52       1238.71         6.95 o                         
   4   1   0       5355.22       5607.57        18.80 o                         
   5   1   0         10.72         23.28         2.59 o                         
   6   1   0        128.39        133.09         3.35 o                         
   7   1   0        147.82        136.54         3.13 o                         
   8   1   0        232.16        253.25         4.80 o                         
   9   1   0        397.95        386.17         7.46 o                         
  10   1   0        201.23        193.23         5.61 o                         
  11   1   0        467.33        481.80        17.96 o                         
  12   1   0        405.46        384.32         8.83 o                         
 -11   2   0          7.46          6.04         1.49 o                         
 -10   2   0        733.17        762.80         9.18 o                         
  -9   2   0        958.68        947.70         9.65 o                         
  -8   2   0        380.42        311.20        14.00 o                         
  -7   2   0         20.16         24.75         0.90 o                         
  -6   2   0        398.89        372.90         2.49 o                         
  -5   2   0       3545.69       3655.67         8.12 o                         
  -4   2   0       1809.61       1972.79         5.84 o                         
  -3   2   0        123.64         94.17         1.08 o                         
  -2   2   0        440.92        353.58         3.50 o                         
  -1   2   0         29.58         35.78         0.86 o                         
   0   2   0         84.66         85.04         9.07 o                         
   1   2   0        659.27        650.30         2.67 o                         
   3   2   0        510.04        514.38         2.34 o                         
   4   2   0       1158.86       1157.50         4.87 o                         
   5   2   0        273.48        246.80         4.12 o                         
   6   2   0       1019.50       1015.29         7.27 o                         
   7   2   0          0.04          1.55         0.46 o                         
   8   2   0        659.57        698.46         9.38 o                         
   9   2   0          6.66          7.18         1.22 o                         
  10   2   0          6.38          7.20         1.29 o                         
  11   2   0        121.24        119.52         4.69 o                         
  12   2   0         23.53         28.05         2.49 o                         
 -11   3   0         86.32         75.44         6.85 o                         
 -10   3   0          8.13          4.99         0.89 o                         
  -9   3   0        109.07         94.93         5.33 o                         
  -8   3   0         92.05         68.90         1.35 o                         
  -7   3   0        615.36        626.78         4.11 o                         
  -6   3   0       1689.96       1668.92         6.31 o                         
  -5   3   0         37.11         35.33         0.87 o                         
  -4   3   0          0.03          3.64         0.36 o                         
  -3   3   0       1242.35       1269.00         4.66 o                         
  -2   3   0       3026.68       3024.51         8.75 o                         
  -1   3   0         54.60         52.87         1.47 o                         
   0   3   0          0.04          3.92         1.06 o                         
   1   3   0       6090.02       6152.80        34.18 o                         
   2   3   0        155.74        140.44         1.71 o                         
   3   3   0       5307.14       5358.00        47.39 o                         
   4   3   0          0.92          1.94         0.19 o                         
   5   3   0       3083.12       3283.68         9.24 o                         
   6   3   0        586.82        542.47         4.58 o                         
   7   3   0        403.70        324.30         9.20 o                         
   8   3   0        220.14        185.56         4.75 o                         
   9   3   0        136.66        121.66         8.26 o                         
  10   3   0        920.76        940.33        23.01 o                         
  11   3   0         77.74         72.71         3.89 o                         
  12   3   0        125.41        112.05         6.09 o                         
 -10   4   0         30.81         28.89         4.18 o                         
  -9   4   0        434.45        390.45         3.95 o                         
  -8   4   0        333.64        326.97         5.85 o                         
  -7   4   0        717.50        718.05         4.39 o                         
  -6   4   0         32.53         35.35         0.97 o                         
  -5   4   0        520.03        529.66         4.82 o                         
  -4   4   0         97.65        135.83         1.75 o                         
  -3   4   0       1254.48       1237.16         7.96 o                         
  -2   4   0       1076.37       1159.96         9.79 o                         
  -1   4   0        184.36        212.27         2.59 o                         
   0   4   0        311.26        359.58         3.58 o                         
   1   4   0        194.81        174.90         2.40 o                         
   2   4   0         45.34         47.34         1.05 o                         
   3   4   0        669.82        735.69         5.08 o                         
   4   4   0        738.39        819.04         4.74 o                         
   5   4   0          6.16          4.35         0.31 o                         
   6   4   0        523.67        482.87         3.07 o                         
   7   4   0         10.16          8.93         0.49 o                         
   8   4   0          4.35          4.69         0.30 o                         
   9   4   0        123.01        151.16         4.44 o                         
  10   4   0          7.33          6.95         1.21 o                         
  11   4   0         69.91         72.06         3.55 o                         
  12   4   0          4.18         10.74         2.48 o                         
 -10   5   0          0.57          5.49         2.59 o                         
  -9   5   0        185.90        205.59         3.74 o                         
  -8   5   0        150.58        154.17         2.87 o                         
  -7   5   0          0.40          0.53         0.49 o                         
  -6   5   0         80.29         82.81         2.23 o                         
  -5   5   0         48.52         46.22         1.49 o                         
  -4   5   0       1330.54       1318.38        16.67 o                         
  -3   5   0         25.84         36.42         0.83 o                         
  -2   5   0         67.19         76.39         1.74 o                         
  -1   5   0         83.89         75.62         1.74 o                         
   0   5   0       1007.41        951.66         7.32 o                         
   1   5   0       1050.79       1042.32        21.05 o                         
   2   5   0        171.92        144.61         2.07 o                         
   3   5   0       1527.80       1374.81        15.54 o                         
   4   5   0         50.41         56.56         1.41 o                         
   5   5   0        308.01        313.82         3.29 o                         
   6   5   0         71.47         82.00         1.28 o                         
   7   5   0        332.71        286.83         2.91 o                         
   8   5   0        976.10        961.58         9.62 o                         
   9   5   0          0.06          0.80         0.22 o                         
  10   5   0         88.18         77.09         4.28 o                         
  11   5   0         72.98         70.81         5.09 o                         
  12   5   0        186.94        196.49         9.46 o                         
  -9   6   0         78.11         89.10         5.18 o                         
  -8   6   0         65.53         58.94         2.52 o                         
  -7   6   0          9.01         13.08         0.92 o                         
  -6   6   0        559.43        542.85         5.52 o                         
  -5   6   0        415.31        385.48         4.61 o                         
  -4   6   0        692.82        703.13         6.43 o                         
  -3   6   0        104.24        110.42         2.47 o                         
  -2   6   0       1149.94       1097.13         5.85 o                         
  -1   6   0        658.36        656.51         9.42 o                         
   0   6   0         50.05         54.59         1.58 o                         
   1   6   0         40.35         68.75         1.76 o                         
   2   6   0       1149.02       1254.37         6.20 o                         
   3   6   0          1.35          2.53         0.39 o                         
   4   6   0       3626.37       3563.92        22.32 o                         
   5   6   0       1212.15       1241.78         9.98 o                         
   6   6   0        353.57        339.61         3.75 o                         
   7   6   0        343.99        355.60         3.73 o                         
   8   6   0        766.86        843.10         5.49 o                         
   9   6   0         48.76         44.24         1.14 o                         
  10   6   0         42.15         40.83         2.09 o                         
  11   6   0        640.21        688.42        17.60 o                         
  12   6   0         16.58         18.95         3.26 o                         
  -9   7   0        245.22        245.97        12.45 o                         
  -8   7   0          3.15          3.67         0.90 o                         
  -7   7   0        152.32        154.82         3.22 o                         
  -6   7   0        834.66        794.41         7.23 o                         
  -5   7   0        198.45        205.02         3.95 o                         
  -4   7   0       1178.63       1194.05        10.10 o                         
  -3   7   0         26.63         25.83         1.29 o                         
  -2   7   0       1215.95       1196.66         8.51 o                         
  -1   7   0          2.92          4.38         0.56 o                         
   0   7   0        171.06        187.00         3.91 o                         
   1   7   0       1218.54       1344.08         7.30 o                         
   2   7   0         79.84         79.84         1.72 o                         
   3   7   0         11.90         11.88         0.93 o                         
   4   7   0        873.93        854.16         7.75 o                         
   5   7   0        414.71        397.24         5.75 o                         
   6   7   0        115.86        123.77         2.48 o                         
   7   7   0        176.33        163.45         2.92 o                         
   8   7   0        224.43        229.01         3.25 o                         
   9   7   0          0.74          2.06         0.53 o                         
  10   7   0         90.20         92.85         6.50 o                         
  11   7   0        694.41        708.36        18.41 o                         
  -8   8   0          1.87          1.89         0.97 o                         
  -7   8   0         47.34         61.54         3.20 o                         
  -6   8   0        789.96        790.49        14.13 o                         
  -5   8   0        101.72         92.76         2.66 o                         
  -4   8   0       1970.17       1976.80        11.95 o                         
  -3   8   0       1199.12       1197.40         9.65 o                         
  -2   8   0        542.98        550.07         4.35 o                         
  -1   8   0        500.20        501.18         4.57 o                         
   0   8   0       2027.38       2000.20         9.33 o                         
   1   8   0        894.30        855.08        12.63 o                         
   2   8   0        268.49        240.85         3.23 o                         
   3   8   0         93.26         75.03         1.73 o                         
   4   8   0        216.67        230.15         3.64 o                         
   5   8   0         17.06         16.48         1.02 o                         
   6   8   0       1622.40       1569.01         9.56 o                         
   7   8   0          0.22          1.05         0.54 o                         
   8   8   0         96.44         92.84         2.68 o                         
   9   8   0        147.08        143.79         3.11 o                         
  10   8   0        444.13        465.92        14.78 o                         
  11   8   0          2.66          0.56         1.53 o                         
  -7   9   0          0.16          0.58         0.89 o                         
  -6   9   0         21.02         23.28         2.11 o                         
  -5   9   0         53.47         41.98         3.28 o                         
  -4   9   0        110.03        109.18         5.93 o                         
  -3   9   0        380.19        387.75         7.14 o                         
  -2   9   0        496.33        502.57         7.12 o                         
  -1   9   0        199.31        199.82         3.32 o                         
   0   9   0        286.58        273.53         3.69 o                         
   1   9   0          8.31          9.43         1.21 o                         
   2   9   0       1170.70       1139.02         8.93 o                         
   3   9   0        438.75        450.91         4.16 o                         
   4   9   0          4.49          5.20         0.72 o                         
   5   9   0        758.26        746.82         7.00 o                         
   6   9   0         13.57          9.52         0.91 o                         
   7   9   0          8.72          8.16         0.83 o                         
   8   9   0        157.50        142.18         3.06 o                         
   9   9   0       1193.58       1213.15        12.72 o                         
  10   9   0        134.89        129.97         8.11 o                         
  -6  10   0         16.46         14.68         1.87 o                         
  -5  10   0         34.48         27.07         1.94 o                         
  -4  10   0        246.97        251.04         6.20 o                         
  -3  10   0        180.20        187.84         5.27 o                         
  -2  10   0         10.03          8.67         1.21 o                         
  -1  10   0       2474.98       2548.71        23.64 o                         
   0  10   0         18.45         18.92         1.24 o                         
   1  10   0        466.33        465.22         7.25 o                         
   2  10   0        613.13        601.95         6.41 o                         
   3  10   0        315.43        317.42         4.28 o                         
   4  10   0        657.82        660.18        11.58 o                         
   5  10   0          2.92          3.71         2.49 o                         
   6  10   0        753.03        758.25        15.53 o                         
   7  10   0          8.78          8.12         1.21 o                         
   8  10   0         20.86         20.33         1.68 o                         
   9  10   0         49.20         44.09         2.38 o                         
  10  10   0          5.32          0.54         1.78 o                         
  -5  11   0         40.78         39.81         2.43 o                         
  -4  11   0          1.01          3.85         1.06 o                         
  -3  11   0         42.94         47.69         3.35 o                         
  -2  11   0          6.00          4.00         0.97 o                         
  -1  11   0        281.47        301.11         4.60 o                         
   0  11   0          6.57          3.00         0.69 o                         
   1  11   0        210.06        213.99         5.49 o                         
   2  11   0        300.50        304.84         5.97 o                         
   3  11   0         20.10         24.38         1.27 o                         
   4  11   0        568.31        556.04         8.43 o                         
   5  11   0         10.28         13.99         1.49 o                         
   6  11   0        392.03        405.08         7.47 o                         
   7  11   0        407.38        414.09         7.56 o                         
   8  11   0         55.17         53.91         2.82 o                         
   9  11   0        134.38        130.60         5.63 o                         
  -3  12   0         73.64         76.92         3.77 o                         
  -2  12   0         44.41         41.39         3.31 o                         
  -1  12   0         22.48         21.48         3.29 o                         
   0  12   0         20.21         17.18         1.32 o                         
   1  12   0        323.23        353.63         5.56 o                         
   2  12   0          0.66          0.53         0.61 o                         
   3  12   0        256.22        266.67         6.06 o                         
   4  12   0         33.27         31.76         2.63 o                         
   5  12   0         24.56         14.55         1.67 o                         
   6  12   0          0.09          0.85         0.90 o                         
   7  12   0         10.44         12.14         1.61 o                         
   8  12   0          0.71         -0.27         0.96 o                         
  -2  13   0        214.68        225.66         6.50 o                         
  -1  13   0         41.69         35.89         2.72 o                         
   0  13   0         81.06         73.58         3.53 o                         
   1  13   0         55.13         57.73         2.37 o                         
   2  13   0        479.64        490.78         8.37 o                         
   3  13   0         72.04         80.03         8.20 o                         
   4  13   0        149.30        149.79         6.60 o                         
   5  13   0        136.80        152.83         8.06 o                         
   6  13   0         16.77         19.31         1.95 o                         
  -6 -13   1         30.83         35.15         2.51 o                         
  -5 -13   1        210.51        200.22         5.69 o                         
  -4 -13   1        436.55        418.33         8.83 o                         
  -3 -13   1         21.51         17.91         2.05 o                         
  -2 -13   1         18.93         20.52         3.20 o                         
  -1 -13   1         23.43         19.69         2.62 o                         
   0 -13   1        384.58        386.33         7.81 o                         
   1 -13   1         21.47         20.89         2.67 o                         
   2 -13   1         39.53         45.20         3.67 o                         
  -7 -12   1         93.81         78.27         5.36 o                         
  -6 -12   1        103.73        110.17         4.09 o                         
  -5 -12   1          6.71          3.03         1.07 o                         
  -4 -12   1         96.99         95.68         3.75 o                         
  -3 -12   1        118.09        110.03         3.95 o                         
  -2 -12   1         55.12         60.78         2.20 o                         
  -1 -12   1         31.65         28.29         1.61 o                         
   0 -12   1          0.00          1.17         0.68 o                         
   1 -12   1         22.19         22.90         2.10 o                         
   2 -12   1         14.27         13.51         1.80 o                         
   3 -12   1        181.39        191.41         5.89 o                         
   4 -12   1         47.69         57.23         3.43 o                         
  -9 -11   1        146.26        136.34         5.08 o                         
  -8 -11   1         39.84         39.83         2.46 o                         
  -7 -11   1         64.04         66.24         3.79 o                         
  -6 -11   1        101.31        109.76         3.88 o                         
  -5 -11   1         98.14        108.60         5.27 o                         
  -4 -11   1         37.25         33.94         2.18 o                         
  -3 -11   1        121.72        111.24         4.03 o                         
  -2 -11   1        723.97        749.95         7.24 o                         
  -1 -11   1        443.47        420.89         5.60 o                         
   0 -11   1         10.44         11.55         1.34 o                         
   1 -11   1        203.89        193.20         6.41 o                         
   2 -11   1        232.46        238.09         6.79 o                         
   3 -11   1         12.53         10.71         1.88 o                         
   4 -11   1         17.35         18.18         2.02 o                         
   5 -11   1        156.82        155.39         5.34 o                         
  -9 -10   1        138.59        142.13         5.56 o                         
  -8 -10   1          7.33          7.18         1.18 o                         
  -7 -10   1         39.83         41.19         2.29 o                         
  -6 -10   1         97.78        106.80         4.50 o                         
  -5 -10   1        128.20        116.11         3.76 o                         
  -4 -10   1       1507.03       1508.32        16.81 o                         
  -3 -10   1       1414.85       1335.10        14.77 o                         
  -2 -10   1          3.59          1.91         0.69 o                         
  -1 -10   1         22.27         19.32         1.20 o                         
   0 -10   1         28.98         29.35         1.45 o                         
   1 -10   1       2490.38       2517.03        17.45 o                         
   2 -10   1          5.56          5.53         0.49 o                         
   3 -10   1         23.48         28.17         2.05 o                         
   4 -10   1         16.72         12.39         1.90 o                         
   5 -10   1        539.14        556.64         9.50 o                         
   6 -10   1        105.65        104.51         4.25 o                         
 -10  -9   1         32.35         38.42         4.48 o                         
  -9  -9   1        590.93        598.88        10.60 o                         
  -8  -9   1        175.24        161.54         4.10 o                         
  -7  -9   1          2.04          1.31         0.57 o                         
  -6  -9   1        195.92        199.08         3.73 o                         
  -5  -9   1       1073.30       1052.58        13.25 o                         
  -4  -9   1       2740.93       2724.54        28.43 o                         
  -3  -9   1        256.79        221.25         3.72 o                         
  -2  -9   1        363.27        336.43         3.76 o                         
  -1  -9   1         90.84         88.20         2.40 o                         
   0  -9   1         55.81         63.00         1.73 o                         
   1  -9   1        327.93        322.65         6.70 o                         
   2  -9   1         30.23         31.77         1.09 o                         
   3  -9   1        164.44        165.92         3.97 o                         
   4  -9   1         29.12         30.76         1.82 o                         
   5  -9   1          7.51         14.04         2.00 o                         
   6  -9   1         27.44         28.05         2.22 o                         
   7  -9   1        250.76        259.30         6.31 o                         
 -10  -8   1         98.28         95.90         6.73 o                         
  -9  -8   1        204.61        230.67         5.89 o                         
  -8  -8   1        521.99        516.54         6.09 o                         
  -7  -8   1        543.23        554.02         5.69 o                         
  -6  -8   1        294.62        283.30         4.57 o                         
  -5  -8   1         32.29         33.34         1.44 o                         
  -4  -8   1       1174.48       1151.71        14.73 o                         
  -3  -8   1       1288.23       1291.69         9.89 o                         
  -2  -8   1         91.40         86.24         1.78 o                         
  -1  -8   1       2444.05       2370.13        14.57 o                         
   0  -8   1         79.58         79.81         2.03 o                         
   1  -8   1          0.65          1.07         0.32 o                         
   2  -8   1        113.32        113.49         2.65 o                         
   3  -8   1        631.23        617.38         9.94 o                         
   4  -8   1        265.75        269.24         4.03 o                         
   5  -8   1         37.90         44.30         1.88 o                         
   6  -8   1          1.39         14.17         3.03 o                         
   7  -8   1        205.30        205.84         5.32 o                         
   8  -8   1        163.89        163.73         4.77 o                         
 -11  -7   1        330.67        306.91        12.18 o                         
 -10  -7   1         92.87        107.62         7.03 o                         
  -9  -7   1          0.12          0.11         0.53 o                         
  -8  -7   1        181.93        179.48         2.92 o                         
  -7  -7   1        461.85        431.67         5.00 o                         
  -6  -7   1        216.15        199.06         3.17 o                         
  -5  -7   1        322.33        317.78         4.24 o                         
  -4  -7   1        313.84        298.21         3.89 o                         
  -3  -7   1         14.28         15.18         1.01 o                         
  -2  -7   1        213.57        175.93         3.99 o                         
  -1  -7   1       2211.62       2197.99         9.42 o                         
   0  -7   1        644.43        705.91         6.38 o                         
   1  -7   1        448.15        430.85         5.45 o                         
   2  -7   1        138.75        138.72         1.87 o                         
   3  -7   1       1546.89       1495.77         9.44 o                         
   4  -7   1       1391.30       1351.19         9.11 o                         
   5  -7   1        356.87        353.71         4.43 o                         
   6  -7   1        407.97        424.77         5.49 o                         
   7  -7   1          8.53         11.57         0.94 o                         
   8  -7   1         23.63         17.93         1.65 o                         
   9  -7   1         31.25         33.65         4.86 o                         
 -11  -6   1        841.30        937.88        20.63 o                         
 -10  -6   1        309.78        348.98        12.15 o                         
  -9  -6   1         49.18         47.55         1.16 o                         
  -8  -6   1          6.12          5.18         0.58 o                         
  -7  -6   1         35.08         37.97         1.27 o                         
  -6  -6   1       1711.89       1650.84         9.47 o                         
  -5  -6   1        912.03        875.86         6.12 o                         
  -4  -6   1       1068.51       1031.75         6.67 o                         
  -3  -6   1         10.11         16.07         0.98 o                         
  -2  -6   1        175.65        172.72         3.16 o                         
  -1  -6   1         50.37         40.76         1.19 o                         
   0  -6   1       1543.68       1766.05        10.47 o                         
   1  -6   1       1619.61       1613.01         9.43 o                         
   2  -6   1         36.30         36.52         0.90 o                         
   3  -6   1        130.15        129.07         2.88 o                         
   4  -6   1         31.58         21.48         1.10 o                         
   5  -6   1        104.68        102.23         2.37 o                         
   6  -6   1        157.10        174.15         4.28 o                         
   7  -6   1         55.34         63.86         1.84 o                         
   8  -6   1          4.27          4.60         0.68 o                         
   9  -6   1         63.82         65.95         6.55 o                         
 -11  -5   1        289.53        277.28        10.93 o                         
 -10  -5   1        301.09        321.09         9.45 o                         
  -9  -5   1         25.78         26.14         0.73 o                         
  -8  -5   1        122.96        106.61         1.61 o                         
  -7  -5   1         17.00         17.70         0.77 o                         
  -6  -5   1       1193.35       1147.64         6.79 o                         
  -5  -5   1        446.56        425.73         4.21 o                         
  -4  -5   1        205.77        200.80         2.73 o                         
  -3  -5   1       1494.58       1440.31         8.01 o                         
  -2  -5   1        109.93         95.73         1.92 o                         
  -1  -5   1        180.89        145.17         2.00 o                         
   0  -5   1        460.46        474.21         4.44 o                         
   1  -5   1        500.70        455.93         4.15 o                         
   2  -5   1       2222.36       2288.16         9.66 o                         
   3  -5   1         20.42         21.48         0.98 o                         
   4  -5   1        945.81        985.89         6.61 o                         
   5  -5   1       1110.52       1068.65         8.38 o                         
   6  -5   1        232.89        229.62         3.32 o                         
   7  -5   1        102.84        106.68         2.42 o                         
   8  -5   1          3.10          4.16         0.53 o                         
   9  -5   1        244.90        294.90         4.70 o                         
  10  -5   1         34.90         40.58         5.22 o                         
 -12  -4   1         21.78         33.87         4.12 o                         
 -11  -4   1        137.34        115.49         4.50 o                         
 -10  -4   1         56.86         66.20         3.24 o                         
  -9  -4   1        450.33        482.24         8.09 o                         
  -8  -4   1          3.30          4.07         0.32 o                         
  -7  -4   1         37.55         35.27         0.87 o                         
  -6  -4   1         28.26         29.24         0.90 o                         
  -5  -4   1         12.07          7.86         0.41 o                         
  -4  -4   1       1320.79       1252.57         5.94 o                         
  -3  -4   1          9.48         13.95         0.66 o                         
  -2  -4   1        635.80        638.91         5.07 o                         
  -1  -4   1        458.95        366.54         2.58 o                         
   0  -4   1       2612.66       2465.32        17.57 o                         
   1  -4   1         92.21        110.54         1.57 o                         
   2  -4   1         79.72        104.18         1.86 o                         
   3  -4   1        163.36        148.14         2.48 o                         
   4  -4   1         65.65         89.63         1.81 o                         
   5  -4   1        728.47        705.05         5.09 o                         
   6  -4   1          0.90          1.75         0.25 o                         
   7  -4   1         77.97         79.01         2.30 o                         
   8  -4   1          4.96          3.93         0.37 o                         
   9  -4   1        610.18        577.99         5.69 o                         
  10  -4   1         27.53         31.18         4.50 o                         
  11  -4   1          6.43          5.00         2.63 o                         
 -12  -3   1        289.30        319.41        11.52 o                         
 -11  -3   1          2.22          0.52         1.01 o                         
 -10  -3   1          2.39          3.46         1.06 o                         
  -9  -3   1        177.79        201.15         8.38 o                         
  -8  -3   1       3643.92       3576.98        15.70 o                         
  -7  -3   1          0.00          0.53         0.18 o                         
  -6  -3   1        733.71        729.83         7.66 o                         
  -5  -3   1       1198.92       1236.59         7.59 o                         
  -4  -3   1        411.32        448.71         3.08 o                         
  -3  -3   1        372.03        365.61         2.92 o                         
  -2  -3   1        465.39        469.93         5.22 o                         
  -1  -3   1       1969.86       1791.35         9.04 o                         
   0  -3   1         64.68         72.59         1.26 o                         
   1  -3   1         15.92         12.24         0.39 o                         
   2  -3   1        490.57        503.09         4.56 o                         
   3  -3   1        161.64        140.88         1.96 o                         
   4  -3   1        162.75        126.95         2.78 o                         
   5  -3   1        698.44        766.54         4.64 o                         
   6  -3   1        285.67        273.31         2.40 o                         
   7  -3   1       1131.69       1136.30         6.74 o                         
   8  -3   1         74.64         68.11         1.16 o                         
   9  -3   1          8.89          7.35         1.17 o                         
  10  -3   1         13.32         14.04         1.45 o                         
  11  -3   1        215.28        191.62        10.65 o                         
 -12  -2   1         33.04         30.20         2.66 o                         
 -11  -2   1         66.07         74.77         3.80 o                         
 -10  -2   1        134.65        134.78         4.83 o                         
  -9  -2   1         44.80         43.31         2.01 o                         
  -8  -2   1        935.68        948.39        10.31 o                         
  -7  -2   1        252.42        242.34         4.88 o                         
  -6  -2   1        175.32        189.96         1.90 o                         
  -5  -2   1        961.27        942.89         3.69 o                         
  -4  -2   1        163.85        166.91         1.71 o                         
  -3  -2   1       6818.49       7258.35        53.17 o                         
  -2  -2   1        369.11        484.01         2.70 o                         
  -1  -2   1       1102.78       1013.33         3.91 o                         
   0  -2   1       5972.36       6025.42        17.11 o                         
   1  -2   1      13155.97      13828.96        36.03 o                         
   2  -2   1       1043.17        947.10         8.57 o                         
   3  -2   1       5318.32       5350.38        30.20 o                         
   4  -2   1        370.33        408.83         2.72 o                         
   5  -2   1          0.00          1.39         0.21 o                         
   6  -2   1        373.30        366.61         2.73 o                         
   7  -2   1       5311.43       5301.52        26.76 o                         
   8  -2   1        235.94        180.58        21.70 o                         
   9  -2   1        116.53        111.21         3.71 o                         
  10  -2   1          6.98          5.01         1.03 o                         
  11  -2   1        320.48        336.01        12.46 o                         
 -11  -1   1         16.00         15.92         1.88 o                         
 -10  -1   1        809.09        845.57         9.59 o                         
  -9  -1   1        172.72        181.67         4.21 o                         
  -8  -1   1         84.85         87.97         3.62 o                         
  -7  -1   1        183.89        188.60         4.44 o                         
  -6  -1   1        284.94        237.94         8.28 o                         
  -5  -1   1        315.67        315.09         2.52 o                         
  -4  -1   1        988.04       1098.34         3.32 o                         
  -3  -1   1       4526.58       4378.30        29.32 o                         
  -2  -1   1       2213.20       2216.14         7.05 o                         
  -1  -1   1         42.62         25.43         0.49 o                         
   0  -1   1        142.33        123.01         2.06 o                         
   1  -1   1       2128.07       2014.65         8.55 o                         
   2  -1   1        297.01        280.87         1.87 o                         
   3  -1   1       1494.64       1396.33         4.47 o                         
   4  -1   1       2984.91       2950.18        11.89 o                         
   5  -1   1         33.82         38.31         1.03 o                         
   6  -1   1        349.35        359.87        12.61 o                         
   7  -1   1       1310.35       1244.03         9.49 o                         
   8  -1   1       1920.23       1881.76        23.03 o                         
   9  -1   1       1232.84       1237.72        19.96 o                         
  10  -1   1       1291.87       1253.95        22.70 o                         
  11  -1   1        129.65        138.00         4.82 o                         
  12  -1   1         40.38         40.33         5.12 o                         
 -11   0   1         73.37         74.50         3.81 o                         
 -10   0   1          0.54          0.62         0.59 o                         
  -9   0   1         34.62         43.27         2.51 o                         
  -8   0   1        115.30        118.66         4.70 o                         
  -7   0   1       3189.25       3209.68        18.66 o                         
  -6   0   1        164.75        129.29         4.09 o                         
  -5   0   1        306.50        310.12         2.11 o                         
  -4   0   1         74.63         96.85         1.00 o                         
  -3   0   1       5356.64       5435.56        24.01 o                         
  -2   0   1        802.46        776.78         2.54 o                         
  -1   0   1        286.10        273.45         2.37 o                         
   1   0   1        186.47        152.14         1.28 o                         
   2   0   1       4887.46       4888.14        48.80 o                         
   3   0   1       2018.75       1908.53        13.34 o                         
   4   0   1        457.33        405.98         4.07 o                         
   5   0   1       2931.65       3077.13        12.50 o                         
   6   0   1          3.02          8.00         0.74 o                         
   7   0   1         80.92         87.53         3.06 o                         
   8   0   1          1.74          1.89         0.60 o                         
   9   0   1       1286.58       1292.26        41.22 o                         
  10   0   1        149.71        158.23         4.96 o                         
  11   0   1         22.70         30.02         2.82 o                         
  12   0   1        234.51        253.55        19.17 o                         
 -11   1   1         85.41         84.76         3.37 o                         
 -10   1   1        137.54        137.40         4.94 o                         
  -9   1   1        212.04        228.27         5.60 o                         
  -8   1   1         12.51         11.60         1.31 o                         
  -7   1   1         46.98         41.73         1.25 o                         
  -6   1   1         70.68         68.84         1.76 o                         
  -5   1   1       3127.27       3215.05        18.69 o                         
  -4   1   1        513.36        612.72         3.70 o                         
  -3   1   1         49.41         72.11         0.92 o                         
  -2   1   1       1746.26       1688.98         4.46 o                         
  -1   1   1       6233.63       6280.10        19.17 o                         
   0   1   1         68.99         66.65         1.33 o                         
   1   1   1       1616.70       1579.51         5.71 o                         
   3   1   1          6.94         22.48         2.16 o                         
   4   1   1         41.86         32.61         1.42 o                         
   5   1   1       1323.09       1278.76         9.93 o                         
   6   1   1         19.84         20.01         1.40 o                         
   7   1   1       1114.95       1110.22        20.03 o                         
   8   1   1        957.03        949.48        10.82 o                         
   9   1   1        592.67        605.58         9.21 o                         
  10   1   1        122.94        123.43         4.41 o                         
  11   1   1         38.35         39.17         2.70 o                         
  12   1   1        801.00        829.43        12.72 o                         
 -11   2   1          7.04          6.06         1.65 o                         
 -10   2   1          7.02          9.20         1.70 o                         
  -9   2   1        170.94        188.05         5.06 o                         
  -8   2   1         26.99         31.34         1.50 o                         
  -7   2   1       1148.42       1101.15         4.54 o                         
  -6   2   1          0.03          0.88         0.21 o                         
  -5   2   1        881.29        790.28         4.73 o                         
  -4   2   1       2444.15       2764.64         7.85 o                         
  -3   2   1       1788.41       2019.25         6.16 o                         
  -2   2   1       2252.62       2103.59         5.10 o                         
  -1   2   1       1962.59       1884.90         6.38 o                         
   0   2   1       7202.20       7283.90       101.67 o                         
   1   2   1       2706.18       2589.09         9.73 o                         
   2   2   1       2314.85       2403.55        15.95 o                         
   3   2   1        621.96        620.81         2.50 o                         
   4   2   1       1355.29       1373.20         3.83 o                         
   5   2   1        865.82        806.27        18.42 o                         
   6   2   1        280.50        283.65         5.85 o                         
   7   2   1        407.06        375.14         6.35 o                         
   8   2   1         65.78         64.86         2.83 o                         
   9   2   1         79.37         75.02         3.27 o                         
  10   2   1          0.43          0.77         0.84 o                         
  11   2   1         58.46         65.07         3.58 o                         
  12   2   1          0.01          1.07         1.03 o                         
 -10   3   1        401.29        420.76         9.04 o                         
  -9   3   1        173.12        169.25         4.79 o                         
  -8   3   1        233.89        227.38         3.07 o                         
  -7   3   1         28.97         37.82         0.98 o                         
  -6   3   1         70.75         50.36         1.05 o                         
  -5   3   1         18.36         20.53         0.68 o                         
  -4   3   1        611.94        609.38         3.44 o                         
  -3   3   1         27.81         42.57         0.86 o                         
  -2   3   1       2791.51       2840.37        11.77 o                         
  -1   3   1        185.80        156.75         1.73 o                         
   0   3   1        104.58         87.67         1.80 o                         
   1   3   1        122.11        188.21         2.65 o                         
   2   3   1         22.96         28.35         0.64 o                         
   3   3   1       2059.42       1847.06         4.56 o                         
   4   3   1        957.88       1142.86         4.93 o                         
   5   3   1        102.62        104.64         1.24 o                         
   6   3   1         21.69         20.75         0.74 o                         
   7   3   1        371.76        358.71         6.02 o                         
   8   3   1        112.65        123.96         3.83 o                         
   9   3   1        198.81        194.31         9.60 o                         
  10   3   1       1160.40       1195.89        13.54 o                         
  11   3   1          0.08          1.29         0.88 o                         
  12   3   1         53.97         49.34         3.22 o                         
 -10   4   1         85.69         89.40         7.93 o                         
  -9   4   1         26.83         25.97         1.46 o                         
  -8   4   1          4.48          2.14         0.36 o                         
  -7   4   1        410.96        397.49         3.91 o                         
  -6   4   1        390.72        341.91         2.89 o                         
  -5   4   1        162.58        170.63         2.03 o                         
  -4   4   1          1.82          5.88         0.38 o                         
  -3   4   1          0.94          5.15         0.55 o                         
  -2   4   1         70.26         72.93         1.75 o                         
  -1   4   1         66.36         94.31         1.96 o                         
   0   4   1       1381.09       1253.35         6.96 o                         
   1   4   1         73.12         97.33         1.90 o                         
   2   4   1       1466.10       1550.35        11.94 o                         
   3   4   1        215.73        258.20         2.44 o                         
   4   4   1        128.44        140.37         1.53 o                         
   5   4   1       1524.89       1653.07        14.57 o                         
   6   4   1         91.04         65.70         1.13 o                         
   7   4   1        241.52        266.37         2.36 o                         
   8   4   1         23.42         29.59         0.65 o                         
   9   4   1        166.70        183.72         4.84 o                         
  10   4   1         83.82         89.50         4.86 o                         
  11   4   1       1010.79       1027.91        23.84 o                         
  12   4   1         14.98         17.39         2.32 o                         
 -10   5   1         90.60        110.52         5.95 o                         
  -9   5   1         42.84         37.34         4.53 o                         
  -8   5   1          3.53          3.08         0.47 o                         
  -7   5   1         45.10         54.92         1.38 o                         
  -6   5   1         23.29         22.10         0.90 o                         
  -5   5   1          0.95          0.44         0.37 o                         
  -4   5   1        250.89        256.93         4.94 o                         
  -3   5   1         14.43         19.87         0.78 o                         
  -2   5   1       2325.87       2406.46        18.15 o                         
  -1   5   1        628.27        686.34         5.87 o                         
   0   5   1       2084.47       2191.18        10.30 o                         
   1   5   1       4106.85       4523.80        47.27 o                         
   2   5   1        905.67       1001.22        14.52 o                         
   3   5   1       1200.19       1234.41         5.27 o                         
   4   5   1        575.26        533.28         3.93 o                         
   5   5   1        850.62        746.54         8.32 o                         
   6   5   1        554.57        589.36         5.34 o                         
   7   5   1         29.36         33.41         0.89 o                         
   8   5   1        952.06        914.74         4.30 o                         
   9   5   1        136.78        110.76         3.41 o                         
  10   5   1        346.04        351.81         6.77 o                         
  11   5   1          7.72         12.30         1.52 o                         
  12   5   1        635.34        695.85        17.77 o                         
  -9   6   1        260.74        260.05        12.40 o                         
  -8   6   1         21.54         20.97         1.60 o                         
  -7   6   1        108.47         96.79         2.53 o                         
  -6   6   1          1.74          1.11         0.62 o                         
  -5   6   1        794.71        801.43         6.43 o                         
  -4   6   1         27.55         23.43         0.87 o                         
  -3   6   1        505.03        488.29         4.88 o                         
  -2   6   1          7.03          5.72         0.47 o                         
  -1   6   1          4.54          6.28         0.72 o                         
   0   6   1        314.60        310.56         5.61 o                         
   1   6   1       4557.70       4654.33        29.23 o                         
   2   6   1        779.50        808.45         9.67 o                         
   3   6   1        786.06        811.08         9.00 o                         
   4   6   1       2013.42       1992.08        10.13 o                         
   5   6   1        273.90        261.44         4.56 o                         
   6   6   1        216.57        229.85         3.34 o                         
   7   6   1        355.24        348.51         2.76 o                         
   8   6   1        521.42        532.55         3.77 o                         
   9   6   1          0.48          2.63         0.33 o                         
  10   6   1         80.12         65.02         5.84 o                         
  11   6   1         91.93         85.99         6.29 o                         
  12   6   1        461.42        478.78        15.18 o                         
  -8   7   1         48.84         48.43         4.15 o                         
  -7   7   1         14.40         16.13         1.38 o                         
  -6   7   1        302.86        288.94         4.42 o                         
  -5   7   1        665.61        651.96         6.53 o                         
  -4   7   1         48.44         46.59         1.23 o                         
  -3   7   1        346.46        349.37         3.75 o                         
  -2   7   1       2411.93       2417.81        26.86 o                         
  -1   7   1        574.52        537.20         7.19 o                         
   0   7   1         39.30         52.92         1.97 o                         
   1   7   1        461.92        515.79         5.15 o                         
   2   7   1        386.09        470.89         6.56 o                         
   3   7   1        524.63        461.13         4.43 o                         
   4   7   1       2913.42       2877.93        22.07 o                         
   5   7   1         64.32         61.21         1.89 o                         
   6   7   1       2386.07       2425.78        10.88 o                         
   7   7   1         65.30         67.23         1.83 o                         
   8   7   1        603.17        566.50         7.13 o                         
   9   7   1        775.21        733.16         6.26 o                         
  10   7   1        255.29        275.11         8.84 o                         
  11   7   1         44.02         39.86         4.59 o                         
  12   7   1          0.01          0.04         1.59 o                         
  -8   8   1         53.21         48.83         3.51 o                         
  -7   8   1        106.89        117.12         4.40 o                         
  -6   8   1        104.84        111.66         5.31 o                         
  -5   8   1        260.89        249.80         4.74 o                         
  -4   8   1          4.10          1.99         0.51 o                         
  -3   8   1        636.00        631.97         8.06 o                         
  -2   8   1        689.90        695.62         7.07 o                         
  -1   8   1       3862.28       3941.81        19.61 o                         
   0   8   1        209.39        222.24         3.96 o                         
   1   8   1        155.35        154.99         3.40 o                         
   2   8   1        453.20        539.07         9.18 o                         
   3   8   1       1220.71       1102.08         7.47 o                         
   4   8   1        434.78        389.90         2.99 o                         
   5   8   1         25.60         28.58         1.54 o                         
   6   8   1       4907.01       4943.40        23.27 o                         
   7   8   1         55.42         52.79         2.16 o                         
   8   8   1         52.50         44.33         1.60 o                         
   9   8   1         56.72         63.37         2.41 o                         
  10   8   1        966.08        980.02         8.67 o                         
  11   8   1        119.47        121.67         7.97 o                         
  -7   9   1        128.89        157.79         4.98 o                         
  -6   9   1        279.10        278.84         9.28 o                         
  -5   9   1        173.32        179.38         7.32 o                         
  -4   9   1        396.89        379.73         7.39 o                         
  -3   9   1        208.22        195.04         3.38 o                         
  -2   9   1         81.77         81.35         2.10 o                         
  -1   9   1        598.64        601.69         9.59 o                         
   0   9   1       1058.57       1072.22         9.51 o                         
   1   9   1        613.14        597.78         7.04 o                         
   2   9   1        153.20        166.84         4.34 o                         
   3   9   1         37.01         39.76         1.44 o                         
   4   9   1          4.36          3.23         0.36 o                         
   5   9   1        382.31        354.44         5.40 o                         
   6   9   1        734.89        734.72         6.96 o                         
   7   9   1         28.87         24.93         2.31 o                         
   8   9   1         92.41         89.85         2.73 o                         
   9   9   1         36.91         35.04         1.74 o                         
  10   9   1        283.59        295.49        12.18 o                         
  -6  10   1        336.91        336.01         7.56 o                         
  -5  10   1          0.90          0.64         0.90 o                         
  -4  10   1        278.00        301.00         6.89 o                         
  -3  10   1        288.98        298.78         6.75 o                         
  -2  10   1         58.81         59.10         2.44 o                         
  -1  10   1          6.08          7.20         0.87 o                         
   0  10   1        218.22        221.71         6.85 o                         
   1  10   1       1082.04       1033.89         9.11 o                         
   2  10   1         98.88        101.43         2.86 o                         
   3  10   1          3.43          4.90         1.05 o                         
   4  10   1        288.40        277.86         8.95 o                         
   5  10   1        291.84        292.96         5.95 o                         
   6  10   1        133.72        123.77         3.89 o                         
   7  10   1          0.22          0.02         0.63 o                         
   8  10   1        141.17        140.02         4.43 o                         
   9  10   1         29.37         25.20         2.81 o                         
  10  10   1         34.00         42.90         4.91 o                         
  -5  11   1          8.87          5.61         1.79 o                         
  -4  11   1          5.87          4.64         1.14 o                         
  -3  11   1        172.14        178.18         5.55 o                         
  -2  11   1         10.35          7.88         1.27 o                         
  -1  11   1         22.88         20.96         1.09 o                         
   0  11   1         68.20         76.89         2.63 o                         
   1  11   1         11.73         12.76         1.41 o                         
   2  11   1         65.81         68.08         3.60 o                         
   3  11   1         81.10         83.37         2.81 o                         
   4  11   1        631.92        590.49        17.63 o                         
   5  11   1          3.28          2.05         0.81 o                         
   6  11   1          3.56          4.21         1.03 o                         
   7  11   1        562.68        618.30         9.33 o                         
   8  11   1        112.05        125.31         4.21 o                         
   9  11   1        289.24        274.61         6.20 o                         
  -3  12   1         51.77         47.76         3.53 o                         
  -2  12   1        123.71        130.32         6.89 o                         
  -1  12   1        255.61        249.97         6.60 o                         
   0  12   1        177.98        168.00         3.99 o                         
   1  12   1          8.47         11.94         1.23 o                         
   2  12   1          5.42          2.50         0.74 o                         
   3  12   1        141.72        135.80         3.58 o                         
   4  12   1          1.38          0.75         0.92 o                         
   5  12   1         64.95         72.12         3.32 o                         
   6  12   1        355.81        370.01         7.43 o                         
   7  12   1        105.90        106.55         4.14 o                         
   8  12   1         92.60         78.04         4.78 o                         
  -1  13   1         43.93         44.54         2.89 o                         
   0  13   1          6.77          2.96         1.39 o                         
   1  13   1         36.84         29.34         2.42 o                         
   2  13   1       1103.07       1130.61        25.00 o                         
   3  13   1          6.00          9.66         1.61 o                         
   4  13   1         16.03         18.38         1.82 o                         
   5  13   1         25.55         22.40         2.07 o                         
   6  13   1         31.89         41.58         2.78 o                         
   7  13   1        219.49        209.82         6.06 o                         
   3  14   1        211.49        205.84         8.89 o                         
  -5 -13   2         27.71         33.96         2.48 o                         
  -4 -13   2         96.34         99.05         4.56 o                         
  -3 -13   2        123.63        122.53         4.31 o                         
  -2 -13   2         46.69         49.27         3.48 o                         
  -1 -13   2         71.89         76.46         4.73 o                         
   0 -13   2         67.23         64.02         3.21 o                         
   1 -13   2         42.67         53.52         3.09 o                         
  -7 -12   2         43.03         46.53         3.65 o                         
  -6 -12   2          1.86          2.08         0.99 o                         
  -5 -12   2         73.51         77.88         3.89 o                         
  -4 -12   2         88.58         93.90         3.70 o                         
  -3 -12   2          5.05          4.54         1.22 o                         
  -2 -12   2        359.91        337.29         4.80 o                         
  -1 -12   2         14.46         16.16         1.21 o                         
   0 -12   2        124.23        111.07         2.97 o                         
   1 -12   2        158.41        147.24         4.77 o                         
   2 -12   2         53.76         55.20         3.14 o                         
   3 -12   2          0.22          2.29         1.09 o                         
   4 -12   2         88.19         89.89         4.19 o                         
  -8 -11   2         62.64         58.19         2.88 o                         
  -7 -11   2        115.48        105.31         3.91 o                         
  -6 -11   2        145.27        141.78         4.41 o                         
  -5 -11   2        115.21        109.01         4.19 o                         
  -4 -11   2         50.12         42.87         2.88 o                         
  -3 -11   2        301.52        289.74         6.35 o                         
  -2 -11   2        683.50        692.73         6.62 o                         
  -1 -11   2          0.20          0.89         0.78 o                         
   0 -11   2        177.78        166.23         3.51 o                         
   1 -11   2          0.00          1.70         1.15 o                         
   2 -11   2        369.94        378.01         7.53 o                         
   3 -11   2         76.22         82.75         5.53 o                         
   4 -11   2         17.12         16.84         1.88 o                         
   5 -11   2        785.08        862.88        12.26 o                         
  -9 -10   2          3.83          4.77         2.05 o                         
  -8 -10   2         55.14         54.10         2.62 o                         
  -7 -10   2         55.02         55.28         2.65 o                         
  -6 -10   2        672.55        673.83        11.05 o                         
  -5 -10   2        103.49         98.31         4.96 o                         
  -4 -10   2         56.04         47.83         2.40 o                         
  -3 -10   2        137.19        129.69         5.19 o                         
  -2 -10   2       1049.68       1072.39         8.97 o                         
  -1 -10   2        202.00        202.78         5.76 o                         
   0 -10   2        417.16        406.66         5.22 o                         
   1 -10   2        244.43        240.47         3.78 o                         
   2 -10   2        379.60        371.71         9.38 o                         
   3 -10   2          2.26          1.68         0.74 o                         
   4 -10   2        480.12        489.15         8.55 o                         
   5 -10   2        104.25        109.11         4.24 o                         
   6 -10   2        537.92        568.24         9.60 o                         
  -9  -9   2         92.23         78.49         3.86 o                         
  -8  -9   2        162.06        155.43         4.44 o                         
  -7  -9   2        532.61        520.99         6.62 o                         
  -6  -9   2         54.66         50.88         2.68 o                         
  -5  -9   2        926.15        906.53         8.84 o                         
  -4  -9   2       1284.29       1257.15         9.22 o                         
  -3  -9   2          0.03          0.29         0.46 o                         
  -2  -9   2        100.17         96.14         2.41 o                         
  -1  -9   2        175.94        176.32         2.90 o                         
   0  -9   2       1231.14       1224.05         7.97 o                         
   1  -9   2        264.52        253.98         3.74 o                         
   2  -9   2        317.30        312.52         4.11 o                         
   3  -9   2         15.13         10.74         1.53 o                         
   4  -9   2          2.06          1.39         0.78 o                         
   5  -9   2          5.93          6.39         1.18 o                         
   6  -9   2        499.16        486.55         8.43 o                         
   7  -9   2        133.44        136.20         4.58 o                         
 -10  -8   2          5.65          6.39         2.36 o                         
  -9  -8   2        259.63        235.32        43.71 o                         
  -8  -8   2         36.85         25.35         1.84 o                         
  -7  -8   2          5.31          8.35         0.80 o                         
  -6  -8   2       1139.30       1118.31         8.73 o                         
  -5  -8   2        409.39        401.83         4.90 o                         
  -4  -8   2       2311.93       2248.20        11.55 o                         
  -3  -8   2         91.41        100.63         2.92 o                         
  -2  -8   2        365.79        353.16         3.48 o                         
  -1  -8   2        603.75        591.23         4.85 o                         
   0  -8   2        236.77        237.06         4.39 o                         
   1  -8   2       1296.53       1248.26         6.90 o                         
   2  -8   2       1433.62       1404.96        14.14 o                         
   3  -8   2        814.27        809.77         9.11 o                         
   4  -8   2        213.62        218.36         3.99 o                         
   5  -8   2        551.04        534.16         7.04 o                         
   6  -8   2         15.62         10.89         1.06 o                         
   7  -8   2         70.19         58.31         3.27 o                         
   8  -8   2        658.12        693.45        10.58 o                         
 -10  -7   2          9.73          7.25         2.16 o                         
  -9  -7   2        423.11        432.55         6.48 o                         
  -8  -7   2        386.96        374.79         5.49 o                         
  -7  -7   2         91.51         90.69         3.14 o                         
  -6  -7   2        411.54        381.02         4.45 o                         
  -5  -7   2       1821.08       1818.78         9.73 o                         
  -4  -7   2          8.32          7.48         0.77 o                         
  -3  -7   2        177.91        178.97         3.30 o                         
  -2  -7   2        366.72        339.60         3.11 o                         
  -1  -7   2        352.78        362.11         3.54 o                         
   0  -7   2        368.02        377.64         3.67 o                         
   1  -7   2        557.79        549.34         4.28 o                         
   2  -7   2       1019.77        983.12         6.79 o                         
   3  -7   2          1.95          2.20         0.56 o                         
   4  -7   2         66.66         71.67         2.76 o                         
   5  -7   2        352.49        321.51         4.61 o                         
   6  -7   2         23.63         36.19         2.21 o                         
   7  -7   2         13.04         12.71         1.11 o                         
   8  -7   2        249.25        269.27         5.58 o                         
   9  -7   2        105.86        114.57         8.66 o                         
 -11  -6   2        244.74        273.05        11.37 o                         
 -10  -6   2          4.34          5.14         1.99 o                         
  -9  -6   2        432.31        439.18         5.25 o                         
  -8  -6   2         13.00          9.84         1.13 o                         
  -7  -6   2          1.59          1.80         0.47 o                         
  -6  -6   2         87.57         99.93         2.12 o                         
  -5  -6   2        366.34        342.07         3.90 o                         
  -4  -6   2       1404.88       1322.39        10.25 o                         
  -3  -6   2        461.68        489.15         7.75 o                         
  -2  -6   2        163.46        135.79         1.63 o                         
  -1  -6   2       1879.91       1920.76         9.27 o                         
   0  -6   2        163.37        167.21         7.96 o                         
   1  -6   2        546.66        547.14         3.96 o                         
   2  -6   2        924.20        938.80         8.26 o                         
   3  -6   2        153.06        146.13         2.76 o                         
   4  -6   2       1175.43       1157.80         7.94 o                         
   5  -6   2        716.73        724.86         6.42 o                         
   6  -6   2        665.08        655.68         6.14 o                         
   7  -6   2        200.51        199.86         4.05 o                         
   8  -6   2          3.94          5.51         0.72 o                         
   9  -6   2         62.47         65.44         4.78 o                         
 -11  -5   2        257.60        268.15        10.94 o                         
 -10  -5   2          9.58          9.45         1.28 o                         
  -9  -5   2          1.11          1.76         0.32 o                         
  -8  -5   2          7.46          4.74         0.48 o                         
  -7  -5   2        372.54        360.12         3.53 o                         
  -6  -5   2         41.52         36.95         1.07 o                         
  -5  -5   2       1490.79       1475.72         8.57 o                         
  -4  -5   2        332.85        386.56         4.13 o                         
  -3  -5   2        174.41        196.12         2.35 o                         
  -2  -5   2         33.50         48.40         1.25 o                         
  -1  -5   2       1234.47       1218.79        10.57 o                         
   0  -5   2        260.10        267.44         2.60 o                         
   1  -5   2          0.66          4.24         0.42 o                         
   2  -5   2        684.11        640.04         5.19 o                         
   3  -5   2         54.43         34.65         1.26 o                         
   4  -5   2         73.52         68.46         1.79 o                         
   5  -5   2        928.77        867.66         6.72 o                         
   6  -5   2       1507.09       1473.48         8.45 o                         
   7  -5   2        408.83        434.06         4.57 o                         
   8  -5   2         30.94         25.00         1.12 o                         
   9  -5   2        339.54        352.28         5.11 o                         
  10  -5   2          1.03          0.67         2.11 o                         
 -11  -4   2        376.87        379.46        12.64 o                         
 -10  -4   2         10.15          8.99         1.43 o                         
  -9  -4   2        178.76        148.97         5.63 o                         
  -8  -4   2         73.10         94.99         1.37 o                         
  -7  -4   2        209.50        189.06         2.09 o                         
  -6  -4   2          3.52          6.92         0.77 o                         
  -5  -4   2         37.43         25.51         0.96 o                         
  -4  -4   2       4152.20       4326.55        11.44 o                         
  -3  -4   2         23.90         25.35         0.83 o                         
  -2  -4   2         25.78         19.28         0.87 o                         
  -1  -4   2        164.10        177.68         2.32 o                         
   0  -4   2       1465.77       1517.02         5.74 o                         
   1  -4   2          5.72         19.74         0.63 o                         
   2  -4   2       1039.54       1022.53         5.91 o                         
   3  -4   2        982.06       1032.03         7.33 o                         
   4  -4   2        981.47        997.11         6.91 o                         
   5  -4   2          0.18          0.08         0.30 o                         
   6  -4   2        491.21        457.14         4.23 o                         
   7  -4   2         13.16         10.84         0.76 o                         
   8  -4   2        416.62        433.35         4.74 o                         
   9  -4   2        228.10        223.67         4.06 o                         
  10  -4   2        166.21        179.20        10.11 o                         
  11  -4   2        138.43        133.14         9.25 o                         
 -11  -3   2        119.25        119.07         8.42 o                         
 -10  -3   2        371.96        381.13         6.10 o                         
  -9  -3   2        106.11         93.96         2.87 o                         
  -8  -3   2         10.56          4.06         0.44 o                         
  -7  -3   2          0.04          0.63         0.22 o                         
  -6  -3   2        205.99        176.95         2.78 o                         
  -5  -3   2        172.88        161.51         1.91 o                         
  -4  -3   2         53.53         45.90         1.20 o                         
  -3  -3   2       4379.63       4348.86        16.59 o                         
  -2  -3   2        426.13        376.67         2.50 o                         
  -1  -3   2        332.02        300.85         2.03 o                         
   0  -3   2        400.26        346.61         2.72 o                         
   1  -3   2        340.10        389.70         2.61 o                         
   2  -3   2       5381.14       5507.82        28.86 o                         
   3  -3   2       2675.89       2722.58         9.26 o                         
   4  -3   2        270.50        209.38         2.51 o                         
   5  -3   2       4211.27       4327.03        10.23 o                         
   6  -3   2         55.07         55.82         1.08 o                         
   7  -3   2        200.45        217.07         2.38 o                         
   8  -3   2       1191.44       1153.36         7.10 o                         
   9  -3   2         18.93         19.99         0.75 o                         
  10  -3   2        187.50        190.31         4.67 o                         
  11  -3   2        364.86        358.55        14.41 o                         
 -11  -2   2         11.50         11.09         2.37 o                         
 -10  -2   2        314.23        310.12         6.41 o                         
  -9  -2   2        219.72        229.02         5.60 o                         
  -8  -2   2         27.05         28.33         3.84 o                         
  -7  -2   2         73.50         87.70         1.41 o                         
  -6  -2   2       3190.25       3295.85         8.66 o                         
  -5  -2   2         14.13         16.14         0.67 o                         
  -4  -2   2        547.71        575.39         5.32 o                         
  -3  -2   2        684.17        773.00         4.08 o                         
  -2  -2   2         11.34          5.21         0.34 o                         
  -1  -2   2         96.54         90.43         1.22 o                         
   1  -2   2       1511.07       1549.52         3.82 o                         
   2  -2   2         36.55         34.24         0.71 o                         
   3  -2   2       1740.70       1967.97         6.89 o                         
   4  -2   2          2.63          0.79         0.16 o                         
   5  -2   2        114.33        140.23         1.59 o                         
   6  -2   2          0.03          0.45         0.16 o                         
   7  -2   2       2392.41       2485.28         8.60 o                         
   8  -2   2         17.45         15.99         0.99 o                         
   9  -2   2          6.20          6.98         1.03 o                         
  10  -2   2        267.61        250.70         5.78 o                         
  11  -2   2        473.49        462.71         8.22 o                         
  12  -2   2        395.28        375.19        14.86 o                         
 -11  -1   2          6.56          4.99         1.05 o                         
 -10  -1   2       1105.81       1087.64        13.15 o                         
  -9  -1   2          5.50          3.90         0.88 o                         
  -8  -1   2        279.35        260.23         5.77 o                         
  -7  -1   2        152.19        124.55         2.60 o                         
  -6  -1   2        279.91        302.73         4.78 o                         
  -5  -1   2         98.46        110.57         2.13 o                         
  -4  -1   2       2528.82       2596.55         7.08 o                         
  -3  -1   2       7399.41       7647.23        48.78 o                         
  -2  -1   2         23.02         19.55         0.57 o                         
  -1  -1   2       2639.88       2684.79        19.94 o                         
   0  -1   2        414.12        355.20         2.82 o                         
   1  -1   2       7862.32       7392.80       326.06 o                         
   2  -1   2       4436.56       4272.90        10.47 o                         
   3  -1   2        246.70        240.02         1.93 o                         
   4  -1   2        134.70        141.17         1.58 o                         
   5  -1   2         17.81         18.69         0.56 o                         
   6  -1   2       1953.14       1884.49        10.09 o                         
   7  -1   2        705.35        676.54        12.07 o                         
   8  -1   2       1074.69       1067.52        18.03 o                         
   9  -1   2         17.60         20.29         1.66 o                         
  10  -1   2          5.23          4.83         1.05 o                         
  11  -1   2         48.60         58.71         3.10 o                         
  12  -1   2        273.82        283.89        12.48 o                         
 -11   0   2        109.29        126.92         4.18 o                         
 -10   0   2         27.62         31.92         2.41 o                         
  -9   0   2        132.32        126.77         4.33 o                         
  -8   0   2          2.01          2.67         0.73 o                         
  -7   0   2        833.25        821.26         7.15 o                         
  -6   0   2         62.55         66.19         1.59 o                         
  -5   0   2        191.30        179.93         1.94 o                         
  -4   0   2       2253.93       2288.99         6.40 o                         
  -3   0   2       2346.84       2388.36        10.66 o                         
  -2   0   2       2875.35       2903.63         6.52 o                         
  -1   0   2       9380.31       9832.40        24.89 o                         
   0   0   2          7.83         15.92         0.45 o                         
   1   0   2       3563.38       3376.79         9.80 o                         
   3   0   2          1.81          3.85         0.23 o                         
   4   0   2        705.69        742.69         2.71 o                         
   5   0   2        671.86        623.99        11.69 o                         
   6   0   2        363.59        299.76         5.22 o                         
   7   0   2        144.22        146.10         9.99 o                         
   8   0   2        377.42        359.32         6.59 o                         
   9   0   2        152.79        143.38         4.42 o                         
  10   0   2         44.03         36.50         2.36 o                         
  11   0   2          2.39          2.58         0.97 o                         
  12   0   2         30.58         31.65         2.56 o                         
 -11   1   2        314.52        327.77         8.12 o                         
 -10   1   2        149.36        136.13         4.76 o                         
  -9   1   2        255.03        237.44         5.94 o                         
  -8   1   2        650.57        632.41        13.11 o                         
  -7   1   2        119.19        119.88         1.74 o                         
  -6   1   2        679.62        720.51         3.86 o                         
  -5   1   2        103.97        113.15         1.45 o                         
  -4   1   2        746.08        807.09         8.27 o                         
  -3   1   2        222.47        207.64         1.79 o                         
  -2   1   2        607.62        565.30         2.75 o                         
  -1   1   2       1535.19       1382.29        37.01 o                         
   0   1   2        109.38        118.72         1.11 o                         
   1   1   2       1465.49       1561.32        24.47 o                         
   2   1   2          9.09         13.94         0.41 o                         
   3   1   2       2300.39       2313.18        12.96 o                         
   4   1   2        257.79        368.47         2.95 o                         
   5   1   2        315.13        294.47         8.16 o                         
   6   1   2        884.21        869.96         8.95 o                         
   7   1   2          5.90         10.02         1.42 o                         
   8   1   2         84.82         84.24         3.22 o                         
   9   1   2        225.48        223.28         5.56 o                         
  10   1   2       1094.61       1136.93        37.79 o                         
  11   1   2         25.51         24.33         2.14 o                         
  12   1   2          7.39          9.66         1.61 o                         
 -10   2   2          9.51          5.83         1.15 o                         
  -9   2   2         31.67         28.83         2.16 o                         
  -8   2   2        338.28        324.61         2.56 o                         
  -7   2   2       2719.91       2711.56        10.92 o                         
  -6   2   2          2.48          2.58         0.28 o                         
  -5   2   2        724.81        731.12         4.55 o                         
  -4   2   2        285.95        308.01         2.48 o                         
  -3   2   2        392.62        352.84         3.01 o                         
  -2   2   2         96.03        104.30         1.30 o                         
  -1   2   2         53.89         60.71         0.97 o                         
   0   2   2       5971.84       5750.31        13.35 o                         
   2   2   2       8249.94       7332.52       104.88 o                         
   3   2   2       2852.33       2949.83         7.01 o                         
   4   2   2       2675.71       2713.37         7.25 o                         
   5   2   2         78.18         99.86         1.02 o                         
   6   2   2        169.04        186.17         6.13 o                         
   7   2   2        430.62        364.13         6.22 o                         
   8   2   2        222.29        218.50         7.58 o                         
   9   2   2        789.38        781.04        10.76 o                         
  10   2   2        157.21        161.07         5.01 o                         
  11   2   2        200.85        199.66         5.88 o                         
  12   2   2        129.06        131.94         6.28 o                         
 -10   3   2        245.70        244.93         6.35 o                         
  -9   3   2         71.72         54.48         5.52 o                         
  -8   3   2          1.08          1.04         0.31 o                         
  -7   3   2        762.08        754.45         5.44 o                         
  -6   3   2        887.76        896.59         5.95 o                         
  -5   3   2        110.57        105.87         2.27 o                         
  -4   3   2         18.22         25.07         0.83 o                         
  -3   3   2        930.43       1074.59         7.85 o                         
  -2   3   2       2921.64       3214.34         9.84 o                         
  -1   3   2        467.41        439.17         3.17 o                         
   0   3   2        169.99        184.03         2.74 o                         
   1   3   2          1.85          3.16         0.53 o                         
   2   3   2       1503.72       1553.22         5.46 o                         
   3   3   2        163.98        136.53         1.61 o                         
   4   3   2       1015.11       1014.76         5.95 o                         
   5   3   2        257.89        265.43         2.27 o                         
   6   3   2       1030.43       1108.45         4.55 o                         
   7   3   2        499.41        417.83         9.52 o                         
   8   3   2        514.45        488.81         7.58 o                         
   9   3   2        151.64        156.63         4.62 o                         
  10   3   2        564.88        558.28        11.51 o                         
  11   3   2          1.26          1.72         0.87 o                         
  12   3   2        186.06        180.10         5.85 o                         
 -10   4   2        342.43        372.67        14.64 o                         
  -9   4   2         25.08         29.90         2.17 o                         
  -8   4   2          3.24          1.58         0.39 o                         
  -7   4   2        202.17        194.14         2.38 o                         
  -6   4   2        654.62        666.08         6.82 o                         
  -5   4   2        644.27        664.99         4.31 o                         
  -4   4   2        321.27        343.92         2.97 o                         
  -3   4   2       1471.43       1577.77         9.85 o                         
  -2   4   2       1149.51       1064.36         7.72 o                         
  -1   4   2         78.01         74.95         1.46 o                         
   0   4   2        134.44        152.69         3.03 o                         
   1   4   2        160.27        134.18         2.29 o                         
   2   4   2        257.03        173.39         3.14 o                         
   3   4   2         56.25         33.67         0.88 o                         
   4   4   2        436.60        432.19         3.21 o                         
   5   4   2        261.95        272.89         2.24 o                         
   6   4   2        165.95        169.62         2.90 o                         
   7   4   2          6.11          6.49         0.42 o                         
   8   4   2        242.04        235.22         2.96 o                         
   9   4   2        414.28        372.63         8.72 o                         
  10   4   2        116.04        127.30         4.31 o                         
  11   4   2        532.37        553.77        14.01 o                         
  12   4   2          4.12          3.10         1.06 o                         
  -9   5   2         67.70         67.16         6.28 o                         
  -8   5   2          0.04          0.43         0.46 o                         
  -7   5   2          0.25          0.63         0.35 o                         
  -6   5   2       1197.67       1151.54         6.11 o                         
  -5   5   2          1.18          1.36         0.42 o                         
  -4   5   2        198.01        196.49         2.73 o                         
  -3   5   2        493.81        483.42         4.44 o                         
  -2   5   2       2578.09       2639.15        15.30 o                         
  -1   5   2        522.73        497.61         4.06 o                         
   0   5   2        352.08        415.66         4.57 o                         
   1   5   2       7247.91       7794.45        22.53 o                         
   2   5   2          0.91          0.55         0.26 o                         
   3   5   2          1.02          0.31         0.26 o                         
   4   5   2        899.09        900.25         6.40 o                         
   5   5   2       3388.75       3313.10        13.57 o                         
   6   5   2         52.09         47.87         1.11 o                         
   7   5   2         63.60         79.58         1.37 o                         
   8   5   2          2.10          1.01         0.23 o                         
   9   5   2        490.80        457.91         8.77 o                         
  10   5   2       1342.17       1406.67        13.49 o                         
  11   5   2       1081.36       1093.54        12.71 o                         
  12   5   2        371.41        388.59        13.27 o                         
  -9   6   2         15.43          9.62         2.93 o                         
  -8   6   2        151.04        157.20         4.63 o                         
  -7   6   2         65.77         64.52         1.89 o                         
  -6   6   2         68.72         71.21         1.77 o                         
  -5   6   2        216.63        212.06         3.08 o                         
  -4   6   2        897.61        857.55         5.99 o                         
  -3   6   2        420.14        417.96         5.92 o                         
  -2   6   2        133.77        135.78         2.29 o                         
  -1   6   2          3.82          2.51         0.82 o                         
   0   6   2        428.91        397.66         4.90 o                         
   1   6   2          4.51          3.33         0.48 o                         
   2   6   2         98.98        127.99         2.76 o                         
   3   6   2       1652.45       1891.06         9.89 o                         
   4   6   2        243.91        280.74         4.13 o                         
   5   6   2       1086.48       1105.87         7.12 o                         
   6   6   2        849.47        811.25         6.27 o                         
   7   6   2       1229.76       1292.17         5.76 o                         
   8   6   2        572.37        570.19         3.86 o                         
   9   6   2        173.20        180.64         2.07 o                         
  10   6   2        248.52        269.88         5.40 o                         
  11   6   2         66.78         75.80         4.37 o                         
  12   6   2         22.11         12.11         2.75 o                         
  -8   7   2        109.43        113.71         5.09 o                         
  -7   7   2          2.14          5.19         1.21 o                         
  -6   7   2         25.64         19.19         1.12 o                         
  -5   7   2         18.42         17.11         0.91 o                         
  -4   7   2       1196.74       1206.16        10.56 o                         
  -3   7   2        223.18        216.28         3.07 o                         
  -2   7   2        139.30        134.19         2.42 o                         
  -1   7   2         46.95         53.41         1.56 o                         
   0   7   2       1940.85       1853.71        15.16 o                         
   1   7   2          3.83          1.31         0.55 o                         
   2   7   2        525.56        590.81         7.28 o                         
   3   7   2       2414.27       2566.00        22.50 o                         
   4   7   2        130.65        145.24         2.58 o                         
   5   7   2         51.79         58.24         1.38 o                         
   6   7   2       1031.03        996.05         7.67 o                         
   7   7   2       2303.69       2247.95        12.81 o                         
   8   7   2         87.76         91.16         2.05 o                         
   9   7   2        380.14        376.12         3.54 o                         
  10   7   2          4.54          3.12         0.44 o                         
  11   7   2         95.44        115.93         7.52 o                         
  12   7   2         81.12        114.65         7.73 o                         
  -7   8   2         60.21         59.71         3.02 o                         
  -6   8   2         13.40         17.70         1.70 o                         
  -5   8   2         31.04         27.67         1.29 o                         
  -4   8   2        203.40        214.24         3.64 o                         
  -3   8   2        132.11        129.58         2.49 o                         
  -2   8   2         42.87         39.46         1.42 o                         
  -1   8   2       2199.62       2251.78        15.46 o                         
   0   8   2         26.81         24.66         1.54 o                         
   1   8   2        703.18        693.51         9.62 o                         
   2   8   2        172.97        165.67         4.75 o                         
   3   8   2         27.11         22.68         1.85 o                         
   4   8   2       1629.13       1612.19         9.20 o                         
   5   8   2        308.20        292.86         4.10 o                         
   6   8   2        592.01        592.41         8.56 o                         
   7   8   2        248.69        247.07         3.76 o                         
   8   8   2        397.01        376.68         4.57 o                         
   9   8   2        211.70        215.55         5.57 o                         
  10   8   2        334.91        307.92         6.57 o                         
  11   8   2        547.39        570.37        17.13 o                         
  -7   9   2          4.96          2.66         1.40 o                         
  -6   9   2         16.17         11.77         1.59 o                         
  -5   9   2        106.49        111.30         5.40 o                         
  -4   9   2         66.30         66.86         3.72 o                         
  -3   9   2         94.95         98.44         5.28 o                         
  -2   9   2       1079.66       1027.95         8.07 o                         
  -1   9   2          6.36          5.81         0.71 o                         
   0   9   2          0.26          1.99         0.72 o                         
   1   9   2        244.98        249.64         4.20 o                         
   2   9   2         12.23          7.74         0.99 o                         
   3   9   2         24.27         22.34         1.23 o                         
   4   9   2          7.54          8.97         0.62 o                         
   5   9   2        668.59        662.16         8.61 o                         
   6   9   2        210.73        208.68         4.19 o                         
   7   9   2         23.80         23.45         1.31 o                         
   8   9   2         61.51         53.77         2.15 o                         
   9   9   2         26.41         23.65         1.31 o                         
  10   9   2          2.17          0.70         0.65 o                         
  11   9   2        626.90        725.78        19.88 o                         
  -6  10   2        528.59        547.59        35.58 o                         
  -5  10   2         23.71         25.02         2.68 o                         
  -4  10   2         16.34         19.48         2.91 o                         
  -3  10   2         53.65         54.44         2.98 o                         
  -2  10   2          2.28          3.42         0.66 o                         
  -1  10   2       1115.61       1130.66         9.12 o                         
   0  10   2        105.53         99.55         3.72 o                         
   1  10   2        687.25        724.24        11.50 o                         
   2  10   2          6.93          6.98         1.02 o                         
   3  10   2        348.40        329.74         6.08 o                         
   4  10   2         78.01         64.97         1.94 o                         
   5  10   2          6.21          4.15         0.45 o                         
   6  10   2        299.27        316.65         6.28 o                         
   7  10   2         48.27         44.94         2.42 o                         
   8  10   2          7.26          6.40         0.91 o                         
   9  10   2         12.01         10.64         1.32 o                         
  10  10   2        434.31        452.49        15.45 o                         
  -4  11   2          0.32          0.73         1.02 o                         
  -3  11   2         20.29         23.21         2.19 o                         
  -2  11   2         19.07         15.50         1.79 o                         
  -1  11   2         32.97         29.51         1.59 o                         
   0  11   2         24.16         29.42         2.79 o                         
   1  11   2          4.28          6.78         1.12 o                         
   2  11   2        243.90        261.01         6.85 o                         
   3  11   2          2.65          2.68         0.90 o                         
   4  11   2         94.91         95.61         2.14 o                         
   5  11   2        228.45        237.68         5.81 o                         
   6  11   2         25.44         20.98         2.23 o                         
   7  11   2         34.64         36.90         2.39 o                         
   8  11   2          0.07          1.03         1.06 o                         
   9  11   2        826.04        867.87        13.86 o                         
  -3  12   2         74.56         77.56         4.93 o                         
  -2  12   2         92.68         91.10         4.22 o                         
  -1  12   2        289.08        314.98         9.71 o                         
   0  12   2         51.94         47.84         2.27 o                         
   1  12   2        131.92        128.86         6.60 o                         
   2  12   2         61.65         53.17         2.39 o                         
   3  12   2         93.88        101.91         5.47 o                         
   4  12   2        195.27        180.40         3.78 o                         
   5  12   2         22.99         33.97         3.23 o                         
   6  12   2         67.13         72.37         3.40 o                         
   7  12   2         12.75          8.01         1.28 o                         
   8  12   2         41.83         51.33         2.96 o                         
  -1  13   2        118.51        129.71         7.83 o                         
   0  13   2         81.52         90.56         4.22 o                         
   1  13   2         42.18         52.22         2.52 o                         
   2  13   2        248.10        246.91         5.33 o                         
   3  13   2         55.95         58.88         3.72 o                         
   4  13   2        942.69        965.27        19.92 o                         
   5  13   2         29.50         31.41         2.47 o                         
   6  13   2         43.81         49.30         4.24 o                         
   7  13   2        706.70        782.54        14.06 o                         
  -4 -13   3         42.66         50.00         3.90 o                         
  -3 -13   3          0.42          0.04         0.87 o                         
  -2 -13   3        341.67        339.84         6.93 o                         
  -1 -13   3          8.71          8.83         2.01 o                         
   0 -13   3          2.34          5.23         1.84 o                         
   1 -13   3          0.53          1.29         1.41 o                         
  -6 -12   3         10.07         10.82         1.92 o                         
  -5 -12   3        129.00        128.92         5.47 o                         
  -4 -12   3          0.49          0.57         0.84 o                         
  -3 -12   3          2.35          3.93         1.10 o                         
  -2 -12   3          1.21          1.16         0.93 o                         
  -1 -12   3         58.54         66.89         2.28 o                         
   0 -12   3          0.77          0.34         0.59 o                         
   1 -12   3        319.55        327.84         6.97 o                         
   2 -12   3         33.20         32.92         2.44 o                         
   3 -12   3          5.30          4.47         1.29 o                         
  -8 -11   3         25.33         19.56         2.33 o                         
  -7 -11   3         95.87         95.59         3.70 o                         
  -6 -11   3        138.03        146.64         4.50 o                         
  -5 -11   3        698.04        709.88         9.79 o                         
  -4 -11   3        559.44        588.34        10.50 o                         
  -3 -11   3          7.75          7.92         1.17 o                         
  -2 -11   3        372.58        367.95         9.24 o                         
  -1 -11   3          5.62          3.30         0.58 o                         
   0 -11   3        294.67        309.86         4.69 o                         
   1 -11   3         89.16         81.69         2.28 o                         
   2 -11   3        656.62        678.59         9.90 o                         
   3 -11   3        294.34        310.18         6.95 o                         
   4 -11   3         38.30         35.78         2.53 o                         
   5 -11   3          0.19         -1.01         1.37 o                         
  -8 -10   3         12.38         10.82         2.57 o                         
  -7 -10   3         16.12         19.65         1.72 o                         
  -6 -10   3        130.23        120.76         3.88 o                         
  -5 -10   3         36.33         25.86         2.23 o                         
  -4 -10   3         58.14         49.30         3.24 o                         
  -3 -10   3        180.60        172.89         4.44 o                         
  -2 -10   3          1.44          1.38         0.46 o                         
  -1 -10   3        340.41        355.76         4.76 o                         
   0 -10   3         11.23         10.28         0.90 o                         
   1 -10   3        263.29        244.63         4.61 o                         
   2 -10   3         98.69         81.97         3.67 o                         
   3 -10   3        408.17        401.25         7.50 o                         
   4 -10   3        616.07        627.47         9.61 o                         
   5 -10   3          0.23          1.89         0.96 o                         
   6 -10   3         72.42         72.69         3.89 o                         
  -9  -9   3        385.80        355.29         8.06 o                         
  -8  -9   3         51.46         47.21         6.43 o                         
  -7  -9   3        750.45        742.27         9.07 o                         
  -6  -9   3          4.21          2.98         1.35 o                         
  -5  -9   3         29.98         23.16         1.68 o                         
  -4  -9   3          1.34          2.21         0.67 o                         
  -3  -9   3       1349.71       1317.67        11.61 o                         
  -2  -9   3        748.80        772.49        14.31 o                         
  -1  -9   3        475.75        494.38         5.33 o                         
   0  -9   3        236.03        220.86         3.64 o                         
   1  -9   3         28.21         25.90         1.75 o                         
   2  -9   3        608.42        616.87        12.11 o                         
   3  -9   3        214.48        215.51        10.04 o                         
   4  -9   3         14.24         13.84         1.50 o                         
   5  -9   3         11.47         11.89         1.46 o                         
   6  -9   3        253.92        262.97         6.15 o                         
   7  -9   3         23.42         24.59         2.05 o                         
  -9  -8   3          0.81          1.14         0.67 o                         
  -8  -8   3         33.84         29.27         1.64 o                         
  -7  -8   3          0.38          0.99         0.61 o                         
  -6  -8   3        240.01        229.41         3.80 o                         
  -5  -8   3         25.90         29.27         1.38 o                         
  -4  -8   3        466.75        456.37         5.30 o                         
  -3  -8   3        705.56        686.99         6.43 o                         
  -2  -8   3        176.71        185.35         2.50 o                         
  -1  -8   3         65.36         63.75         1.60 o                         
   0  -8   3         77.24         82.62         5.73 o                         
   1  -8   3       1181.02       1212.37         6.85 o                         
   2  -8   3        144.83        143.50         3.09 o                         
   3  -8   3        368.04        360.17         5.02 o                         
   4  -8   3          0.49          0.98         0.59 o                         
   5  -8   3       1592.13       1605.13        27.14 o                         
   6  -8   3         16.71         16.49         1.57 o                         
   7  -8   3          3.83          5.81         2.06 o                         
   8  -8   3        346.71        342.99         7.69 o                         
 -10  -7   3          0.01         -1.33         1.49 o                         
  -9  -7   3         95.56        100.38         2.94 o                         
  -8  -7   3        147.73        137.26         4.19 o                         
  -7  -7   3         88.64         93.79         2.64 o                         
  -6  -7   3        367.40        347.96         6.71 o                         
  -5  -7   3        148.12        134.30         2.06 o                         
  -4  -7   3        445.25        403.61         3.86 o                         
  -3  -7   3         79.46         75.66         2.53 o                         
  -2  -7   3         45.84         48.97         1.11 o                         
  -1  -7   3        282.10        280.25         2.89 o                         
   0  -7   3        370.90        348.52         3.51 o                         
   1  -7   3         46.35         47.82         1.29 o                         
   2  -7   3        567.31        540.35         8.73 o                         
   3  -7   3         24.66         31.60         1.41 o                         
   4  -7   3         79.00         78.01         2.29 o                         
   5  -7   3         43.20         44.25         1.74 o                         
   6  -7   3        579.99        541.57         6.06 o                         
   7  -7   3        103.02         98.00         2.63 o                         
   8  -7   3         10.83         11.85         1.33 o                         
   9  -7   3         36.01         47.17         5.53 o                         
 -10  -6   3        284.67        284.06        11.24 o                         
  -9  -6   3        338.54        353.77         5.01 o                         
  -8  -6   3        163.20        162.78         3.91 o                         
  -7  -6   3        109.73         91.84         3.63 o                         
  -6  -6   3        802.38        784.41         8.33 o                         
  -5  -6   3        101.58        100.10         3.57 o                         
  -4  -6   3       1751.93       1655.26         8.76 o                         
  -3  -6   3        770.94        771.75         5.08 o                         
  -2  -6   3        587.62        581.79         4.45 o                         
  -1  -6   3         15.58          7.29         0.47 o                         
   0  -6   3        289.23        253.06         3.25 o                         
   1  -6   3        135.60        132.46         1.97 o                         
   2  -6   3        113.58        137.23         2.33 o                         
   3  -6   3       1851.25       1861.48        11.05 o                         
   4  -6   3        429.11        407.26         4.74 o                         
   5  -6   3         63.79         56.70         1.82 o                         
   6  -6   3        449.18        396.34         6.86 o                         
   7  -6   3        211.54        192.03         3.41 o                         
   8  -6   3         17.53         12.97         1.01 o                         
   9  -6   3        303.23        312.97        13.90 o                         
  10  -6   3        205.99        238.84        12.26 o                         
 -11  -5   3         12.54         13.55         2.67 o                         
 -10  -5   3        165.41        171.00         8.48 o                         
  -9  -5   3          9.03          8.56         0.70 o                         
  -8  -5   3        367.68        350.21         3.06 o                         
  -7  -5   3          0.22          1.58         0.39 o                         
  -6  -5   3          4.70          6.63         0.87 o                         
  -5  -5   3         13.98          9.84         0.53 o                         
  -4  -5   3         91.50         90.74         1.36 o                         
  -3  -5   3       2154.26       2148.93         7.11 o                         
  -2  -5   3         52.27         28.64         0.82 o                         
  -1  -5   3          3.23          0.70         0.18 o                         
   0  -5   3          9.83         16.47         0.62 o                         
   1  -5   3        724.90        783.20         3.81 o                         
   2  -5   3        740.02        747.92         5.67 o                         
   3  -5   3        246.12        227.70         2.96 o                         
   4  -5   3          1.69          3.98         0.68 o                         
   5  -5   3        253.28        264.14         3.58 o                         
   6  -5   3       3216.46       3319.67        26.66 o                         
   7  -5   3        101.88         94.73         2.21 o                         
   8  -5   3        192.56        176.67         3.13 o                         
   9  -5   3        104.81        116.35         4.07 o                         
  10  -5   3         57.22         53.55         5.71 o                         
 -11  -4   3        285.71        312.50        11.60 o                         
 -10  -4   3         43.23         42.43         2.83 o                         
  -9  -4   3        177.32        171.41         2.49 o                         
  -8  -4   3         23.20         25.37         0.93 o                         
  -7  -4   3       1605.32       1630.01         7.24 o                         
  -6  -4   3        688.19        650.32         4.54 o                         
  -5  -4   3         40.39         45.85         1.34 o                         
  -4  -4   3        229.75        232.80         2.35 o                         
  -3  -4   3        503.73        555.78         4.19 o                         
  -2  -4   3       1354.89       1306.01         8.09 o                         
  -1  -4   3       1423.68       1538.10         7.90 o                         
   0  -4   3         13.46          9.53         0.43 o                         
   1  -4   3        203.69        258.99         1.96 o                         
   2  -4   3         81.85         92.33         1.11 o                         
   3  -4   3         11.24         12.12         0.82 o                         
   4  -4   3         73.80         86.97         2.63 o                         
   5  -4   3        176.52        163.11         2.66 o                         
   6  -4   3         33.25         31.45         1.31 o                         
   7  -4   3       1247.39       1226.99         8.90 o                         
   8  -4   3        200.56        204.73         3.31 o                         
   9  -4   3          4.86          8.85         1.42 o                         
  10  -4   3         86.54         92.93         7.19 o                         
  11  -4   3          0.13          4.37         2.51 o                         
 -11  -3   3          0.48         -0.22         0.94 o                         
 -10  -3   3        210.02        192.17         5.45 o                         
  -9  -3   3        814.40        792.02        10.39 o                         
  -8  -3   3          0.66          1.23         0.28 o                         
  -7  -3   3         48.80         52.84         1.57 o                         
  -6  -3   3        608.97        550.89         4.32 o                         
  -5  -3   3         20.70         22.95         1.22 o                         
  -4  -3   3        428.10        458.82         3.71 o                         
  -3  -3   3       3548.82       3564.14        16.26 o                         
  -2  -3   3       3795.64       4153.34        21.77 o                         
  -1  -3   3       1758.52       1774.51         4.86 o                         
   0  -3   3         24.43         37.35         0.72 o                         
   1  -3   3       1164.48       1053.15         4.12 o                         
   2  -3   3        814.32        902.89         4.60 o                         
   3  -3   3       1323.88       1337.03         4.40 o                         
   4  -3   3       3020.26       3089.84        36.96 o                         
   5  -3   3         56.30         67.88         1.17 o                         
   6  -3   3        385.44        356.80         3.71 o                         
   7  -3   3        176.44        178.14         2.26 o                         
   8  -3   3       1730.99       1758.05         7.08 o                         
   9  -3   3         79.10         76.54         2.76 o                         
  10  -3   3         57.94         66.49         4.36 o                         
  11  -3   3        172.97        201.42        10.63 o                         
 -11  -2   3         24.69         16.57         2.03 o                         
 -10  -2   3         74.39         84.42         3.77 o                         
  -9  -2   3        110.25        109.96         5.95 o                         
  -8  -2   3          5.52          2.40         0.46 o                         
  -7  -2   3        100.12        100.25         1.59 o                         
  -6  -2   3         67.56         74.83         1.85 o                         
  -5  -2   3          0.19          0.51         0.21 o                         
  -4  -2   3        420.17        416.31         4.04 o                         
  -3  -2   3        953.70        931.70         7.30 o                         
  -2  -2   3        122.39        155.12         1.95 o                         
  -1  -2   3       2495.78       2421.30         6.31 o                         
   0  -2   3      11717.40      12378.71       107.56 o                         
   1  -2   3        145.25        170.87         1.54 o                         
   2  -2   3         95.29         96.76         1.91 o                         
   3  -2   3       1547.15       1546.47         6.29 o                         
   4  -2   3       2610.16       2675.19        18.68 o                         
   5  -2   3        554.81        553.67         4.04 o                         
   6  -2   3        114.60        112.00         1.91 o                         
   7  -2   3         64.44        115.48        20.70 o                         
   8  -2   3         35.14         33.32         1.23 o                         
   9  -2   3        970.68        973.64        15.44 o                         
  10  -2   3         34.21         36.15         3.76 o                         
  11  -2   3        230.91        231.45         8.74 o                         
  12  -2   3         80.96         84.49         7.23 o                         
 -11  -1   3          1.91          5.55         1.68 o                         
 -10  -1   3          0.10          0.32         0.88 o                         
  -9  -1   3         43.34         42.73         2.64 o                         
  -8  -1   3        140.04        136.31         1.71 o                         
  -7  -1   3       1444.66       1481.92         9.50 o                         
  -6  -1   3       1551.03       1551.68         5.93 o                         
  -5  -1   3        586.30        599.21         4.19 o                         
  -4  -1   3       1250.61       1330.39         7.09 o                         
  -3  -1   3        437.44        442.63         3.22 o                         
  -2  -1   3        556.99        545.15         3.42 o                         
  -1  -1   3       3303.28       3353.71        19.15 o                         
   0  -1   3       3794.49       3960.88        11.80 o                         
   2  -1   3       1929.87       2014.01         8.23 o                         
   3  -1   3       1514.00       1584.93        17.04 o                         
   4  -1   3       1390.18       1552.97         6.77 o                         
   5  -1   3        111.98         87.79         1.24 o                         
   6  -1   3       2137.27       2207.41        23.01 o                         
   7  -1   3        123.64        113.18         1.28 o                         
   8  -1   3        567.33        574.17        17.17 o                         
   9  -1   3         71.89         77.61         6.58 o                         
  10  -1   3         63.39         60.53         4.99 o                         
  11  -1   3         74.86         76.62         3.51 o                         
  12  -1   3        237.03        244.40        11.36 o                         
 -11   0   3          2.46          4.83         2.62 o                         
 -10   0   3         91.06         85.79         3.97 o                         
  -9   0   3          3.66          5.03         1.07 o                         
  -8   0   3         16.28         19.43         0.67 o                         
  -7   0   3        203.72        188.86         3.52 o                         
  -6   0   3        454.86        454.51         3.66 o                         
  -5   0   3       1020.13        957.30         5.13 o                         
  -4   0   3         88.11        107.03         1.48 o                         
  -3   0   3        222.37        236.12         2.62 o                         
  -2   0   3        818.19        902.09         5.58 o                         
  -1   0   3       1150.22       1013.91         6.50 o                         
   2   0   3        553.25        540.54         4.05 o                         
   3   0   3       1241.83       1317.79         4.83 o                         
   4   0   3        176.32        160.51         4.85 o                         
   5   0   3        311.48        329.01         3.64 o                         
   6   0   3       2055.01       2123.79         7.91 o                         
   7   0   3       2225.20       1834.59       122.74 o                         
   8   0   3       1811.26       1802.01        14.75 o                         
   9   0   3        184.07        183.27         5.00 o                         
  10   0   3         11.36          8.06         1.28 o                         
  11   0   3       1367.46       1423.74        22.05 o                         
  12   0   3         42.14         39.06         4.09 o                         
 -10   1   3       1322.84       1427.96        20.52 o                         
  -9   1   3          0.01          0.56         0.69 o                         
  -8   1   3          0.11          0.48         0.27 o                         
  -7   1   3         85.41         77.62         1.60 o                         
  -6   1   3       1596.11       1617.26         9.11 o                         
  -5   1   3         19.22         18.32         0.67 o                         
  -4   1   3         41.28         53.90         1.08 o                         
  -3   1   3        950.29        881.71         4.15 o                         
  -2   1   3         23.58         34.96         0.80 o                         
  -1   1   3          2.03          1.24         0.19 o                         
   0   1   3       3672.41       3798.26        11.47 o                         
   1   1   3       4517.66       4459.29        65.54 o                         
   2   1   3         25.86         40.40         0.74 o                         
   3   1   3        134.72        182.47         1.58 o                         
   4   1   3       1894.47       1944.92         5.79 o                         
   5   1   3        148.94        171.86         1.70 o                         
   6   1   3        645.31        626.90         6.99 o                         
   7   1   3         17.54         12.87         1.01 o                         
   8   1   3        159.52        139.85         5.56 o                         
   9   1   3        453.48        461.46        11.49 o                         
  10   1   3       1697.35       1702.85        16.25 o                         
  11   1   3         21.87         22.95         3.32 o                         
  12   1   3          0.13          2.47         1.06 o                         
 -10   2   3        446.19        449.15         9.12 o                         
  -9   2   3          2.78          3.23         1.27 o                         
  -8   2   3         25.85         26.19         0.99 o                         
  -7   2   3        211.10        205.92         2.43 o                         
  -6   2   3        222.47        201.83         2.36 o                         
  -5   2   3        989.30        998.45         5.08 o                         
  -4   2   3       1125.05       1190.03         5.32 o                         
  -3   2   3       1704.41       1620.65        13.42 o                         
  -2   2   3         31.32         33.24         0.82 o                         
  -1   2   3         86.35        119.37         1.48 o                         
   0   2   3        160.40        186.32         2.33 o                         
   2   2   3       4938.67       4810.45        27.77 o                         
   3   2   3       4341.24       4374.42        16.75 o                         
   4   2   3        266.22        268.06         2.04 o                         
   5   2   3       2235.98       2437.78        18.79 o                         
   6   2   3       1005.53       1045.09        11.80 o                         
   7   2   3         23.70         20.45         0.77 o                         
   8   2   3        243.39        241.72        12.29 o                         
   9   2   3        426.08        425.91         7.68 o                         
  10   2   3         77.73         72.42         3.48 o                         
  11   2   3          0.01          0.94         0.95 o                         
  12   2   3        371.48        400.83         8.69 o                         
 -10   3   3          6.38          3.31         1.76 o                         
  -9   3   3         11.27          9.70         1.43 o                         
  -8   3   3        283.57        272.52         3.32 o                         
  -7   3   3        614.09        582.75         5.34 o                         
  -6   3   3         58.15         70.30         1.48 o                         
  -5   3   3        174.93        167.47         2.18 o                         
  -4   3   3          0.65          0.64         0.22 o                         
  -3   3   3         52.84         32.26         0.90 o                         
  -2   3   3         59.62         67.86         1.45 o                         
  -1   3   3         22.26         11.53         0.57 o                         
   0   3   3        864.06        834.96         7.51 o                         
   1   3   3       6533.56       6680.42        37.69 o                         
   2   3   3       1930.33       2036.41         9.17 o                         
   3   3   3       2410.49       2563.28        11.82 o                         
   4   3   3         87.21         94.33         1.31 o                         
   5   3   3        743.60        648.35         3.89 o                         
   6   3   3        433.12        481.72         3.18 o                         
   7   3   3         30.63         21.41         0.57 o                         
   8   3   3        130.48        108.46         7.20 o                         
   9   3   3          2.27          2.83         0.78 o                         
  10   3   3        122.30        141.40         6.85 o                         
  11   3   3        107.54        100.18         4.13 o                         
  12   3   3       1611.68       1644.64        24.08 o                         
  -9   4   3        198.20        185.45        24.09 o                         
  -8   4   3        536.37        578.24         6.31 o                         
  -7   4   3          1.60          6.41         0.57 o                         
  -6   4   3        710.02        672.91         4.78 o                         
  -5   4   3       1292.95       1243.30         6.93 o                         
  -4   4   3        187.00        175.64         2.29 o                         
  -3   4   3       1038.58       1085.63         7.59 o                         
  -2   4   3        816.63        890.40         5.81 o                         
  -1   4   3         16.07         24.53         0.89 o                         
   0   4   3        780.93        786.91         6.79 o                         
   1   4   3         46.29         52.99         2.12 o                         
   2   4   3       1577.95       1631.29         8.09 o                         
   3   4   3       1741.92       1720.16         8.14 o                         
   4   4   3        789.11        893.30         4.43 o                         
   5   4   3        760.62        783.13         4.35 o                         
   6   4   3        779.86        822.32         6.00 o                         
   7   4   3         86.78         81.78         1.23 o                         
   8   4   3        101.19        113.65         1.38 o                         
   9   4   3        664.39        594.67         8.69 o                         
  10   4   3         22.96         23.64         1.89 o                         
  11   4   3          5.09          3.87         1.57 o                         
  12   4   3        270.75        270.60         6.97 o                         
  -9   5   3        314.21        354.43        14.61 o                         
  -8   5   3         18.85         19.50         1.37 o                         
  -7   5   3         55.41         41.46         1.30 o                         
  -6   5   3         40.90         57.52         1.48 o                         
  -5   5   3        163.60        186.89         2.92 o                         
  -4   5   3        776.47        776.59         5.76 o                         
  -3   5   3        115.57        101.28         2.02 o                         
  -2   5   3        890.42        885.88         8.06 o                         
  -1   5   3          0.35          1.61         0.29 o                         
   0   5   3         40.41         54.86         1.72 o                         
   1   5   3       1286.54       1482.26        12.58 o                         
   2   5   3       1824.44       1847.66        11.50 o                         
   3   5   3       2567.65       2544.47         9.55 o                         
   4   5   3        477.67        481.81         4.79 o                         
   5   5   3        438.89        434.65         4.34 o                         
   6   5   3        880.56        917.35         4.68 o                         
   7   5   3       1233.99       1190.12        10.61 o                         
   8   5   3        221.29        211.82         2.40 o                         
   9   5   3          0.00          0.60         0.21 o                         
  10   5   3        162.45        194.18         5.05 o                         
  11   5   3        223.29        218.24         9.36 o                         
  12   5   3        325.91        348.50         7.62 o                         
  -8   6   3         31.53         26.08         2.57 o                         
  -7   6   3        461.45        443.89         7.05 o                         
  -6   6   3         19.82         24.27         1.20 o                         
  -5   6   3         73.48         68.66         1.88 o                         
  -4   6   3        750.61        709.90         6.37 o                         
  -3   6   3       1418.04       1392.01         7.88 o                         
  -2   6   3        830.58        784.62         7.80 o                         
  -1   6   3        688.48        713.14         5.51 o                         
   0   6   3       1415.17       1447.85        10.06 o                         
   1   6   3        153.38        164.75         3.20 o                         
   2   6   3         32.14         27.48         1.88 o                         
   3   6   3        103.42        164.02         2.47 o                         
   4   6   3         25.01         26.07         0.97 o                         
   5   6   3          3.23          3.48         0.62 o                         
   6   6   3       1675.71       1762.37        11.17 o                         
   7   6   3          4.02          1.96         0.31 o                         
   8   6   3        112.11         98.02         1.68 o                         
   9   6   3         67.60         82.78         2.65 o                         
  10   6   3        935.73        945.16        11.32 o                         
  11   6   3         45.17         43.09         2.54 o                         
  12   6   3        225.39        220.15        10.48 o                         
  -8   7   3          0.52         -1.61         2.21 o                         
  -7   7   3        332.18        344.39         6.96 o                         
  -6   7   3        122.58        109.87         4.50 o                         
  -5   7   3          1.77          1.52         0.54 o                         
  -4   7   3         92.37         89.44         2.44 o                         
  -3   7   3        217.13        217.38         3.30 o                         
  -2   7   3        500.69        523.26         5.44 o                         
  -1   7   3       1002.43        972.78         7.77 o                         
   0   7   3        995.44       1008.38         9.12 o                         
   1   7   3        305.76        288.33         4.82 o                         
   2   7   3          7.57         16.78         1.12 o                         
   3   7   3       1058.12       1183.29         8.97 o                         
   4   7   3        108.24         95.46         1.95 o                         
   5   7   3        568.92        521.25         4.92 o                         
   6   7   3        381.71        382.14         4.20 o                         
   7   7   3       1164.49       1200.07         8.36 o                         
   8   7   3        229.82        214.57         3.64 o                         
   9   7   3         30.08         28.39         0.96 o                         
  10   7   3         23.35         19.97         0.94 o                         
  11   7   3        241.54        223.88        10.47 o                         
  12   7   3        324.64        370.30        13.88 o                         
  -7   8   3         11.57         13.96         1.71 o                         
  -6   8   3         41.68         42.28         2.63 o                         
  -5   8   3        396.20        395.37         7.64 o                         
  -4   8   3        192.68        207.63         5.89 o                         
  -3   8   3        674.04        680.16         6.10 o                         
  -2   8   3        155.27        160.10         2.97 o                         
  -1   8   3          9.21         12.64         1.07 o                         
   0   8   3        419.81        429.25         6.71 o                         
   1   8   3       1677.40       1575.53        16.50 o                         
   2   8   3        796.42        811.86         8.09 o                         
   3   8   3        323.32        335.74         5.15 o                         
   4   8   3        396.46        413.74         7.29 o                         
   5   8   3        701.28        655.25         5.31 o                         
   6   8   3        322.28        320.69         6.40 o                         
   7   8   3         11.79         13.02         1.05 o                         
   8   8   3        978.26        973.22         7.43 o                         
   9   8   3         24.60         29.69         1.29 o                         
  10   8   3        253.75        247.70         5.21 o                         
  11   8   3          2.44         -0.04         1.41 o                         
  -6   9   3          8.45         10.17         1.61 o                         
  -5   9   3        493.75        512.48        11.20 o                         
  -4   9   3        106.21        103.88         4.06 o                         
  -3   9   3          4.24          3.41         0.76 o                         
  -2   9   3        265.08        273.42         5.96 o                         
  -1   9   3         26.42         26.76         1.59 o                         
   0   9   3       1054.04       1020.06        14.31 o                         
   1   9   3         93.10         73.34         2.98 o                         
   2   9   3          0.07          0.92         0.57 o                         
   3   9   3         95.24         96.49         2.97 o                         
   4   9   3         45.43         40.07         1.44 o                         
   5   9   3         64.90         67.30         1.79 o                         
   6   9   3        320.84        324.85         3.10 o                         
   7   9   3         86.86         76.81         2.52 o                         
   8   9   3         22.07         24.58         1.34 o                         
   9   9   3        209.60        211.58         6.08 o                         
  10   9   3         28.32         28.74         2.08 o                         
  11   9   3         71.43         80.34         6.86 o                         
  -5  10   3         19.36         13.75         1.85 o                         
  -4  10   3        323.58        350.34         7.82 o                         
  -3  10   3         89.52         80.70         4.83 o                         
  -2  10   3        330.36        345.48         6.36 o                         
  -1  10   3       1769.26       1818.63        20.34 o                         
   0  10   3        309.31        314.84         8.48 o                         
   1  10   3         19.08          6.50         3.70 o                         
   2  10   3        141.47        103.11         4.82 o                         
   3  10   3        472.37        467.10        14.67 o                         
   4  10   3        243.95        242.72         3.81 o                         
   5  10   3         71.06         70.83         1.88 o                         
   6  10   3         83.52         84.42         2.92 o                         
   7  10   3         45.95         51.06         2.62 o                         
   8  10   3        506.60        496.22         8.95 o                         
   9  10   3         17.12         19.05         1.68 o                         
  10  10   3        549.72        532.12         8.17 o                         
  -4  11   3        175.82        175.71         5.88 o                         
  -3  11   3          0.78          0.31         1.34 o                         
  -2  11   3         42.12         34.86         3.29 o                         
  -1  11   3        235.50        235.74         6.33 o                         
   0  11   3          2.03          2.27         0.76 o                         
   1  11   3          3.37          3.75         1.01 o                         
   2  11   3        129.58        144.75         4.59 o                         
   3  11   3         39.09         30.35         2.10 o                         
   4  11   3         15.65         10.39         1.06 o                         
   5  11   3         45.42         42.25         2.16 o                         
   6  11   3        193.40        186.77         5.23 o                         
   7  11   3          2.12          3.16         1.02 o                         
   8  11   3         14.64          9.68         1.40 o                         
   9  11   3        285.78        303.12         7.67 o                         
  -2  12   3        228.60        241.69         6.92 o                         
  -1  12   3        115.00        113.89         4.68 o                         
   0  12   3        453.30        454.94         9.93 o                         
   1  12   3        132.50        140.81         6.31 o                         
   2  12   3         10.36         13.80         1.68 o                         
   3  12   3         16.62         19.97         1.83 o                         
   4  12   3        145.47        154.10         4.63 o                         
   5  12   3          5.47          2.40         0.74 o                         
   6  12   3          6.81          5.90         1.21 o                         
   7  12   3         17.62         20.88         2.04 o                         
   8  12   3        412.40        424.52         9.88 o                         
   9  12   3         11.84         12.40         4.22 o                         
   0  13   3        381.44        397.66        11.83 o                         
   1  13   3          0.47          1.29         1.28 o                         
   2  13   3         46.48         43.86         2.87 o                         
   3  13   3         16.44         21.87         1.76 o                         
   4  13   3        986.53       1093.59        16.19 o                         
   5  13   3         19.25         22.51         2.10 o                         
   6  13   3        113.77        121.13         4.66 o                         
   7  13   3         42.56         43.45         2.90 o                         
  -3 -13   4         25.53         28.56         3.30 o                         
  -2 -13   4         15.58         14.81         2.41 o                         
  -5 -12   4          5.29          5.78         1.28 o                         
  -4 -12   4         25.04         23.97         2.02 o                         
  -3 -12   4         70.27         77.57         3.33 o                         
  -2 -12   4         13.83         11.22         1.32 o                         
  -1 -12   4          7.26          2.48         1.35 o                         
   0 -12   4          6.04          4.96         1.12 o                         
   1 -12   4          0.87          1.07         1.14 o                         
   2 -12   4          0.44          0.46         1.00 o                         
   3 -12   4          0.04          0.15         1.08 o                         
  -7 -11   4        235.54        220.30         7.12 o                         
  -6 -11   4         48.73         51.04         3.62 o                         
  -5 -11   4        123.02        112.52         3.99 o                         
  -4 -11   4        909.72        901.49        16.99 o                         
  -3 -11   4        511.51        520.06         8.20 o                         
  -2 -11   4        132.26        138.78         3.93 o                         
  -1 -11   4         22.86         21.43         1.28 o                         
   0 -11   4        219.70        212.97         5.49 o                         
   1 -11   4         18.75         16.64         1.14 o                         
   2 -11   4        433.67        386.64         7.38 o                         
   3 -11   4         39.34         39.06         2.50 o                         
   4 -11   4          9.05          7.09         1.33 o                         
   5 -11   4          0.88          1.21         1.68 o                         
  -8 -10   4        192.95        183.84         6.28 o                         
  -7 -10   4        113.70        110.32         7.04 o                         
  -6 -10   4         61.12         66.68         2.96 o                         
  -5 -10   4        303.07        311.25         6.22 o                         
  -4 -10   4        170.37        165.26         4.50 o                         
  -3 -10   4        240.29        255.83         5.54 o                         
  -2 -10   4        211.98        212.41         3.32 o                         
  -1 -10   4          0.42          1.98         0.63 o                         
   0 -10   4         56.49         51.74         2.51 o                         
   1 -10   4          5.23         10.05         0.90 o                         
   2 -10   4        109.01        108.53         5.98 o                         
   3 -10   4        279.74        277.60         6.18 o                         
   4 -10   4          4.69          2.03         0.93 o                         
   5 -10   4          1.02          1.03         1.04 o                         
   6 -10   4        168.01        172.71         5.30 o                         
  -8  -9   4        148.16        138.19         6.05 o                         
  -7  -9   4        171.79        176.15         5.73 o                         
  -6  -9   4         29.72         35.06         2.59 o                         
  -5  -9   4        914.10        911.71        10.08 o                         
  -4  -9   4        222.61        239.46         5.14 o                         
  -3  -9   4         36.25         31.56         1.90 o                         
  -2  -9   4        385.16        362.47         4.18 o                         
  -1  -9   4         18.69         16.39         1.01 o                         
   0  -9   4          1.28          1.56         0.49 o                         
   1  -9   4        461.54        426.22         4.94 o                         
   2  -9   4       1309.09       1244.36        17.28 o                         
   3  -9   4         73.28         68.25         2.97 o                         
   4  -9   4         15.23         16.52         1.93 o                         
   5  -9   4         14.09         14.81         2.02 o                         
   6  -9   4        200.52        217.76         6.28 o                         
   7  -9   4        199.87        202.51         5.51 o                         
  -9  -8   4        688.45        716.15        33.50 o                         
  -8  -8   4         74.40         79.85         3.47 o                         
  -7  -8   4        257.12        242.37         5.02 o                         
  -6  -8   4        155.08        138.61         4.04 o                         
  -5  -8   4         33.78         29.49         1.88 o                         
  -4  -8   4         21.24         22.08         1.23 o                         
  -3  -8   4        154.08        138.79         2.57 o                         
  -2  -8   4       2605.88       2547.04        13.66 o                         
  -1  -8   4          0.47          0.43         0.31 o                         
   0  -8   4         40.29         44.87         1.30 o                         
   1  -8   4        186.83        202.50         4.85 o                         
   2  -8   4        587.97        604.30         6.00 o                         
   3  -8   4        308.31        305.56         4.66 o                         
   4  -8   4        111.95        125.01         3.83 o                         
   5  -8   4        497.47        502.95         7.84 o                         
   6  -8   4        416.74        432.52         7.44 o                         
   7  -8   4         71.74         61.41         2.90 o                         
   8  -8   4          5.37          4.80         1.11 o                         
  -9  -7   4         19.46         22.76         3.22 o                         
  -8  -7   4          1.21          0.96         0.63 o                         
  -7  -7   4        900.05        905.56        17.16 o                         
  -6  -7   4         49.94         55.28         1.62 o                         
  -5  -7   4          2.39          1.63         0.39 o                         
  -4  -7   4         11.55         10.57         0.70 o                         
  -3  -7   4        750.27        691.01         6.48 o                         
  -2  -7   4        139.16        154.53         3.55 o                         
  -1  -7   4        337.91        334.12         3.21 o                         
   0  -7   4        534.04        519.57         4.34 o                         
   1  -7   4        153.70        163.85         2.32 o                         
   2  -7   4         57.17         51.28         1.25 o                         
   3  -7   4         16.07         19.83         1.26 o                         
   4  -7   4         86.76         75.87         3.18 o                         
   5  -7   4         48.35         44.44         1.78 o                         
   6  -7   4        157.24        154.42         3.30 o                         
   7  -7   4        129.66        133.60         3.11 o                         
   8  -7   4          0.59          1.72         0.77 o                         
   9  -7   4        103.21        111.45         8.49 o                         
 -10  -6   4        172.62        170.54         8.91 o                         
  -9  -6   4         13.37         13.08         1.57 o                         
  -8  -6   4         33.70         35.21         1.20 o                         
  -7  -6   4       1554.20       1413.73         8.74 o                         
  -6  -6   4          0.13          1.25         0.40 o                         
  -5  -6   4       1120.93       1087.17        12.99 o                         
  -4  -6   4       1872.28       1880.40         7.57 o                         
  -3  -6   4        152.20        157.34         2.11 o                         
  -2  -6   4         91.14         85.38         1.74 o                         
  -1  -6   4         11.65          9.95         0.50 o                         
   0  -6   4        355.17        327.18         2.97 o                         
   1  -6   4        464.04        438.96         3.24 o                         
   2  -6   4         79.55         66.56         1.54 o                         
   3  -6   4        841.73        856.99         9.72 o                         
   4  -6   4         23.34         25.32         1.15 o                         
   5  -6   4        467.30        437.18         5.09 o                         
   6  -6   4          0.84          1.39         0.58 o                         
   7  -6   4         66.01         53.81         2.08 o                         
   8  -6   4        260.38        274.65         4.39 o                         
   9  -6   4        101.03        103.68         5.09 o                         
  10  -6   4         46.19         54.62         5.91 o                         
 -10  -5   4         18.26         11.35         2.64 o                         
  -9  -5   4        422.13        442.27         5.96 o                         
  -8  -5   4        131.31        125.11         2.41 o                         
  -7  -5   4          1.32          3.40         0.56 o                         
  -6  -5   4         77.43         64.71         1.44 o                         
  -5  -5   4        896.77        840.09         5.89 o                         
  -4  -5   4        232.11        227.12         3.23 o                         
  -3  -5   4         72.39         78.08         2.02 o                         
  -2  -5   4        277.81        282.37         2.98 o                         
  -1  -5   4        436.56        451.75         3.07 o                         
   0  -5   4        280.33        261.43         2.34 o                         
   1  -5   4        249.86        222.38         2.06 o                         
   2  -5   4         10.61         11.01         1.77 o                         
   3  -5   4        461.17        467.66         4.86 o                         
   4  -5   4        274.59        264.73         3.35 o                         
   5  -5   4         34.88         51.71         1.54 o                         
   6  -5   4          9.99          9.76         0.76 o                         
   7  -5   4         46.29         45.41         1.57 o                         
   8  -5   4        454.11        441.16         6.78 o                         
   9  -5   4         67.49         61.51         3.04 o                         
  10  -5   4          1.53         -0.90         1.71 o                         
 -10  -4   4         20.17         20.43         3.22 o                         
  -9  -4   4        739.82        743.29        11.10 o                         
  -8  -4   4         55.79         53.34         2.03 o                         
  -7  -4   4        525.88        515.24         5.20 o                         
  -6  -4   4        491.26        501.65         4.26 o                         
  -5  -4   4        597.30        537.62         4.68 o                         
  -4  -4   4        136.37        162.02         2.17 o                         
  -3  -4   4        283.18        320.04         3.19 o                         
  -2  -4   4        622.35        593.64         3.98 o                         
  -1  -4   4        148.88        126.94         1.52 o                         
   0  -4   4        612.87        639.49         3.44 o                         
   1  -4   4       1344.43       1417.03         5.38 o                         
   2  -4   4        477.85        488.45         3.67 o                         
   3  -4   4          4.63         13.37         0.54 o                         
   4  -4   4        435.36        429.72         4.85 o                         
   5  -4   4        445.31        452.29         4.12 o                         
   6  -4   4        264.79        277.55         3.29 o                         
   7  -4   4        315.76        326.07         4.40 o                         
   8  -4   4       1043.10       1021.69         7.75 o                         
   9  -4   4          3.51          2.98         0.60 o                         
  10  -4   4        275.90        289.46        12.29 o                         
  11  -4   4        144.92        148.82         9.38 o                         
 -10  -3   4        112.80        119.28         6.96 o                         
  -9  -3   4         33.89         27.69         1.75 o                         
  -8  -3   4          7.74          9.83         0.65 o                         
  -7  -3   4        721.53        727.35         5.18 o                         
  -6  -3   4        159.62        156.72         3.11 o                         
  -5  -3   4        157.07        158.70         2.25 o                         
  -4  -3   4        486.57        497.26         4.25 o                         
  -3  -3   4         79.75         62.61         2.26 o                         
  -2  -3   4        341.02        376.68         4.33 o                         
  -1  -3   4        844.66        928.25         4.63 o                         
   0  -3   4         62.27         77.79         1.19 o                         
   1  -3   4       1369.01       1340.43         6.27 o                         
   2  -3   4          6.12         18.89         0.55 o                         
   3  -3   4        579.14        585.85         6.09 o                         
   4  -3   4        674.63        698.22         5.91 o                         
   5  -3   4        107.17        122.29         3.42 o                         
   6  -3   4       4015.02       3944.27        28.73 o                         
   7  -3   4        433.03        435.41         3.72 o                         
   8  -3   4        168.64        172.93         2.36 o                         
   9  -3   4        376.71        373.58         2.99 o                         
  10  -3   4         27.92         28.42         1.74 o                         
  11  -3   4          0.49         -0.48         1.85 o                         
 -10  -2   4         37.04         24.90         2.36 o                         
  -9  -2   4        104.48        113.12         6.23 o                         
  -8  -2   4        163.62        176.37         2.43 o                         
  -7  -2   4        107.50        126.87         2.10 o                         
  -6  -2   4        207.81        207.89         3.14 o                         
  -5  -2   4         28.65         22.73         0.99 o                         
  -4  -2   4       2483.33       2441.69        15.43 o                         
  -3  -2   4          7.86          4.21         0.35 o                         
  -2  -2   4        265.38        284.36         2.35 o                         
  -1  -2   4         74.93        100.85         1.51 o                         
   0  -2   4        135.96        166.80         1.66 o                         
   1  -2   4        445.79        486.05         3.29 o                         
   2  -2   4        859.27        716.71         3.84 o                         
   3  -2   4       1067.56       1093.36         6.87 o                         
   4  -2   4        574.76        621.45         4.82 o                         
   5  -2   4        128.01        132.99         2.59 o                         
   6  -2   4       1233.80       1216.64         6.49 o                         
   7  -2   4         32.04         37.50         0.93 o                         
   8  -2   4        713.83        726.45         4.18 o                         
   9  -2   4         77.50         70.00         1.15 o                         
  10  -2   4         45.05         40.03         4.86 o                         
  11  -2   4          6.10          6.63         2.33 o                         
  12  -2   4          3.75          1.70         1.97 o                         
 -10  -1   4         83.97         75.81         3.84 o                         
  -9  -1   4        215.11        223.69         8.54 o                         
  -8  -1   4        249.25        245.99         4.24 o                         
  -7  -1   4       1023.57        984.86         5.43 o                         
  -6  -1   4       1003.09       1015.82         5.95 o                         
  -5  -1   4         24.14         13.16         0.69 o                         
  -4  -1   4       1045.04       1032.77         5.71 o                         
  -3  -1   4       3908.46       3975.73        20.40 o                         
  -2  -1   4       2556.96       2588.34         8.38 o                         
  -1  -1   4        481.27        473.01         3.49 o                         
   0  -1   4       1082.69       1086.22         5.50 o                         
   1  -1   4       6506.22       6739.00        25.21 o                         
   2  -1   4        942.86       1059.64         5.15 o                         
   3  -1   4         16.86         35.80         0.82 o                         
   4  -1   4         55.12         31.65         0.84 o                         
   5  -1   4         48.15         46.05         0.97 o                         
   6  -1   4        903.68        929.64         5.80 o                         
   7  -1   4        285.23        282.68         3.80 o                         
   8  -1   4        850.06        808.32         3.74 o                         
   9  -1   4        397.64        416.64         7.38 o                         
  10  -1   4         83.54         84.31         3.53 o                         
  11  -1   4         58.55         57.95         4.07 o                         
  12  -1   4         17.11         11.16         2.86 o                         
 -10   0   4         49.37         50.52         3.24 o                         
  -9   0   4        431.77        439.73        11.62 o                         
  -8   0   4         46.27         46.68         1.39 o                         
  -7   0   4        204.26        191.14         2.72 o                         
  -6   0   4        131.06        132.70         2.22 o                         
  -5   0   4       1534.59       1538.76         7.24 o                         
  -4   0   4        949.37       1015.90         5.08 o                         
  -3   0   4         58.96         45.22         1.14 o                         
  -2   0   4       2066.52       2025.85         7.25 o                         
  -1   0   4        768.86        813.19         4.03 o                         
   0   0   4       2243.14       2237.55         8.81 o                         
   1   0   4        230.03        226.63         1.77 o                         
   2   0   4       5406.48       5626.97        27.47 o                         
   3   0   4       1663.23       1741.43         7.05 o                         
   4   0   4       5125.54       4877.53        14.52 o                         
   5   0   4        488.94        517.18         3.14 o                         
   6   0   4         44.71         53.01         1.15 o                         
   7   0   4        446.86        441.81         5.99 o                         
   8   0   4       1488.22       1357.89        29.80 o                         
   9   0   4        766.11        792.27        10.45 o                         
  10   0   4         83.03         75.78         3.42 o                         
  11   0   4        313.61        305.33         7.14 o                         
  12   0   4        179.63        179.25         5.73 o                         
 -10   1   4        121.49        115.65         8.81 o                         
  -9   1   4        281.36        299.49         9.44 o                         
  -8   1   4        307.54        318.03         3.81 o                         
  -7   1   4        424.85        438.21         4.24 o                         
  -6   1   4       1632.87       1638.27         7.11 o                         
  -5   1   4        699.89        695.68         6.01 o                         
  -4   1   4          7.50          6.78         0.45 o                         
  -3   1   4          3.27          6.88         0.44 o                         
  -2   1   4        256.75        293.73         3.05 o                         
  -1   1   4       1607.59       1482.92         6.08 o                         
   0   1   4        226.33        275.70         2.84 o                         
   1   1   4          0.65          1.92         0.24 o                         
   2   1   4        905.04        850.51         5.63 o                         
   3   1   4        573.55        691.08         5.94 o                         
   4   1   4        852.47        883.38         7.02 o                         
   5   1   4         17.43         24.27         0.68 o                         
   6   1   4        311.08        300.21         2.61 o                         
   7   1   4        719.76        725.45         6.39 o                         
   8   1   4        159.67        128.56         1.69 o                         
   9   1   4        105.04         99.12         5.50 o                         
  10   1   4        118.33        118.52         4.31 o                         
  11   1   4         95.48         88.76         5.40 o                         
  12   1   4        447.87        450.68         9.58 o                         
 -10   2   4        147.57        135.81         5.26 o                         
  -9   2   4         15.63         10.73         1.83 o                         
  -8   2   4         93.87         90.38         2.16 o                         
  -7   2   4         73.20         70.49         1.57 o                         
  -6   2   4        181.70        167.72         2.45 o                         
  -5   2   4       3360.28       3287.74        10.02 o                         
  -4   2   4        103.79        100.14         1.69 o                         
  -3   2   4        603.36        636.57         4.07 o                         
  -2   2   4        508.56        504.33         3.48 o                         
  -1   2   4       1810.91       1863.78        10.21 o                         
   0   2   4       1657.12       1754.08         7.68 o                         
   1   2   4       2528.37       2612.25        17.52 o                         
   2   2   4        312.64        379.16         3.81 o                         
   3   2   4        220.92        225.36         2.07 o                         
   4   2   4       2068.31       2203.61         7.52 o                         
   5   2   4          0.84          5.12         0.93 o                         
   6   2   4       1234.66       1356.90        12.72 o                         
   7   2   4        506.38        533.34         3.29 o                         
   8   2   4        218.69        228.96         6.04 o                         
   9   2   4       1054.62       1031.35        28.76 o                         
  10   2   4        156.92        178.06         5.29 o                         
  11   2   4         21.72         21.41         2.01 o                         
  12   2   4          5.85          8.26         1.51 o                         
  -9   3   4          3.54          3.42         1.14 o                         
  -8   3   4        679.02        692.99         7.74 o                         
  -7   3   4          2.73          3.60         0.49 o                         
  -6   3   4        194.89        187.06         2.58 o                         
  -5   3   4         66.42         72.06         1.61 o                         
  -4   3   4        381.60        378.33         3.42 o                         
  -3   3   4        240.29        241.39         2.64 o                         
  -2   3   4        587.18        560.67         7.50 o                         
  -1   3   4         28.30         50.10         1.97 o                         
   0   3   4         11.43          9.22         0.57 o                         
   1   3   4         52.04         75.45         2.26 o                         
   2   3   4       1407.76       1371.41         6.12 o                         
   3   3   4          0.23          0.11         0.27 o                         
   4   3   4       1827.60       1849.23         6.89 o                         
   5   3   4         10.22         22.07         0.72 o                         
   6   3   4         12.67         21.26         0.81 o                         
   7   3   4         91.18         82.20         1.72 o                         
   8   3   4        619.12        646.41         4.10 o                         
   9   3   4        200.99        199.39         6.08 o                         
  10   3   4        356.59        377.43        14.47 o                         
  11   3   4        151.79        154.23         5.14 o                         
  12   3   4        643.54        677.03        16.86 o                         
  13   3   4        276.42        280.49         7.56 o                         
  -9   4   4         18.50         26.82         2.34 o                         
  -8   4   4        303.65        318.86         6.29 o                         
  -7   4   4          2.63          1.94         0.44 o                         
  -6   4   4          4.44          5.01         0.52 o                         
  -5   4   4        353.08        351.45         3.58 o                         
  -4   4   4         84.48         83.23         1.69 o                         
  -3   4   4        271.43        253.96         2.84 o                         
  -2   4   4        401.14        425.73         4.02 o                         
  -1   4   4       1404.15       1501.50         7.33 o                         
   0   4   4       1845.00       1803.80        11.69 o                         
   1   4   4          6.53          1.82         0.71 o                         
   2   4   4       2695.89       2928.27        11.37 o                         
   3   4   4         72.62         80.49         1.67 o                         
   4   4   4         19.13          8.30         0.54 o                         
   5   4   4        437.20        478.63         3.40 o                         
   6   4   4          3.19          5.40         0.38 o                         
   7   4   4        264.65        262.94         2.73 o                         
   8   4   4        141.20        151.19         1.93 o                         
   9   4   4         71.65         64.29         1.71 o                         
  10   4   4          7.35          8.75         1.27 o                         
  11   4   4        261.00        275.20         9.17 o                         
  12   4   4         19.55         14.82         1.81 o                         
  13   4   4        159.37        157.27         7.57 o                         
  -8   5   4          4.25          2.31         1.22 o                         
  -7   5   4          0.07          0.45         0.47 o                         
  -6   5   4        159.70        150.98         2.97 o                         
  -5   5   4        106.95        100.71         2.27 o                         
  -4   5   4        177.83        155.01         3.50 o                         
  -3   5   4        233.88        213.27         3.10 o                         
  -2   5   4        865.58        871.16         6.10 o                         
  -1   5   4          1.72          0.69         0.28 o                         
   0   5   4        903.02        881.72         5.95 o                         
   1   5   4        195.56        199.13         3.30 o                         
   2   5   4          5.92          3.68         0.52 o                         
   3   5   4       1855.97       1928.84         8.87 o                         
   4   5   4        515.32        614.43         6.64 o                         
   5   5   4         36.60         31.45         1.07 o                         
   6   5   4        157.29        141.56         1.98 o                         
   7   5   4       1512.83       1475.48         6.35 o                         
   8   5   4          0.78          1.66         0.31 o                         
   9   5   4         32.92         28.25         0.86 o                         
  10   5   4        501.35        472.64        20.93 o                         
  11   5   4          4.75          2.03         0.89 o                         
  12   5   4        472.46        456.45        15.77 o                         
  -8   6   4          0.90          1.31         1.94 o                         
  -7   6   4        142.26        161.96         9.03 o                         
  -6   6   4        176.18        182.24         3.29 o                         
  -5   6   4        508.07        470.07         7.89 o                         
  -4   6   4         90.69         98.82         2.32 o                         
  -3   6   4        485.31        486.30         8.77 o                         
  -2   6   4        293.13        265.61         3.58 o                         
  -1   6   4          0.01          0.22         0.52 o                         
   0   6   4        348.31        365.30         5.03 o                         
   1   6   4          2.81          1.27         0.53 o                         
   2   6   4        993.46        940.54         9.25 o                         
   3   6   4        692.34        645.47         5.60 o                         
   4   6   4        156.57        133.04         2.29 o                         
   5   6   4        146.71        129.45         2.26 o                         
   6   6   4         10.15          7.24         0.58 o                         
   7   6   4          0.32          1.82         0.32 o                         
   8   6   4        309.74        306.60         3.51 o                         
   9   6   4        291.70        304.19         3.21 o                         
  10   6   4        947.17        912.24         6.70 o                         
  11   6   4         62.07         58.64         5.08 o                         
  12   6   4         79.40         83.23         6.53 o                         
  -7   7   4          0.96          1.18         0.95 o                         
  -6   7   4        149.68        131.18         6.10 o                         
  -5   7   4         38.31         37.94         1.79 o                         
  -4   7   4          8.86          7.14         0.74 o                         
  -3   7   4        196.36        182.11         5.04 o                         
  -2   7   4        219.13        215.48         3.42 o                         
  -1   7   4         90.55         85.52         2.14 o                         
   0   7   4       1267.98       1275.34         9.54 o                         
   1   7   4        295.69        315.79         5.95 o                         
   2   7   4        512.41        508.48         6.10 o                         
   3   7   4         29.22         28.33         1.46 o                         
   4   7   4         71.80         59.78         1.65 o                         
   5   7   4       2991.26       2978.34        16.24 o                         
   6   7   4        303.83        304.70         3.69 o                         
   7   7   4        528.79        516.16         4.80 o                         
   8   7   4        323.66        314.80         3.95 o                         
   9   7   4        558.18        538.81         5.01 o                         
  10   7   4        114.02        112.89         3.89 o                         
  11   7   4         75.28         81.02         6.42 o                         
  12   7   4        562.24        575.23        17.48 o                         
  -6   8   4        293.52        303.72         7.04 o                         
  -5   8   4         59.93         68.05         8.62 o                         
  -4   8   4        352.29        335.93         5.72 o                         
  -3   8   4        103.73         93.21         2.95 o                         
  -2   8   4       1005.15        996.34        10.79 o                         
  -1   8   4        707.80        705.88         6.49 o                         
   0   8   4        625.55        596.04         7.31 o                         
   1   8   4         21.63         26.26         1.55 o                         
   2   8   4        251.89        255.96         4.66 o                         
   3   8   4        113.07         91.34         3.55 o                         
   4   8   4        273.07        238.93         3.48 o                         
   5   8   4         55.13         54.11         1.65 o                         
   6   8   4        439.45        453.21         4.72 o                         
   7   8   4         57.17         56.21         1.68 o                         
   8   8   4        118.78        114.97         2.37 o                         
   9   8   4        176.90        167.09         4.19 o                         
  10   8   4        588.41        594.60        10.39 o                         
  11   8   4         28.36         24.83         3.79 o                         
  12   8   4          2.45          3.18         2.22 o                         
  -6   9   4         15.24         15.74         3.05 o                         
  -5   9   4         26.50         27.46         2.73 o                         
  -4   9   4        538.80        564.60        11.83 o                         
  -3   9   4          7.81          5.23         0.96 o                         
  -2   9   4          8.59         12.23         2.66 o                         
  -1   9   4          3.73          4.56         0.85 o                         
   0   9   4       2843.29       2834.64        16.93 o                         
   1   9   4         76.89         74.48         4.00 o                         
   2   9   4         21.48         25.39         2.02 o                         
   3   9   4         79.31         97.79         3.04 o                         
   4   9   4          0.76          4.33         0.61 o                         
   5   9   4          0.04          0.39         0.44 o                         
   6   9   4         50.99         46.31         2.04 o                         
   7   9   4       1674.70       1653.25        11.79 o                         
   8   9   4         75.84         69.82         2.40 o                         
   9   9   4        239.85        223.15         5.69 o                         
  10   9   4         41.48         33.64         4.28 o                         
  11   9   4         15.17         15.77         3.29 o                         
  -5  10   4        120.85        123.87         6.03 o                         
  -4  10   4        500.92        505.52         9.88 o                         
  -3  10   4          0.08          1.90         1.35 o                         
  -2  10   4         25.05         32.27         1.94 o                         
  -1  10   4          3.67          3.63         0.84 o                         
   0  10   4        144.95        149.17         4.12 o                         
   1  10   4        423.96        453.63        17.48 o                         
   2  10   4        262.95        224.57         7.15 o                         
   3  10   4        195.48        201.36        11.65 o                         
   4  10   4        665.09        655.50         8.80 o                         
   5  10   4        111.59         95.18         2.95 o                         
   6  10   4          7.11          5.38         0.77 o                         
   7  10   4        506.18        529.85         6.24 o                         
   8  10   4        230.64        229.77         7.11 o                         
   9  10   4         12.51          8.81         1.97 o                         
  10  10   4        194.83        199.15         5.07 o                         
  -3  11   4         22.30         18.58         2.20 o                         
  -2  11   4        494.37        536.28        12.91 o                         
  -1  11   4          8.58          9.98         2.00 o                         
   0  11   4         83.02         80.42         3.21 o                         
   1  11   4        440.15        503.16        16.75 o                         
   2  11   4         15.83         14.99         2.24 o                         
   3  11   4         19.24         24.23         2.59 o                         
   4  11   4        155.22        154.56         5.67 o                         
   5  11   4          4.73          3.76         0.95 o                         
   6  11   4          0.03          1.28         1.10 o                         
   7  11   4        103.39        101.29         4.80 o                         
   8  11   4         52.84         58.10         3.32 o                         
   9  11   4          7.53          5.95         1.51 o                         
  10  11   4          3.73          3.83         1.45 o                         
  -2  12   4         56.34         52.32         3.40 o                         
  -1  12   4         99.45         97.45         4.65 o                         
   0  12   4        331.08        331.13         7.87 o                         
   1  12   4        809.50        848.89        19.79 o                         
   2  12   4        194.19        174.51         5.46 o                         
   3  12   4        146.37        131.44         4.56 o                         
   4  12   4         14.06         16.15         3.04 o                         
   5  12   4        229.52        223.43         5.48 o                         
   6  12   4         34.11         37.14         8.43 o                         
   7  12   4        114.42        119.35         4.51 o                         
   8  12   4        272.86        301.09         9.62 o                         
   9  12   4          0.82          1.96         1.35 o                         
   0  13   4         13.12         17.15         4.00 o                         
   1  13   4        120.21        133.81         7.25 o                         
   2  13   4        139.79        155.44         6.45 o                         
   3  13   4        130.44        140.81         7.35 o                         
   4  13   4         68.70         73.37         3.54 o                         
   5  13   4        170.69        172.01        11.51 o                         
   6  13   4        345.80        363.86         8.16 o                         
   7  13   4         32.59         25.53         2.38 o                         
  -4 -12   5         12.57         14.86         1.70 o                         
  -3 -12   5        102.00         98.15         4.17 o                         
  -2 -12   5         11.64         14.60         1.53 o                         
  -1 -12   5        144.50        154.59         5.58 o                         
   0 -12   5          2.19         -0.37         1.32 o                         
   1 -12   5         16.95         18.39         1.97 o                         
   2 -12   5          6.63          6.92         1.54 o                         
  -6 -11   5         16.14         23.63         2.51 o                         
  -5 -11   5        153.32        150.09         5.78 o                         
  -4 -11   5          0.25          0.70         0.79 o                         
  -3 -11   5        115.30        118.19         4.01 o                         
  -2 -11   5        906.12        897.42        10.59 o                         
  -1 -11   5         23.58         24.29         1.35 o                         
   0 -11   5        174.76        179.83         4.04 o                         
   1 -11   5          3.99          3.86         0.69 o                         
   2 -11   5        756.70        795.81        13.59 o                         
   3 -11   5         26.02         24.06         2.06 o                         
   4 -11   5         12.48         10.33         1.52 o                         
   5 -11   5        153.21        186.57         7.82 o                         
  -7 -10   5          5.20          7.15         1.51 o                         
  -6 -10   5          8.12          6.63         1.36 o                         
  -5 -10   5        260.69        292.33         8.44 o                         
  -4 -10   5         27.49         28.68         1.92 o                         
  -3 -10   5        260.55        251.27         5.51 o                         
  -2 -10   5          0.68          0.78         0.39 o                         
  -1 -10   5        617.04        616.41         7.88 o                         
   0 -10   5          1.76          3.65         0.68 o                         
   1 -10   5         54.80         53.99         1.92 o                         
   2 -10   5          3.67          2.57         0.52 o                         
   3 -10   5         10.00         11.76         1.97 o                         
   4 -10   5         15.52         17.20         1.80 o                         
   5 -10   5        734.96        792.62        13.33 o                         
   6 -10   5         13.18         13.15         1.65 o                         
  -8  -9   5         25.04         29.32         2.61 o                         
  -7  -9   5        151.52        155.33         5.66 o                         
  -6  -9   5        529.30        533.18         9.96 o                         
  -5  -9   5       1073.06       1112.07        14.14 o                         
  -4  -9   5        117.76        123.42         3.04 o                         
  -3  -9   5          0.05          1.38         0.58 o                         
  -2  -9   5        224.09        215.06         3.11 o                         
  -1  -9   5        131.25        119.56         3.13 o                         
   0  -9   5       1009.26       1038.26         7.38 o                         
   1  -9   5         60.47         68.78         6.72 o                         
   2  -9   5        291.68        291.51         4.18 o                         
   3  -9   5         19.24         12.41         1.37 o                         
   4  -9   5        216.36        211.45         5.30 o                         
   5  -9   5         13.04         16.62         1.64 o                         
   6  -9   5        109.39        128.54         4.34 o                         
   7  -9   5        245.33        273.61         6.40 o                         
  -8  -8   5         63.36         64.39         2.84 o                         
  -7  -8   5          8.30          7.22         1.31 o                         
  -6  -8   5          9.82          6.15         1.67 o                         
  -5  -8   5          2.83          3.45         0.72 o                         
  -4  -8   5        960.28        912.90         8.91 o                         
  -3  -8   5        200.17        220.51         5.63 o                         
  -2  -8   5        843.29        787.75         7.40 o                         
  -1  -8   5        243.43        239.00         3.77 o                         
   0  -8   5       1198.59       1205.49         7.63 o                         
   1  -8   5          9.02          8.44         0.72 o                         
   2  -8   5        336.85        307.59         4.86 o                         
   3  -8   5       1956.75       1876.93        15.29 o                         
   4  -8   5         19.64         21.68         1.68 o                         
   5  -8   5        175.34        173.43         7.57 o                         
   6  -8   5         22.13         30.10         2.79 o                         
   7  -8   5        214.79        225.78         5.48 o                         
   8  -8   5        134.57        139.43         5.70 o                         
  -9  -7   5        106.86        120.07         7.61 o                         
  -8  -7   5        262.47        264.70         9.18 o                         
  -7  -7   5        722.73        707.88         8.15 o                         
  -6  -7   5         41.55         31.16         2.86 o                         
  -5  -7   5        294.94        292.13         4.30 o                         
  -4  -7   5        119.60        109.01         2.03 o                         
  -3  -7   5        696.64        672.57         7.47 o                         
  -2  -7   5        181.56        195.91         2.66 o                         
  -1  -7   5        142.31        144.05         2.05 o                         
   0  -7   5        200.59        210.48         2.51 o                         
   1  -7   5        568.78        576.69         4.11 o                         
   2  -7   5       2815.35       2732.10        17.22 o                         
   3  -7   5        938.24        939.68         8.59 o                         
   4  -7   5          4.70          1.79         0.58 o                         
   5  -7   5         84.39         82.62         2.44 o                         
   6  -7   5          6.65          2.20         0.66 o                         
   7  -7   5         75.58         68.18         4.04 o                         
   8  -7   5         28.18         27.41         2.49 o                         
   9  -7   5          3.86          0.22         1.95 o                         
  -9  -6   5        176.48        186.33         8.96 o                         
  -8  -6   5        426.18        441.66         6.43 o                         
  -7  -6   5         34.91         45.76         1.89 o                         
  -6  -6   5        333.36        341.28         6.11 o                         
  -5  -6   5        368.40        342.21         3.99 o                         
  -4  -6   5        138.57        157.40         2.43 o                         
  -3  -6   5        133.94        130.11         2.23 o                         
  -2  -6   5       1787.53       1746.43         8.12 o                         
  -1  -6   5        152.78        133.28         1.84 o                         
   0  -6   5         10.08         10.46         0.54 o                         
   1  -6   5        343.19        330.18         2.80 o                         
   2  -6   5        149.17        134.35         2.01 o                         
   3  -6   5          1.38          3.95         0.59 o                         
   4  -6   5         22.93         19.61         1.04 o                         
   5  -6   5       1091.31       1058.15         8.01 o                         
   6  -6   5         30.76         24.91         1.31 o                         
   7  -6   5         37.90         44.30         2.93 o                         
   8  -6   5        330.43        332.46         5.43 o                         
   9  -6   5          8.89          9.69         1.98 o                         
  -9  -5   5         44.12         42.83         4.32 o                         
  -8  -5   5        408.30        411.21         7.01 o                         
  -7  -5   5         11.42         15.28         0.81 o                         
  -6  -5   5        159.27        168.49         2.64 o                         
  -5  -5   5         23.54         27.48         0.95 o                         
  -4  -5   5        854.83        877.90         7.67 o                         
  -3  -5   5         49.91         45.06         1.61 o                         
  -2  -5   5         14.22         19.52         0.84 o                         
  -1  -5   5         46.43         59.12         1.41 o                         
   0  -5   5         51.85         50.72         1.11 o                         
   1  -5   5          5.28          6.76         0.45 o                         
   2  -5   5        116.07        110.89         1.58 o                         
   3  -5   5        536.27        512.22         5.23 o                         
   4  -5   5         51.47         51.36         1.15 o                         
   5  -5   5        337.51        345.60         4.00 o                         
   6  -5   5        429.33        379.50         5.24 o                         
   7  -5   5         79.74         62.75         2.21 o                         
   8  -5   5        646.30        625.69         6.90 o                         
   9  -5   5         33.80         35.58         2.45 o                         
  10  -5   5          0.32          1.23         1.82 o                         
 -10  -4   5         16.42         18.44         3.06 o                         
  -9  -4   5        852.34        877.25        18.60 o                         
  -8  -4   5          3.78          4.81         0.71 o                         
  -7  -4   5         22.18         18.07         1.29 o                         
  -6  -4   5        291.80        327.95         3.94 o                         
  -5  -4   5         13.60         11.52         0.62 o                         
  -4  -4   5       3086.03       3026.25        10.11 o                         
  -3  -4   5          0.03         -0.04         0.27 o                         
  -2  -4   5        716.50        672.62         6.27 o                         
  -1  -4   5         98.64        125.65         1.96 o                         
   0  -4   5         93.44         92.97         1.51 o                         
   1  -4   5         60.53         69.96         1.30 o                         
   2  -4   5        111.22        109.80         1.66 o                         
   3  -4   5       1445.39       1394.14         6.46 o                         
   4  -4   5        189.22        189.23         2.49 o                         
   5  -4   5          0.34          1.44         0.26 o                         
   6  -4   5        293.89        277.51         3.78 o                         
   7  -4   5        563.31        498.41         8.74 o                         
   8  -4   5          0.31          0.17         0.28 o                         
   9  -4   5         44.75         45.40         1.66 o                         
  10  -4   5        125.49        115.19         7.74 o                         
  11  -4   5        176.48        189.69        10.50 o                         
 -10  -3   5         53.60         42.58         4.39 o                         
  -9  -3   5         40.13         44.44         4.21 o                         
  -8  -3   5          6.83          7.54         0.76 o                         
  -7  -3   5        742.84        766.60         5.82 o                         
  -6  -3   5        157.93        153.46         2.57 o                         
  -5  -3   5          2.23          3.76         0.43 o                         
  -4  -3   5        403.34        379.58         3.66 o                         
  -3  -3   5        707.49        757.68         4.48 o                         
  -2  -3   5       1394.26       1424.24         6.69 o                         
  -1  -3   5        739.83        656.66         5.55 o                         
   0  -3   5       1354.33       1452.40        23.03 o                         
   1  -3   5       3562.73       3683.79        19.05 o                         
   2  -3   5       1699.75       1852.19         6.27 o                         
   3  -3   5        210.25        198.41         2.33 o                         
   4  -3   5         31.36         53.60         1.23 o                         
   5  -3   5        126.58        110.56         1.75 o                         
   6  -3   5       1383.18       1430.10        11.53 o                         
   7  -3   5        109.09        114.78         1.66 o                         
   8  -3   5       1824.70       1874.04         7.52 o                         
   9  -3   5         25.32         28.41         1.39 o                         
  10  -3   5         33.09         29.15         3.65 o                         
  11  -3   5         10.88          9.85         2.74 o                         
 -10  -2   5         20.69         22.10         3.10 o                         
  -9  -2   5        173.64        173.57         8.01 o                         
  -8  -2   5          0.20          0.62         0.39 o                         
  -7  -2   5        126.81        137.40         2.41 o                         
  -6  -2   5         24.40         23.93         1.17 o                         
  -5  -2   5        549.00        553.98         5.12 o                         
  -4  -2   5        293.60        322.10         3.86 o                         
  -3  -2   5       1058.69       1087.56         5.78 o                         
  -2  -2   5        288.60        262.20         2.48 o                         
  -1  -2   5        845.34        835.97         4.82 o                         
   0  -2   5        397.13        455.63         5.66 o                         
   1  -2   5       2626.41       2730.02         8.63 o                         
   2  -2   5        917.41        959.64         4.42 o                         
   3  -2   5        284.90        297.52         4.03 o                         
   4  -2   5         55.22         50.06         1.06 o                         
   5  -2   5       1657.21       1592.65        11.15 o                         
   6  -2   5         82.47         80.49         1.76 o                         
   7  -2   5        903.81        874.37         5.24 o                         
   8  -2   5        933.40        956.46         5.44 o                         
   9  -2   5        147.03        150.09         2.51 o                         
  10  -2   5          6.92          7.87         2.43 o                         
  11  -2   5        273.11        268.64        11.60 o                         
  12  -2   5        208.98        220.60        11.03 o                         
 -10  -1   5        692.42        688.37        16.44 o                         
  -9  -1   5         68.10         67.54         4.96 o                         
  -8  -1   5        236.08        220.29         3.19 o                         
  -7  -1   5        117.28        112.80         2.17 o                         
  -6  -1   5        991.38        975.68         7.39 o                         
  -5  -1   5        175.45        168.26         3.46 o                         
  -4  -1   5         68.85         60.65         1.53 o                         
  -3  -1   5       1918.07       1895.80         8.65 o                         
  -2  -1   5         47.60         44.40         2.92 o                         
  -1  -1   5       1962.91       2090.25         7.17 o                         
   0  -1   5       3644.96       3715.59        10.52 o                         
   1  -1   5       5413.06       5249.54        16.91 o                         
   2  -1   5          2.86          3.82         0.33 o                         
   3  -1   5       2407.89       2606.34         9.93 o                         
   4  -1   5        759.05        709.63         4.30 o                         
   5  -1   5          3.85         15.45         0.65 o                         
   6  -1   5        194.46        196.50         2.22 o                         
   7  -1   5        718.43        707.56         5.76 o                         
   8  -1   5       1242.39       1243.71        10.66 o                         
   9  -1   5          0.17          0.52         0.21 o                         
  10  -1   5        106.46        109.83         4.05 o                         
  11  -1   5        330.26        318.86         9.17 o                         
  12  -1   5         38.65         24.75         3.71 o                         
 -10   0   5         52.60         53.23         4.62 o                         
  -9   0   5        270.96        257.82         9.37 o                         
  -8   0   5         98.42        108.30         2.13 o                         
  -7   0   5         77.89         74.79         2.03 o                         
  -6   0   5        562.43        532.22         6.12 o                         
  -5   0   5        844.67        829.04         5.83 o                         
  -4   0   5       4111.88       4137.73        11.85 o                         
  -3   0   5       1847.12       1739.91         7.07 o                         
  -2   0   5          1.81          1.15         0.42 o                         
  -1   0   5       1073.54       1087.25         5.21 o                         
   0   0   5        166.96        183.31         2.40 o                         
   1   0   5        877.76        824.26         4.18 o                         
   2   0   5       1686.28       1599.29         5.49 o                         
   3   0   5        395.54        390.05         7.47 o                         
   4   0   5       1844.95       1942.15         8.11 o                         
   5   0   5         52.43         44.21         1.61 o                         
   6   0   5        350.02        384.28         3.77 o                         
   7   0   5         41.42         42.42         0.98 o                         
   8   0   5         66.83         65.92         1.20 o                         
   9   0   5       1182.48       1121.59         5.24 o                         
  10   0   5          3.94          5.73         1.15 o                         
  11   0   5         50.70         47.33         3.73 o                         
  12   0   5        155.74        166.54        12.54 o                         
  -9   1   5        438.08        465.40        12.47 o                         
  -8   1   5        727.34        722.43         7.64 o                         
  -7   1   5         29.88         34.95         1.44 o                         
  -6   1   5       1320.43       1300.59         9.50 o                         
  -5   1   5          1.58          2.69         0.35 o                         
  -4   1   5       1163.85       1151.65         7.65 o                         
  -3   1   5       1326.99       1414.50         6.44 o                         
  -2   1   5         57.30         69.37         1.53 o                         
  -1   1   5       3256.83       3172.82         8.96 o                         
   0   1   5        852.29        918.03         6.66 o                         
   1   1   5       1461.25       1507.05         6.94 o                         
   2   1   5       1364.54       1357.82         5.06 o                         
   3   1   5       4595.07       4581.61        11.97 o                         
   4   1   5         13.11          7.58         0.44 o                         
   5   1   5        218.74        250.69         2.44 o                         
   6   1   5         28.91         28.01         1.13 o                         
   7   1   5         70.24         73.43         1.29 o                         
   8   1   5         14.58         15.46         0.58 o                         
   9   1   5        454.06        408.45         9.08 o                         
  10   1   5          0.15          0.49         0.66 o                         
  11   1   5         91.37         91.59         4.14 o                         
  12   1   5         72.98         75.61         3.84 o                         
  -9   2   5         10.67         13.32         2.30 o                         
  -8   2   5        361.04        387.02         7.01 o                         
  -7   2   5          0.81          2.51         0.80 o                         
  -6   2   5        140.66        129.49         2.25 o                         
  -5   2   5        730.40        728.85         5.91 o                         
  -4   2   5        291.33        307.63         3.21 o                         
  -3   2   5         11.66         13.13         0.78 o                         
  -2   2   5        596.97        657.14         4.35 o                         
  -1   2   5       1156.44       1157.54         7.32 o                         
   0   2   5        125.69        133.21         2.04 o                         
   1   2   5       1858.63       1814.37         7.27 o                         
   2   2   5       2160.33       2043.86        16.38 o                         
   3   2   5        401.52        383.55         3.71 o                         
   4   2   5       2101.30       2030.57         6.92 o                         
   5   2   5        164.06        184.12         2.10 o                         
   6   2   5        653.09        691.87         5.25 o                         
   7   2   5        486.29        455.62         3.69 o                         
   8   2   5        134.03        138.27         2.72 o                         
   9   2   5       1758.81       1678.50        21.71 o                         
  10   2   5         18.54         16.29         1.67 o                         
  11   2   5        266.67        275.06         8.02 o                         
  12   2   5        170.58        160.40         7.72 o                         
  13   2   5          6.63          5.04         1.40 o                         
  -9   3   5          5.19          5.10         1.76 o                         
  -8   3   5          1.34          0.29         0.65 o                         
  -7   3   5         84.59         90.91         2.07 o                         
  -6   3   5        870.68        871.78         7.29 o                         
  -5   3   5         50.51         50.27         1.41 o                         
  -4   3   5         37.06         35.24         1.15 o                         
  -3   3   5        211.47        199.96         2.59 o                         
  -2   3   5         32.78         41.21         1.15 o                         
  -1   3   5         55.21         51.12         1.38 o                         
   0   3   5       1001.62       1004.22         9.33 o                         
   1   3   5          3.54          2.34         0.38 o                         
   2   3   5       1065.64       1092.11         5.92 o                         
   3   3   5         23.77         13.49         0.67 o                         
   4   3   5        838.56        873.85         4.97 o                         
   5   3   5        716.20        763.60         4.40 o                         
   6   3   5        181.12        201.70         2.29 o                         
   7   3   5        534.46        523.02         4.59 o                         
   8   3   5         65.37         69.14         1.66 o                         
   9   3   5          5.68          5.64         0.56 o                         
  10   3   5        147.12        157.88         6.63 o                         
  11   3   5         55.56         46.46         2.85 o                         
  12   3   5        317.00        318.66        13.29 o                         
  13   3   5         20.59         23.64         2.36 o                         
  -8   4   5         58.50         51.58         6.03 o                         
  -7   4   5        539.97        563.99        12.97 o                         
  -6   4   5        319.08        315.06         4.00 o                         
  -5   4   5         63.11         61.73         1.61 o                         
  -4   4   5          0.02          0.73         0.31 o                         
  -3   4   5       2325.27       2322.43         9.81 o                         
  -2   4   5        190.55        189.33         2.85 o                         
  -1   4   5         90.81         95.26         2.19 o                         
   0   4   5        276.17        253.47         3.17 o                         
   1   4   5       1836.88       1954.47        13.23 o                         
   2   4   5         60.33         57.09         2.62 o                         
   3   4   5        282.73        368.60         3.80 o                         
   4   4   5       4279.35       4355.62        15.06 o                         
   5   4   5          7.84         16.43         0.76 o                         
   6   4   5         25.12         36.63         1.15 o                         
   7   4   5        125.83        137.41         1.97 o                         
   8   4   5         17.80         18.77         0.82 o                         
   9   4   5        182.75        191.76         3.17 o                         
  10   4   5         19.63         17.92         2.19 o                         
  11   4   5        192.51        180.88         9.43 o                         
  12   4   5         28.54         30.09         2.43 o                         
  13   4   5          1.98          2.55         1.22 o                         
  -8   5   5         13.83          8.70         1.80 o                         
  -7   5   5         84.52         92.66         3.13 o                         
  -6   5   5        272.64        230.96         3.73 o                         
  -5   5   5        310.01        315.09         4.22 o                         
  -4   5   5          0.05          0.26         0.42 o                         
  -3   5   5        569.99        539.74         5.22 o                         
  -2   5   5        103.71        101.88         2.24 o                         
  -1   5   5         46.06         30.71         1.21 o                         
   0   5   5        348.58        330.60         3.84 o                         
   1   5   5          2.94          4.13         0.55 o                         
   2   5   5       1354.46       1453.56         9.11 o                         
   3   5   5        163.82        165.06         2.58 o                         
   4   5   5        260.18        322.05         4.55 o                         
   5   5   5       3287.90       3286.54        11.41 o                         
   6   5   5        110.28         98.28         1.76 o                         
   7   5   5       1798.56       1802.05         9.58 o                         
   8   5   5         20.83         18.60         0.78 o                         
   9   5   5        281.02        287.09         3.25 o                         
  10   5   5          0.91          1.53         0.35 o                         
  11   5   5          6.54          3.76         1.00 o                         
  12   5   5        892.49        940.01        12.82 o                         
  -7   6   5         71.36         76.12         5.01 o                         
  -6   6   5         18.78         12.30         1.60 o                         
  -5   6   5       2179.70       2148.35        12.91 o                         
  -4   6   5        112.48        106.49         2.96 o                         
  -3   6   5         37.26         33.87         1.59 o                         
  -2   6   5         10.85         11.85         0.99 o                         
  -1   6   5       1034.07       1026.39        14.12 o                         
   0   6   5        213.90        195.28         3.15 o                         
   1   6   5        478.16        509.64         5.93 o                         
   2   6   5        429.54        443.51         5.43 o                         
   3   6   5        530.25        512.73         7.40 o                         
   4   6   5          2.98          2.92         0.53 o                         
   5   6   5       1143.52       1081.48        17.31 o                         
   6   6   5          1.39          1.72         0.46 o                         
   7   6   5          2.74          1.67         0.40 o                         
   8   6   5         49.28         51.44         1.37 o                         
   9   6   5          2.09          6.21         1.20 o                         
  10   6   5        240.69        229.28         2.82 o                         
  11   6   5          0.01          1.92         1.47 o                         
  12   6   5        174.72        168.07         5.27 o                         
  -7   7   5         58.83         68.35         4.01 o                         
  -6   7   5         42.03         38.10         3.03 o                         
  -5   7   5        997.70        966.57        19.48 o                         
  -4   7   5        403.21        388.41         6.44 o                         
  -3   7   5        785.72        743.40        12.48 o                         
  -2   7   5        583.75        571.41         5.84 o                         
  -1   7   5        210.56        206.54         3.45 o                         
   0   7   5       1087.37       1084.79         9.92 o                         
   1   7   5         33.19         24.56         1.45 o                         
   2   7   5        395.48        371.68         5.33 o                         
   3   7   5        448.80        454.64         4.85 o                         
   4   7   5         37.38         53.16         1.92 o                         
   5   7   5        373.49        389.73         4.81 o                         
   6   7   5       1226.66       1232.52         7.77 o                         
   7   7   5       3853.63       3859.02        13.79 o                         
   8   7   5        216.18        216.04         3.26 o                         
   9   7   5         16.53         19.83         2.04 o                         
  10   7   5        192.90        186.86         3.10 o                         
  11   7   5        240.56        242.89        11.67 o                         
  12   7   5          2.65          3.36         2.17 o                         
  -6   8   5          1.46          2.32         1.44 o                         
  -5   8   5         12.09         13.98         2.01 o                         
  -4   8   5          5.15          7.53         1.11 o                         
  -3   8   5        671.18        680.50        12.14 o                         
  -2   8   5          0.39          0.00         0.54 o                         
  -1   8   5       1134.73       1122.14        10.63 o                         
   0   8   5         66.91         58.17         1.96 o                         
   1   8   5        153.07        127.46         3.40 o                         
   2   8   5        500.14        472.24         6.44 o                         
   3   8   5        449.68        435.60         6.10 o                         
   4   8   5         95.12         91.51         2.27 o                         
   5   8   5        213.46        216.60         3.68 o                         
   6   8   5          0.13          0.81         0.46 o                         
   7   8   5         93.05         75.40         2.25 o                         
   8   8   5         12.53         10.26         0.80 o                         
   9   8   5        258.74        257.78         4.24 o                         
  10   8   5       1047.10       1055.06        10.60 o                         
  11   8   5        296.07        346.23        13.71 o                         
  12   8   5         28.89         37.67         4.86 o                         
  -5   9   5         66.46         70.13         4.35 o                         
  -4   9   5         35.87         27.50         3.32 o                         
  -3   9   5        519.28        494.35         9.60 o                         
  -2   9   5        428.91        432.53        10.55 o                         
  -1   9   5        446.02        464.41        11.16 o                         
   0   9   5        524.59        528.65        12.36 o                         
   1   9   5        314.75        328.74         8.50 o                         
   2   9   5        199.08        202.24         6.58 o                         
   3   9   5        255.44        236.91         7.00 o                         
   4   9   5         84.45         85.68         3.30 o                         
   5   9   5        403.79        392.68         4.86 o                         
   6   9   5         24.02         22.80         1.85 o                         
   7   9   5         13.05         11.47         0.92 o                         
   8   9   5         18.28         19.34         1.13 o                         
   9   9   5         78.60         69.22         2.98 o                         
  10   9   5          2.69          6.59         1.11 o                         
  11   9   5        123.80        132.63         8.83 o                         
  -4  10   5         38.71         29.90         3.95 o                         
  -3  10   5         70.42         61.11         4.17 o                         
  -2  10   5         42.56         46.24         3.60 o                         
  -1  10   5         11.45         13.86         1.45 o                         
   0  10   5        174.58        172.76         5.38 o                         
   1  10   5       1201.17       1216.39        22.83 o                         
   2  10   5        170.51        167.01         6.38 o                         
   3  10   5         52.52         54.50         3.62 o                         
   4  10   5          0.14          1.82         0.67 o                         
   5  10   5        362.93        312.01        11.63 o                         
   6  10   5        161.11        160.01         3.95 o                         
   7  10   5          5.67          7.56         0.98 o                         
   8  10   5        799.64        824.98        25.26 o                         
   9  10   5          1.87          3.22         1.16 o                         
  10  10   5        264.65        284.86         6.30 o                         
  -3  11   5         23.52         24.53         2.94 o                         
  -2  11   5        335.67        347.03        10.08 o                         
  -1  11   5        205.12        216.34         7.92 o                         
   0  11   5        379.40        362.76         7.01 o                         
   1  11   5        132.52        128.78         6.16 o                         
   2  11   5         20.38         19.00         2.54 o                         
   3  11   5         56.10         58.16         4.03 o                         
   4  11   5         38.50         40.42         2.27 o                         
   5  11   5          2.24          0.97         1.09 o                         
   6  11   5         19.96         12.78         4.88 o                         
   7  11   5         10.21          5.86         1.34 o                         
   8  11   5         40.50         37.11         3.67 o                         
   9  11   5          6.63          4.46         1.19 o                         
  10  11   5        299.11        317.60        11.27 o                         
  -1  12   5         34.64         38.98         3.65 o                         
   0  12   5          5.58          9.56         2.99 o                         
   1  12   5        374.35        405.49        16.35 o                         
   2  12   5        123.41        107.70        23.54 o                         
   3  12   5        217.59        213.26         7.93 o                         
   4  12   5         59.18         57.58         6.56 o                         
   5  12   5         55.38         66.38         4.37 o                         
   6  12   5        104.34        118.69         5.73 o                         
   7  12   5         18.79         16.20         3.88 o                         
   8  12   5        178.10        198.44         7.12 o                         
   1  13   5         25.83         20.36         3.83 o                         
   2  13   5        440.35        482.98         9.75 o                         
   3  13   5         17.27         13.54         1.95 o                         
   4  13   5         32.96         28.18         2.96 o                         
   5  13   5         88.09         86.28         5.25 o                         
   6  13   5        474.98        494.83        12.72 o                         
  -3 -12   6         51.59         43.65         2.67 o                         
  -2 -12   6        319.93        351.40         7.07 o                         
  -1 -12   6        153.68        141.34         4.34 o                         
   0 -12   6        136.15        124.75         5.87 o                         
  -5 -11   6        674.86        715.14        12.56 o                         
  -4 -11   6         20.97         22.09         2.42 o                         
  -3 -11   6         57.46         55.60         2.86 o                         
  -2 -11   6         39.74         45.06         2.74 o                         
  -1 -11   6        106.00         99.30         3.83 o                         
   0 -11   6        284.12        291.80         5.52 o                         
   1 -11   6        247.75        239.07         5.58 o                         
   2 -11   6        783.94        826.18        10.87 o                         
   3 -11   6         66.98         76.63         3.48 o                         
   4 -11   6          5.12          2.56         1.06 o                         
  -6 -10   6         24.08         20.82         5.59 o                         
  -5 -10   6          4.55          6.48         1.54 o                         
  -4 -10   6        114.46         99.83         4.44 o                         
  -3 -10   6        717.23        737.75        11.64 o                         
  -2 -10   6         39.54         41.11         2.39 o                         
  -1 -10   6          6.02          4.23         0.61 o                         
   0 -10   6          1.69          4.10         0.69 o                         
   1 -10   6         93.65         92.99         2.56 o                         
   2 -10   6        115.98        122.35         2.77 o                         
   3 -10   6         65.54         68.35         3.13 o                         
   4 -10   6        313.25        332.63         9.53 o                         
   5 -10   6        337.80        330.78         7.16 o                         
   6 -10   6        220.34        212.66         5.88 o                         
  -7  -9   6        329.34        333.02         6.70 o                         
  -6  -9   6        470.11        471.46         9.66 o                         
  -5  -9   6         74.52         68.98         6.67 o                         
  -4  -9   6        242.92        254.31         6.79 o                         
  -3  -9   6        508.53        504.92         8.40 o                         
  -2  -9   6        201.55        193.02         4.01 o                         
  -1  -9   6          0.04          0.28         0.52 o                         
   0  -9   6        891.28        927.38         8.51 o                         
   1  -9   6        129.17        131.29         2.97 o                         
   2  -9   6         78.23         91.51         3.36 o                         
   3  -9   6        161.65        148.36         5.81 o                         
   4  -9   6       1004.55       1020.95        11.64 o                         
   5  -9   6        191.84        184.58         5.10 o                         
   6  -9   6         10.06         13.07         1.64 o                         
   7  -9   6          7.44          3.96         1.45 o                         
  -8  -8   6         58.05         56.39         6.71 o                         
  -7  -8   6        289.24        289.70         6.01 o                         
  -6  -8   6          3.56          3.31         0.99 o                         
  -5  -8   6        415.46        427.80        14.30 o                         
  -4  -8   6        318.51        315.47        10.58 o                         
  -3  -8   6        153.46        143.67         3.77 o                         
  -2  -8   6         19.45         16.68         1.19 o                         
  -1  -8   6        110.25        108.48         2.31 o                         
   0  -8   6        567.52        572.70         4.95 o                         
   1  -8   6         32.09         31.46         2.01 o                         
   2  -8   6          8.15          6.97         0.73 o                         
   3  -8   6         41.42         57.77         2.60 o                         
   4  -8   6          0.07          0.90         1.31 o                         
   5  -8   6        251.24        221.02         6.06 o                         
   6  -8   6         81.98         92.00         3.53 o                         
   7  -8   6        169.34        179.03         6.29 o                         
   8  -8   6         75.87         74.30        10.36 o                         
  -8  -7   6          5.21          4.05         0.96 o                         
  -7  -7   6         12.30         16.10         2.08 o                         
  -6  -7   6         10.56         14.37         1.45 o                         
  -5  -7   6        908.04        914.91         8.16 o                         
  -4  -7   6         22.75         24.40         1.35 o                         
  -3  -7   6         89.56        101.21         2.18 o                         
  -2  -7   6        293.20        279.48         3.61 o                         
  -1  -7   6       1194.91       1190.26         7.12 o                         
   0  -7   6        257.59        261.14         3.18 o                         
   1  -7   6         67.22         63.27         1.45 o                         
   2  -7   6        311.26        295.00         3.88 o                         
   3  -7   6         74.70         87.92         1.86 o                         
   4  -7   6          3.85          6.91         0.96 o                         
   5  -7   6        157.03        147.58         4.33 o                         
   6  -7   6          3.06          3.57         1.52 o                         
   7  -7   6         51.10         47.54         3.17 o                         
   8  -7   6        250.32        274.46         7.55 o                         
   9  -7   6          0.57          2.76         1.23 o                         
  -8  -6   6        248.21        263.15         5.23 o                         
  -7  -6   6        138.90        129.37         4.19 o                         
  -6  -6   6        620.39        581.51         9.08 o                         
  -5  -6   6          5.01          7.10         0.62 o                         
  -4  -6   6        154.95        163.68         2.92 o                         
  -3  -6   6          0.62          1.27         0.39 o                         
  -2  -6   6        620.80        610.20         5.49 o                         
  -1  -6   6         47.83         39.46         1.15 o                         
   0  -6   6        911.56        896.36         6.54 o                         
   1  -6   6          7.49          4.94         0.45 o                         
   2  -6   6         70.04         69.05         1.35 o                         
   3  -6   6       1277.82       1243.55         6.69 o                         
   4  -6   6        119.27        120.10         2.13 o                         
   5  -6   6         50.72         62.64         2.90 o                         
   6  -6   6          0.47          0.73         0.81 o                         
   7  -6   6        209.03        191.50         5.84 o                         
   8  -6   6        100.99        109.92         7.12 o                         
   9  -6   6        172.28        161.58         5.56 o                         
  -9  -5   6         52.00         55.69         5.15 o                         
  -8  -5   6        246.11        257.65        11.51 o                         
  -7  -5   6       1019.60       1019.39        14.65 o                         
  -6  -5   6          9.46          9.62         0.83 o                         
  -5  -5   6          9.15         17.41         0.89 o                         
  -4  -5   6          0.40          0.93         0.32 o                         
  -3  -5   6        277.54        254.71         3.22 o                         
  -2  -5   6        255.97        300.25         3.44 o                         
  -1  -5   6         29.37         28.77         1.08 o                         
   0  -5   6        903.70        869.10         5.75 o                         
   1  -5   6          8.41          7.43         0.51 o                         
   2  -5   6          4.87          4.88         0.55 o                         
   3  -5   6        284.84        264.11         3.15 o                         
   4  -5   6        139.63        141.85         2.27 o                         
   5  -5   6        424.79        404.79         3.62 o                         
   6  -5   6        497.76        505.09         6.22 o                         
   7  -5   6          0.79          0.86         0.70 o                         
   8  -5   6        229.89        229.58         5.31 o                         
   9  -5   6         24.42         20.07         1.52 o                         
  10  -5   6          1.85          1.30         1.61 o                         
  -9  -4   6        249.75        263.84        10.60 o                         
  -8  -4   6         14.92         15.55         1.83 o                         
  -7  -4   6        125.00        121.42         2.62 o                         
  -6  -4   6        128.05        126.40         2.34 o                         
  -5  -4   6        285.95        251.15         3.55 o                         
  -4  -4   6       1378.58       1436.08         6.96 o                         
  -3  -4   6          5.42          4.99         0.55 o                         
  -2  -4   6         20.09         14.14         0.68 o                         
  -1  -4   6         54.03         60.28         1.78 o                         
   0  -4   6        268.24        222.70         2.50 o                         
   1  -4   6          4.04          4.08         0.38 o                         
   2  -4   6        307.64        315.03         2.93 o                         
   3  -4   6        369.19        357.55         4.98 o                         
   4  -4   6        105.70        103.87         1.90 o                         
   5  -4   6        723.25        691.50         5.79 o                         
   6  -4   6        412.83        418.79         3.97 o                         
   7  -4   6        157.73        140.45         2.18 o                         
   8  -4   6        237.72        219.00         5.20 o                         
   9  -4   6         78.50         63.67         2.06 o                         
  10  -4   6         65.39         65.24         6.02 o                         
  11  -4   6          0.04          0.21         1.78 o                         
  -9  -3   6        270.41        274.44        10.53 o                         
  -8  -3   6        325.09        334.32         6.37 o                         
  -7  -3   6         47.29         51.23         1.69 o                         
  -6  -3   6         68.11         60.79         2.04 o                         
  -5  -3   6         94.92         92.73         2.14 o                         
  -4  -3   6         99.68         88.94         1.76 o                         
  -3  -3   6        238.08        234.85         2.68 o                         
  -2  -3   6        295.41        310.73         3.01 o                         
  -1  -3   6        551.60        583.90         4.53 o                         
   0  -3   6        286.59        280.13         2.53 o                         
   1  -3   6       2758.55       2930.94        13.25 o                         
   2  -3   6         70.06         51.76         1.15 o                         
   3  -3   6       1656.99       1632.06        10.48 o                         
   4  -3   6        437.20        400.82         3.60 o                         
   5  -3   6         53.51         53.71         1.34 o                         
   6  -3   6        368.33        379.33         3.28 o                         
   7  -3   6        178.24        195.36         2.85 o                         
   8  -3   6       1784.28       1769.24         8.57 o                         
   9  -3   6        451.30        464.11         3.68 o                         
  10  -3   6          0.07          0.04         0.63 o                         
  11  -3   6        188.72        192.03        10.11 o                         
  -9  -2   6        664.59        675.13        16.40 o                         
  -8  -2   6        186.90        186.77         5.44 o                         
  -7  -2   6          0.71          1.08         0.45 o                         
  -6  -2   6        466.86        511.74         6.57 o                         
  -5  -2   6        205.27        191.56         2.79 o                         
  -4  -2   6          0.10          2.38         0.36 o                         
  -3  -2   6         13.92         12.93         0.66 o                         
  -2  -2   6       1492.69       1445.11         6.33 o                         
  -1  -2   6        364.61        360.92         4.45 o                         
   0  -2   6         13.59         25.16         0.81 o                         
   1  -2   6        966.54       1003.71         6.94 o                         
   2  -2   6       2835.70       2896.50        12.87 o                         
   3  -2   6       1453.10       1519.20         6.63 o                         
   4  -2   6        892.10        828.87         6.24 o                         
   5  -2   6        773.06        806.97         7.42 o                         
   6  -2   6         10.91         16.34         0.70 o                         
   7  -2   6          4.99          6.33         0.70 o                         
   8  -2   6        370.78        385.63         3.75 o                         
   9  -2   6        515.63        521.14         6.01 o                         
  10  -2   6        351.10        336.58         4.60 o                         
  11  -2   6        172.58        200.61         9.94 o                         
  12  -2   6          0.15          0.55         2.17 o                         
  -9  -1   6         10.53          7.37         2.14 o                         
  -8  -1   6         95.74         81.95         2.72 o                         
  -7  -1   6        339.43        368.96         4.79 o                         
  -6  -1   6       3401.48       3420.49        12.64 o                         
  -5  -1   6        146.25        143.99         2.64 o                         
  -4  -1   6         72.52         79.01         2.03 o                         
  -3  -1   6         33.60         33.94         1.69 o                         
  -2  -1   6       1700.38       1613.49         7.14 o                         
  -1  -1   6        477.97        466.27         3.71 o                         
   0  -1   6       1091.48       1118.05         6.18 o                         
   1  -1   6       1275.22       1199.51         6.24 o                         
   2  -1   6         42.08         34.80         1.23 o                         
   3  -1   6       1062.52       1095.05         6.85 o                         
   4  -1   6       6050.06       6269.36        16.30 o                         
   5  -1   6        452.23        466.60         4.07 o                         
   6  -1   6       2819.71       2778.91        10.33 o                         
   7  -1   6         31.78         29.71         0.96 o                         
   8  -1   6         50.69         56.29         2.88 o                         
   9  -1   6         72.46         71.33         1.48 o                         
  10  -1   6          3.85          3.81         0.68 o                         
  11  -1   6        101.87        111.36         4.27 o                         
  12  -1   6         49.68         49.18         5.28 o                         
  -9   0   6         87.71         98.43         6.16 o                         
  -8   0   6        300.63        311.91         5.35 o                         
  -7   0   6         32.01         32.79         2.04 o                         
  -6   0   6          1.13          2.98         0.64 o                         
  -5   0   6         49.19         52.32         2.02 o                         
  -4   0   6        573.24        568.08         5.04 o                         
  -3   0   6         54.61         48.41         1.31 o                         
  -2   0   6        687.53        686.66         4.71 o                         
  -1   0   6        462.21        468.46         3.74 o                         
   0   0   6       1264.82       1271.18         6.95 o                         
   1   0   6         81.46         91.01         1.46 o                         
   2   0   6        752.40        703.80         6.45 o                         
   3   0   6        420.42        368.07         5.06 o                         
   4   0   6         11.59         15.74         0.69 o                         
   5   0   6         92.32         85.21         1.77 o                         
   6   0   6       1955.63       1995.36         7.68 o                         
   7   0   6          5.54          7.31         0.64 o                         
   8   0   6        815.71        820.68         5.77 o                         
   9   0   6       1690.31       1744.14        12.38 o                         
  10   0   6        608.54        578.19        12.86 o                         
  11   0   6        402.28        419.60         8.55 o                         
  12   0   6          0.65          0.84         1.06 o                         
  -9   1   6         98.02        101.52         6.15 o                         
  -8   1   6        320.78        303.19         8.73 o                         
  -7   1   6         72.15         69.73         2.44 o                         
  -6   1   6         43.16         38.83         1.60 o                         
  -5   1   6          0.23          0.87         0.35 o                         
  -4   1   6       3571.52       3487.92        11.43 o                         
  -3   1   6        425.04        442.31         3.93 o                         
  -2   1   6       1084.99       1125.64         6.07 o                         
  -1   1   6          5.66          3.88         0.37 o                         
   0   1   6        860.42        815.85         4.49 o                         
   1   1   6       1111.80       1098.60         6.22 o                         
   2   1   6          0.19          1.34         0.30 o                         
   3   1   6        534.88        529.16         4.72 o                         
   4   1   6        334.56        314.88         2.97 o                         
   5   1   6        127.58        136.71         1.98 o                         
   6   1   6        293.26        322.73         3.40 o                         
   7   1   6        122.61        134.19         2.22 o                         
   8   1   6        993.86       1003.10         7.29 o                         
   9   1   6        391.63        400.16         5.18 o                         
  10   1   6         19.77         20.96         0.87 o                         
  11   1   6         77.91         69.26         3.55 o                         
  12   1   6          3.55          6.14         1.37 o                         
  -8   2   6        218.84        229.32         6.08 o                         
  -7   2   6        117.58        107.36         2.44 o                         
  -6   2   6        309.95        297.72         3.94 o                         
  -5   2   6          2.48          1.60         0.39 o                         
  -4   2   6        329.66        339.90         3.65 o                         
  -3   2   6       1886.48       1888.45        10.94 o                         
  -2   2   6        264.97        253.92         2.95 o                         
  -1   2   6        355.86        368.75         3.44 o                         
   0   2   6       1873.35       1975.46         8.56 o                         
   1   2   6       2444.16       2371.09       147.87 o                         
   2   2   6        466.53        515.18         3.82 o                         
   3   2   6         18.81         19.07         0.75 o                         
   4   2   6        800.33        749.16         4.61 o                         
   5   2   6        391.13        405.93         3.42 o                         
   6   2   6         61.74         66.49         1.89 o                         
   7   2   6        236.94        223.82         2.57 o                         
   8   2   6        214.26        215.25         4.09 o                         
   9   2   6          1.57          1.10         0.35 o                         
  10   2   6          3.45          3.91         0.35 o                         
  11   2   6        362.80        382.05         8.24 o                         
  12   2   6         91.80        112.79         4.75 o                         
  -8   3   6         13.01          8.99         1.96 o                         
  -7   3   6          3.64          4.28         0.86 o                         
  -6   3   6        121.64        140.91         5.66 o                         
  -5   3   6         32.35         34.50         1.27 o                         
  -4   3   6         28.51         24.88         1.34 o                         
  -3   3   6        317.81        300.38         3.41 o                         
  -2   3   6         56.78         54.25         1.50 o                         
  -1   3   6          6.05          6.20         0.70 o                         
   0   3   6         11.41          5.07         0.56 o                         
   1   3   6        961.50       1099.30         6.74 o                         
   2   3   6       1730.48       1811.80         9.58 o                         
   3   3   6         71.93         71.09         1.62 o                         
   4   3   6         24.81         19.58         0.81 o                         
   5   3   6        214.17        218.13         2.56 o                         
   6   3   6        351.55        361.93         5.56 o                         
   7   3   6        289.91        293.47         2.99 o                         
   8   3   6        187.81        194.92         2.46 o                         
   9   3   6        192.55        184.71         2.43 o                         
  10   3   6        199.93        201.99         2.63 o                         
  11   3   6          9.89         11.30         1.72 o                         
  12   3   6        299.11        318.37         7.83 o                         
  13   3   6         50.17         60.38         4.10 o                         
  -8   4   6         10.22          7.70         1.95 o                         
  -7   4   6          6.35          6.99         1.04 o                         
  -6   4   6         22.74         20.62         1.17 o                         
  -5   4   6        474.38        441.69         4.58 o                         
  -4   4   6        233.00        242.81         4.81 o                         
  -3   4   6       1017.77        988.59         6.40 o                         
  -2   4   6        637.01        617.40         5.49 o                         
  -1   4   6        194.95        199.29         3.05 o                         
   0   4   6         44.37         50.31         1.51 o                         
   1   4   6          0.23          0.72         0.30 o                         
   2   4   6       6895.29       7241.66        21.24 o                         
   3   4   6        570.07        610.89         4.97 o                         
   4   4   6          1.23          1.67         0.35 o                         
   5   4   6       1814.89       1900.08         9.09 o                         
   6   4   6       1865.22       1863.07         7.78 o                         
   7   4   6        410.38        433.01         4.48 o                         
   8   4   6         15.61         14.27         0.71 o                         
   9   4   6        849.81        874.67         4.91 o                         
  10   4   6        224.74        217.19         2.67 o                         
  11   4   6         34.81         37.51         2.62 o                         
  12   4   6         93.99         95.89         8.25 o                         
  -7   5   6          7.56          5.48         1.97 o                         
  -6   5   6        267.34        268.87         7.11 o                         
  -5   5   6         90.03         86.79         2.36 o                         
  -4   5   6        191.88        176.14         4.85 o                         
  -3   5   6        687.52        681.12         6.20 o                         
  -2   5   6          3.14          4.11         0.58 o                         
  -1   5   6       1406.37       1343.02         8.29 o                         
   0   5   6          1.04          2.01         0.65 o                         
   1   5   6        225.02        232.11         4.25 o                         
   2   5   6       2457.69       2460.42        10.79 o                         
   3   5   6        584.56        622.99         7.28 o                         
   4   5   6         87.35         87.29         1.97 o                         
   5   5   6       2699.89       2671.85        10.81 o                         
   6   5   6         32.77         26.90         1.11 o                         
   7   5   6        303.05        310.29         3.31 o                         
   8   5   6        232.16        228.65         2.83 o                         
   9   5   6        311.35        297.69         4.20 o                         
  10   5   6        307.91        303.43         3.00 o                         
  11   5   6          2.25          1.42         0.87 o                         
  12   5   6        140.44        140.31        16.00 o                         
  -7   6   6          5.76          2.63         1.36 o                         
  -6   6   6          0.17          1.67         1.45 o                         
  -5   6   6          0.46          0.27         0.78 o                         
  -4   6   6        468.30        455.09        11.58 o                         
  -3   6   6        372.64        352.04         4.66 o                         
  -2   6   6        489.20        474.81         5.67 o                         
  -1   6   6        254.54        281.08         4.01 o                         
   0   6   6        442.07        429.89         4.89 o                         
   1   6   6         57.12         64.54         2.37 o                         
   2   6   6         47.35         48.53         2.37 o                         
   3   6   6         84.88         84.43         2.09 o                         
   4   6   6       2393.20       2369.78        15.78 o                         
   5   6   6        549.91        540.44         5.17 o                         
   6   6   6       1219.02       1276.24        11.82 o                         
   7   6   6        499.23        504.23         6.84 o                         
   8   6   6        302.70        293.03         3.37 o                         
   9   6   6        121.24        118.26         2.13 o                         
  10   6   6        102.22        109.85         1.91 o                         
  11   6   6         67.81         68.32         4.08 o                         
  12   6   6          1.58          0.43         0.91 o                         
  -6   7   6        197.92        213.28         9.33 o                         
  -5   7   6         37.82         41.39         3.52 o                         
  -4   7   6        295.25        298.51        10.19 o                         
  -3   7   6          0.07          2.65         0.87 o                         
  -2   7   6        164.18        151.52         4.02 o                         
  -1   7   6        108.51        100.04         3.19 o                         
   0   7   6       3051.71       3159.73        13.92 o                         
   1   7   6        141.89        153.75         3.06 o                         
   2   7   6         10.15          8.26         0.90 o                         
   3   7   6        340.04        355.30         4.50 o                         
   4   7   6        987.38        928.02         7.14 o                         
   5   7   6        264.25        268.34         3.84 o                         
   6   7   6        144.21        139.54         2.74 o                         
   7   7   6       3012.23       3012.11        12.78 o                         
   8   7   6        126.98        120.35         2.54 o                         
   9   7   6          3.09          4.31         0.68 o                         
  10   7   6         34.51         31.21         1.40 o                         
  11   7   6        133.60        122.48         5.21 o                         
  12   7   6        259.36        240.40        11.63 o                         
  -5   8   6        234.57        240.94         7.78 o                         
  -4   8   6        602.05        605.51        14.36 o                         
  -3   8   6        455.64        451.56        10.31 o                         
  -2   8   6        427.19        417.33         6.93 o                         
  -1   8   6         22.99         23.10         1.69 o                         
   0   8   6        240.61        245.31         6.43 o                         
   1   8   6        240.12        216.43         5.01 o                         
   2   8   6       1292.91       1226.89        15.61 o                         
   3   8   6        356.57        390.01         4.98 o                         
   4   8   6         56.68         49.56         1.77 o                         
   5   8   6         28.91         24.95         1.43 o                         
   6   8   6        568.33        539.59         5.66 o                         
   7   8   6         59.74         52.29         1.80 o                         
   8   8   6        392.19        405.36         5.79 o                         
   9   8   6        144.85        145.01         3.53 o                         
  10   8   6        100.82        105.00         4.21 o                         
  11   8   6         17.44         14.74         3.29 o                         
  -4   9   6         50.58         56.51         4.09 o                         
  -3   9   6         58.29         64.23         4.23 o                         
  -2   9   6        555.89        548.40        13.98 o                         
  -1   9   6         96.57        100.56         4.43 o                         
   0   9   6         16.05         16.35         1.70 o                         
   1   9   6          4.88          2.67         0.76 o                         
   2   9   6        411.15        430.43        11.25 o                         
   3   9   6        116.58        100.07         3.41 o                         
   4   9   6        210.00        211.84         4.79 o                         
   5   9   6        236.87        227.76         4.86 o                         
   6   9   6         27.24         20.94         1.53 o                         
   7   9   6          1.96          1.59         0.69 o                         
   8   9   6         42.33         33.53         1.98 o                         
   9   9   6        297.40        286.54         5.87 o                         
  10   9   6         26.41         25.86         2.22 o                         
  11   9   6         12.36         13.10         3.04 o                         
  -3  10   6          0.18         -1.12         1.28 o                         
  -2  10   6        269.14        290.70        11.93 o                         
  -1  10   6          1.26          2.09         0.95 o                         
   0  10   6        129.85        134.83         4.26 o                         
   1  10   6        108.93        103.63         6.39 o                         
   2  10   6        158.22        124.75        16.41 o                         
   3  10   6         71.87         74.89         4.30 o                         
   4  10   6         14.51         14.69         1.51 o                         
   5  10   6        422.63        391.79         6.63 o                         
   6  10   6        116.97        101.53         4.88 o                         
   7  10   6         36.11         36.51         2.11 o                         
   8  10   6        260.39        274.81         9.61 o                         
   9  10   6          1.39         -0.51         1.00 o                         
  10  10   6        942.58        946.09        13.69 o                         
  -2  11   6         28.77         19.64         3.53 o                         
  -1  11   6        188.37        189.04         7.59 o                         
   0  11   6        224.20        240.74         8.40 o                         
   1  11   6          3.86          3.94         1.59 o                         
   2  11   6         54.42         46.58         8.99 o                         
   3  11   6        239.98        263.25         8.49 o                         
   4  11   6          0.47          1.18         0.82 o                         
   5  11   6         36.03         32.46         2.09 o                         
   6  11   6        114.91        120.73        11.64 o                         
   7  11   6         39.53         43.34         3.42 o                         
   8  11   6        151.16        143.55         5.98 o                         
   9  11   6         10.46          9.56         1.91 o                         
   0  12   6        210.63        210.44         8.31 o                         
   1  12   6         16.82         21.11         2.85 o                         
   2  12   6        117.34        106.59         7.88 o                         
   3  12   6        351.17        381.27        10.72 o                         
   4  12   6        139.12        139.63         6.46 o                         
   5  12   6        200.71        213.11         7.92 o                         
   6  12   6        201.11        204.01         7.73 o                         
   7  12   6        408.75        425.94        10.93 o                         
   8  12   6         38.92         41.06         3.50 o                         
   4  13   6        146.69        157.59         7.20 o                         
   5  13   6        162.65        192.99         7.82 o                         
  -3 -11   7         17.58         13.06         3.42 o                         
  -2 -11   7        200.19        204.46         6.37 o                         
  -1 -11   7         75.08         73.33         3.74 o                         
   0 -11   7         14.96          8.83         0.95 o                         
   1 -11   7        168.96        163.96         6.48 o                         
   2 -11   7        168.81        164.83         4.90 o                         
   3 -11   7         41.53         40.39         2.58 o                         
  -5 -10   7         34.99         34.14         2.86 o                         
  -4 -10   7          9.32          9.59         1.66 o                         
  -3 -10   7        571.00        568.31        10.53 o                         
  -2 -10   7         40.99         40.24         2.78 o                         
  -1 -10   7         16.47         16.41         1.28 o                         
   0 -10   7        339.12        350.39         9.01 o                         
   1 -10   7        173.38        171.61         3.58 o                         
   2 -10   7          5.91          7.56         1.57 o                         
   3 -10   7         72.39         80.56         3.42 o                         
   4 -10   7        132.90        146.02         4.72 o                         
   5 -10   7          6.91          8.49         2.33 o                         
  -6  -9   7         10.50         10.83         1.48 o                         
  -5  -9   7         70.91         83.16         4.19 o                         
  -4  -9   7        334.21        336.52         8.02 o                         
  -3  -9   7        845.10        845.33        12.37 o                         
  -2  -9   7        190.21        186.79         7.17 o                         
  -1  -9   7        179.29        171.59         5.82 o                         
   0  -9   7         17.45         17.29         1.66 o                         
   1  -9   7        189.40        184.56         3.98 o                         
   2  -9   7       1415.70       1433.09         9.89 o                         
   3  -9   7        122.25        132.71         5.01 o                         
   4  -9   7        183.73        175.88         6.03 o                         
   5  -9   7        250.49        279.78        10.42 o                         
   6  -9   7          0.03          0.82         1.17 o                         
  -7  -8   7        201.65        197.75         5.14 o                         
  -6  -8   7         23.78         19.56         2.05 o                         
  -5  -8   7         32.30         23.58         2.24 o                         
  -4  -8   7          0.09          0.66         0.79 o                         
  -3  -8   7        161.23        157.26         3.77 o                         
  -2  -8   7        278.75        268.42         5.00 o                         
  -1  -8   7        852.23        835.43        10.33 o                         
   0  -8   7         17.41         14.60         1.20 o                         
   1  -8   7          1.56          1.23         0.46 o                         
   2  -8   7         23.42         26.55         1.29 o                         
   3  -8   7         72.26         71.21         3.57 o                         
   4  -8   7         42.71         46.91         3.03 o                         
   5  -8   7        426.55        441.29         9.43 o                         
   6  -8   7          6.69         12.63         1.85 o                         
   7  -8   7         15.49         15.72         2.16 o                         
   8  -8   7         43.55         44.41         5.55 o                         
  -7  -7   7         53.21         54.65         3.35 o                         
  -6  -7   7         42.61         46.61         3.13 o                         
  -5  -7   7        471.36        465.81         7.35 o                         
  -4  -7   7         61.16         57.10         2.25 o                         
  -3  -7   7        244.83        246.47         4.70 o                         
  -2  -7   7         28.98         20.07         1.56 o                         
  -1  -7   7        423.38        392.60         5.54 o                         
   0  -7   7         22.20         25.50         1.21 o                         
   1  -7   7        216.03        217.85         3.27 o                         
   2  -7   7         12.58         17.62         1.08 o                         
   3  -7   7        119.42        115.38         3.79 o                         
   4  -7   7        890.51        851.07         7.74 o                         
   5  -7   7         12.51         12.27         2.44 o                         
   6  -7   7         11.66          6.84         1.40 o                         
   7  -7   7         41.29         32.72         2.68 o                         
   8  -7   7          6.20          8.20         1.70 o                         
   9  -7   7          3.05          1.04         1.52 o                         
  -8  -6   7          5.38          5.75         2.39 o                         
  -7  -6   7         28.23         18.71         1.58 o                         
  -6  -6   7         47.25         47.20         3.02 o                         
  -5  -6   7         26.07         28.54         1.44 o                         
  -4  -6   7        299.67        311.78         4.53 o                         
  -3  -6   7         32.41         32.52         1.50 o                         
  -2  -6   7         67.23         71.68         2.24 o                         
  -1  -6   7       1608.23       1557.57        13.84 o                         
   0  -6   7        211.97        215.72         4.34 o                         
   1  -6   7        642.10        629.60         5.04 o                         
   2  -6   7          3.42          4.67         0.49 o                         
   3  -6   7       2101.22       2090.58        10.96 o                         
   4  -6   7        201.02        185.29         3.07 o                         
   5  -6   7        131.03        122.39         2.34 o                         
   6  -6   7        179.11        184.11        11.17 o                         
   7  -6   7        112.12        113.55         4.61 o                         
   8  -6   7        187.65        168.00        10.28 o                         
   9  -6   7          8.89          9.17         2.19 o                         
  -8  -5   7          0.34          1.61         0.85 o                         
  -7  -5   7        647.23        686.75         9.04 o                         
  -6  -5   7        303.98        317.20         4.77 o                         
  -5  -5   7        388.45        379.26         4.24 o                         
  -4  -5   7          2.84          1.04         0.54 o                         
  -3  -5   7        142.32        137.31         3.96 o                         
  -2  -5   7        133.90        152.93         2.45 o                         
  -1  -5   7        431.46        421.92         6.17 o                         
   0  -5   7         12.33         14.32         0.73 o                         
   1  -5   7        703.52        707.67         6.08 o                         
   2  -5   7        305.41        299.89         3.17 o                         
   3  -5   7        752.50        750.60         7.76 o                         
   4  -5   7        410.03        417.68         7.29 o                         
   5  -5   7        190.46        175.01         2.81 o                         
   6  -5   7        312.14        304.82         6.36 o                         
   7  -5   7         63.61         56.98         2.84 o                         
   8  -5   7         31.08         29.87         1.67 o                         
   9  -5   7         89.90         98.88         3.91 o                         
  10  -5   7         84.43        102.68         7.65 o                         
  -8  -4   7        235.19        247.15         6.66 o                         
  -7  -4   7        219.39        232.19         5.16 o                         
  -6  -4   7         72.13         64.90         1.79 o                         
  -5  -4   7        284.81        290.47         3.93 o                         
  -4  -4   7        176.25        144.79         2.51 o                         
  -3  -4   7        525.54        482.05         4.24 o                         
  -2  -4   7        904.56        884.30         5.64 o                         
  -1  -4   7        473.37        460.06         4.01 o                         
   0  -4   7        576.06        551.99         3.97 o                         
   1  -4   7        592.16        582.35         4.91 o                         
   2  -4   7         61.63         62.30         1.47 o                         
   3  -4   7          1.45          1.86         0.37 o                         
   4  -4   7         12.05          9.80         0.71 o                         
   5  -4   7       1356.47       1325.37         7.65 o                         
   6  -4   7         11.12         11.29         0.75 o                         
   7  -4   7         54.18         51.83         1.63 o                         
   8  -4   7        204.63        191.60         3.17 o                         
   9  -4   7        336.10        340.92         6.75 o                         
  10  -4   7         60.28         48.01         2.78 o                         
  -8  -3   7        161.34        171.62         4.21 o                         
  -7  -3   7         14.85          9.40         1.71 o                         
  -6  -3   7        454.41        455.87         6.99 o                         
  -5  -3   7        237.97        258.89         3.39 o                         
  -4  -3   7        192.84        203.42         3.19 o                         
  -3  -3   7        929.97        980.63         5.87 o                         
  -2  -3   7        193.23        182.92         2.94 o                         
  -1  -3   7        324.80        316.97         3.23 o                         
   0  -3   7          0.92          3.42         0.37 o                         
   1  -3   7       3748.90       3749.51        19.82 o                         
   2  -3   7         30.21         37.94         1.01 o                         
   3  -3   7         12.78         18.93         0.79 o                         
   4  -3   7        348.08        350.64         3.34 o                         
   5  -3   7        321.41        325.54         3.26 o                         
   6  -3   7        552.54        527.36         4.16 o                         
   7  -3   7        617.85        589.87         4.99 o                         
   8  -3   7        275.57        267.49         4.08 o                         
   9  -3   7         30.91         28.66         1.78 o                         
  10  -3   7         22.41         23.45         1.47 o                         
  11  -3   7        102.73        104.08         7.57 o                         
  -8  -2   7         19.10         26.55         2.18 o                         
  -7  -2   7          4.19          2.49         0.79 o                         
  -6  -2   7        150.71        165.32         3.08 o                         
  -5  -2   7        317.80        328.89         4.20 o                         
  -4  -2   7       1820.73       1842.74         8.17 o                         
  -3  -2   7        489.09        468.22         4.01 o                         
  -2  -2   7       1282.44       1296.38         8.62 o                         
  -1  -2   7        333.65        334.93         3.47 o                         
   0  -2   7        295.44        295.58         3.20 o                         
   1  -2   7       1171.56       1180.21         5.42 o                         
   2  -2   7       2604.49       2724.24         8.18 o                         
   3  -2   7       3813.40       3857.87        17.82 o                         
   4  -2   7        893.18        835.85         5.02 o                         
   5  -2   7        294.31        306.75         3.08 o                         
   6  -2   7          1.73          1.18         0.30 o                         
   7  -2   7       1102.49       1101.47        11.35 o                         
   8  -2   7        423.48        440.32         7.20 o                         
   9  -2   7         30.40         33.04         1.37 o                         
  10  -2   7         44.93         46.79         1.62 o                         
  11  -2   7          2.77          0.92         1.95 o                         
  -8  -1   7        368.73        372.85        16.85 o                         
  -7  -1   7        383.74        393.58         6.47 o                         
  -6  -1   7        277.01        281.18         3.94 o                         
  -5  -1   7        315.30        310.79         4.57 o                         
  -4  -1   7        490.98        470.22         6.62 o                         
  -3  -1   7       1596.13       1585.30        11.24 o                         
  -2  -1   7        551.91        603.18         5.95 o                         
  -1  -1   7       1228.69       1240.57         6.57 o                         
   0  -1   7        188.74        216.55         2.96 o                         
   1  -1   7         18.44         14.35         0.96 o                         
   2  -1   7        195.10        226.04         5.59 o                         
   3  -1   7        746.90        682.29         4.71 o                         
   4  -1   7         51.96         63.46         1.47 o                         
   5  -1   7         69.12         77.44         1.52 o                         
   6  -1   7        906.21        879.31         6.31 o                         
   7  -1   7        400.15        384.71         3.83 o                         
   8  -1   7        414.97        425.77         5.32 o                         
   9  -1   7        314.01        314.69         4.19 o                         
  10  -1   7        635.20        662.68         8.32 o                         
  11  -1   7        384.65        404.58         8.31 o                         
  12  -1   7          3.43          3.03         1.86 o                         
  -8   0   7         38.42         42.27         3.10 o                         
  -7   0   7        471.51        472.16         7.08 o                         
  -6   0   7         27.80         25.05         1.45 o                         
  -5   0   7        434.50        432.94         7.64 o                         
  -4   0   7        395.81        417.04         4.66 o                         
  -3   0   7        665.12        638.77         6.10 o                         
  -2   0   7         53.93         42.83         1.70 o                         
  -1   0   7       1010.74        958.00         5.39 o                         
   0   0   7        228.78        222.82         2.54 o                         
   1   0   7        420.13        436.25         4.07 o                         
   2   0   7          6.99          8.84         0.90 o                         
   3   0   7        212.29        208.58         2.58 o                         
   4   0   7        124.76        110.69         2.83 o                         
   5   0   7        251.26        246.07         4.12 o                         
   6   0   7       1211.37       1292.31        11.05 o                         
   7   0   7       1015.50       1011.46         6.96 o                         
   8   0   7         69.88         62.37         1.68 o                         
   9   0   7          2.65          3.51         0.49 o                         
  10   0   7          0.48          1.11         0.41 o                         
  11   0   7        177.50        180.56         5.70 o                         
  12   0   7          0.04          0.87         0.91 o                         
  -8   1   7         24.12         23.90         3.14 o                         
  -7   1   7          6.46          5.18         0.98 o                         
  -6   1   7       1319.99       1293.32         9.70 o                         
  -5   1   7          2.99          5.01         0.68 o                         
  -4   1   7        471.59        459.91         4.49 o                         
  -3   1   7         78.44         79.60         2.24 o                         
  -2   1   7        548.30        542.85         6.01 o                         
  -1   1   7          0.05          1.45         0.31 o                         
   0   1   7         22.54         18.44         0.81 o                         
   1   1   7       3061.10       3135.91        13.20 o                         
   2   1   7         82.91         71.51         1.53 o                         
   3   1   7         18.94         18.66         1.19 o                         
   4   1   7        302.51        329.67         3.07 o                         
   5   1   7        324.98        344.53         5.23 o                         
   6   1   7       1252.51       1294.19         7.58 o                         
   7   1   7         17.14         14.64         0.82 o                         
   8   1   7        105.68         97.16         2.02 o                         
   9   1   7        155.29        147.91         2.22 o                         
  10   1   7          3.55          2.35         0.36 o                         
  11   1   7          0.16          1.13         0.87 o                         
  12   1   7         37.96         37.19         5.54 o                         
  -8   2   7         33.76         42.73         4.13 o                         
  -7   2   7          0.64          0.11         0.73 o                         
  -6   2   7         57.60         57.57         1.89 o                         
  -5   2   7         94.11         93.63         2.59 o                         
  -4   2   7         96.00         98.27         2.12 o                         
  -3   2   7        584.16        565.59         5.14 o                         
  -2   2   7        308.41        297.86         3.45 o                         
  -1   2   7         58.62         59.01         1.50 o                         
   0   2   7         33.98         36.46         1.55 o                         
   1   2   7        151.83        151.81         2.30 o                         
   2   2   7       1918.23       2026.40        12.32 o                         
   3   2   7        191.60        191.17         2.52 o                         
   4   2   7        196.53        182.92         2.65 o                         
   5   2   7          1.48          1.01         0.31 o                         
   6   2   7        581.47        616.89         4.62 o                         
   7   2   7          2.21          1.16         0.30 o                         
   8   2   7         21.94         24.28         1.07 o                         
   9   2   7       1580.03       1595.85        13.19 o                         
  10   2   7          4.76          3.37         0.40 o                         
  11   2   7         51.49         50.52         4.23 o                         
  12   2   7          8.99          8.16         1.50 o                         
  -7   3   7         24.31         28.51         2.20 o                         
  -6   3   7        186.47        200.18         3.57 o                         
  -5   3   7         15.67         14.65         1.06 o                         
  -4   3   7        500.57        481.53         4.78 o                         
  -3   3   7         47.43         52.15         1.55 o                         
  -2   3   7        118.23        112.53         2.17 o                         
  -1   3   7        256.65        223.50         3.81 o                         
   0   3   7          3.48          4.90         0.57 o                         
   1   3   7        375.34        390.80         3.82 o                         
   2   3   7        490.22        509.76         4.50 o                         
   3   3   7       1640.14       1695.74         8.31 o                         
   4   3   7          0.15          0.06         0.25 o                         
   5   3   7        149.64        125.71         2.10 o                         
   6   3   7        112.85         98.10         2.54 o                         
   7   3   7        154.54        160.59         2.44 o                         
   8   3   7         25.11         24.86         1.19 o                         
   9   3   7        296.58        306.79         3.70 o                         
  10   3   7         17.46         19.15         0.80 o                         
  11   3   7        423.53        404.97        16.23 o                         
  12   3   7        156.62        156.48         8.92 o                         
  -7   4   7        210.20        212.10         7.78 o                         
  -6   4   7          3.32          4.69         0.99 o                         
  -5   4   7        612.38        592.96         7.45 o                         
  -4   4   7         38.20         37.18         1.39 o                         
  -3   4   7        252.45        247.11         3.81 o                         
  -2   4   7         63.47         61.13         1.86 o                         
  -1   4   7        351.78        339.81         4.25 o                         
   0   4   7        126.33        138.74         2.66 o                         
   1   4   7         79.91         75.04         1.94 o                         
   2   4   7        439.39        384.59         4.21 o                         
   3   4   7          4.84          5.93         0.64 o                         
   4   4   7        645.43        645.39         5.42 o                         
   5   4   7        602.36        591.00         5.18 o                         
   6   4   7        812.58        779.58         5.39 o                         
   7   4   7        177.68        172.53         2.56 o                         
   8   4   7          1.63          0.76         0.32 o                         
   9   4   7        161.36        160.12         3.49 o                         
  10   4   7         77.87         71.21         1.76 o                         
  11   4   7        265.71        284.79        16.53 o                         
  12   4   7        208.90        201.29         6.29 o                         
  -7   5   7        252.84        224.81        14.83 o                         
  -6   5   7         48.72         53.29         3.42 o                         
  -5   5   7         76.23         71.48         5.74 o                         
  -4   5   7         22.81         19.94         1.61 o                         
  -3   5   7        649.86        599.38         6.15 o                         
  -2   5   7         63.11         62.02         1.95 o                         
  -1   5   7         40.07         39.36         1.56 o                         
   0   5   7          0.75          1.37         0.58 o                         
   1   5   7        195.50        184.84         3.50 o                         
   2   5   7        236.86        227.24         3.10 o                         
   3   5   7          8.83         10.38         1.65 o                         
   4   5   7         52.86         56.86         1.69 o                         
   5   5   7         35.26         40.07         1.45 o                         
   6   5   7         39.19         35.88         1.47 o                         
   7   5   7       4339.32       4342.58        13.18 o                         
   8   5   7        426.05        427.61         6.06 o                         
   9   5   7        123.10        118.80         2.19 o                         
  10   5   7        644.74        630.00         6.92 o                         
  11   5   7        186.23        195.80         4.56 o                         
  12   5   7          8.69          6.34         2.34 o                         
  -6   6   7         34.39         39.83         3.21 o                         
  -5   6   7         17.23         12.29         1.84 o                         
  -4   6   7        105.23        107.51        10.41 o                         
  -3   6   7       1313.84       1292.49        14.28 o                         
  -2   6   7        589.81        573.56         7.96 o                         
  -1   6   7        168.99        161.56         3.20 o                         
   0   6   7        387.63        393.04         4.88 o                         
   1   6   7       1829.62       1827.65        10.87 o                         
   2   6   7         88.20         96.86         2.13 o                         
   3   6   7        119.56        118.86         2.59 o                         
   4   6   7       1759.81       1740.42         9.74 o                         
   5   6   7         25.25         22.09         1.17 o                         
   6   6   7       1174.66       1173.80        11.87 o                         
   7   6   7         40.25         42.75         1.55 o                         
   8   6   7        268.69        262.05         3.76 o                         
   9   6   7        339.29        336.23         3.82 o                         
  10   6   7        348.20        351.76         3.90 o                         
  11   6   7         14.40         15.05         2.67 o                         
  12   6   7         34.63         30.79         2.49 o                         
  -5   7   7         17.66          9.99         1.82 o                         
  -4   7   7         16.16          8.26         1.62 o                         
  -3   7   7        159.93        153.10         5.89 o                         
  -2   7   7        117.26        130.35         6.96 o                         
  -1   7   7         50.46         42.76         2.27 o                         
   0   7   7       1177.56       1172.46        11.41 o                         
   1   7   7        286.14        304.60         5.79 o                         
   2   7   7        151.50        150.82         3.21 o                         
   3   7   7        340.63        315.43         4.46 o                         
   4   7   7        533.62        537.32         5.71 o                         
   5   7   7        417.54        413.23         4.97 o                         
   6   7   7        916.09        882.80         7.21 o                         
   7   7   7        204.28        198.10         3.42 o                         
   8   7   7        191.38        189.21         3.36 o                         
   9   7   7        531.82        512.45         5.49 o                         
  10   7   7        188.92        189.72         3.77 o                         
  11   7   7        153.02        145.38         6.05 o                         
  12   7   7        327.52        344.86        14.04 o                         
  -5   8   7        849.77        918.69        15.72 o                         
  -4   8   7          3.86          2.87         2.15 o                         
  -3   8   7         41.33         37.92         3.19 o                         
  -2   8   7          0.00          0.16         0.84 o                         
  -1   8   7        211.94        209.63         6.21 o                         
   0   8   7          0.52          0.29         0.65 o                         
   1   8   7          6.03          5.92         1.16 o                         
   2   8   7        423.20        394.81         8.83 o                         
   3   8   7        165.64        138.34         3.98 o                         
   4   8   7        231.21        217.64         4.86 o                         
   5   8   7        608.23        590.37        10.40 o                         
   6   8   7        245.62        229.13         3.87 o                         
   7   8   7        443.15        440.95         5.38 o                         
   8   8   7         36.22         33.73         1.97 o                         
   9   8   7         75.73         72.64         2.60 o                         
  10   8   7         35.18         39.51         2.67 o                         
  -4   9   7         11.52         15.00         2.50 o                         
  -3   9   7         10.70         11.81         2.94 o                         
  -2   9   7        682.92        706.88        13.72 o                         
  -1   9   7        182.76        197.62         7.25 o                         
   0   9   7        222.91        225.63         7.57 o                         
   1   9   7          0.43         -1.01         1.01 o                         
   2   9   7        280.33        300.39         8.54 o                         
   3   9   7         17.86         31.61         2.72 o                         
   4   9   7          0.32          1.40         0.71 o                         
   5   9   7         71.65         67.63         2.84 o                         
   6   9   7        236.62        213.55         7.02 o                         
   7   9   7        513.39        531.27         9.46 o                         
   8   9   7        105.82         91.46         4.32 o                         
   9   9   7         77.61         84.03         4.19 o                         
  10   9   7        217.83        225.18        10.16 o                         
  -3  10   7        330.86        329.09        15.59 o                         
  -2  10   7          0.94          2.48         1.55 o                         
  -1  10   7         16.72         15.37         2.88 o                         
   0  10   7          7.87          8.25         1.80 o                         
   1  10   7          0.19         -0.10         1.15 o                         
   2  10   7          3.62          6.02         1.69 o                         
   3  10   7        669.21        664.34        13.11 o                         
   4  10   7          0.04          0.75         0.82 o                         
   5  10   7        141.02        125.07         5.76 o                         
   6  10   7         38.77         46.95         3.09 o                         
   7  10   7         41.03         40.17         2.50 o                         
   8  10   7          0.12          0.19         1.12 o                         
   9  10   7         26.77         31.14         2.83 o                         
  10  10   7        277.22        264.62        16.22 o                         
  -1  11   7          0.16          1.32         2.58 o                         
   0  11   7        195.24        202.76         9.35 o                         
   1  11   7        294.86        277.71        11.10 o                         
   2  11   7         34.40         29.35         3.15 o                         
   3  11   7          3.31          1.90         1.17 o                         
   4  11   7        169.47        175.70         7.12 o                         
   5  11   7         96.66         91.55         5.12 o                         
   6  11   7        177.30        217.99         7.71 o                         
   7  11   7          0.20         -0.36         1.14 o                         
   8  11   7        158.16        156.65         6.45 o                         
   9  11   7          7.66          3.50         1.53 o                         
   1  12   7        447.46        460.56        12.30 o                         
   2  12   7          0.74          0.08         1.65 o                         
   3  12   7        398.75        403.54        11.29 o                         
   4  12   7          9.69         12.57         2.35 o                         
   5  12   7        389.63        397.34        23.28 o                         
   6  12   7          6.45         10.25         3.61 o                         
   7  12   7         12.37         17.46         2.46 o                         
  -1 -11   8        219.42        207.78         8.07 o                         
  -4 -10   8         48.92         47.38         3.37 o                         
  -3 -10   8          2.05          0.67         1.03 o                         
  -2 -10   8        172.61        185.14         6.13 o                         
  -1 -10   8         56.99         51.01         3.27 o                         
   0 -10   8        261.77        274.25         5.27 o                         
   1 -10   8        338.27        371.29         6.02 o                         
   2 -10   8         14.60         10.12         2.44 o                         
   3 -10   8          1.77          1.69         1.22 o                         
   4 -10   8         29.07         30.89         3.94 o                         
  -5  -9   8        255.94        228.27         5.83 o                         
  -4  -9   8        283.65        298.89        18.04 o                         
  -3  -9   8        143.61        147.67         5.37 o                         
  -2  -9   8          1.58          0.15         0.95 o                         
  -1  -9   8        291.79        266.27         6.87 o                         
   0  -9   8         22.79         21.25         1.51 o                         
   1  -9   8         16.55         16.93         1.85 o                         
   2  -9   8       1354.18       1439.46        17.64 o                         
   3  -9   8          0.63          0.71         1.07 o                         
   4  -9   8         97.60        101.20         6.09 o                         
   5  -9   8         26.88         23.77         2.52 o                         
   6  -9   8        542.53        553.93        18.24 o                         
  -6  -8   8          0.19          1.38         0.91 o                         
  -5  -8   8         29.67         26.57         2.01 o                         
  -4  -8   8        271.34        291.14         7.66 o                         
  -3  -8   8         66.01         76.50         3.82 o                         
  -2  -8   8        140.85        155.18         5.21 o                         
  -1  -8   8         56.32         50.40         3.75 o                         
   0  -8   8        125.31        121.79         4.35 o                         
   1  -8   8        180.07        179.22         4.89 o                         
   2  -8   8         22.64         19.72         1.38 o                         
   3  -8   8         59.11         58.88         3.30 o                         
   4  -8   8        283.17        284.74         7.37 o                         
   5  -8   8         77.63         88.03         4.31 o                         
   6  -8   8         86.90         99.05         4.67 o                         
   7  -8   8          7.23          5.44         1.56 o                         
  -6  -7   8          1.18          3.05         0.98 o                         
  -5  -7   8         80.38         74.62         3.93 o                         
  -4  -7   8          8.60         10.19         1.29 o                         
  -3  -7   8        574.90        565.41         6.68 o                         
  -2  -7   8          0.04          1.48         0.74 o                         
  -1  -7   8         91.90         95.82         3.40 o                         
   0  -7   8        240.84        248.17         4.35 o                         
   1  -7   8        195.25        193.21         3.27 o                         
   2  -7   8        127.95        123.66         3.09 o                         
   3  -7   8        171.74        166.15         7.25 o                         
   4  -7   8        311.65        297.42         6.08 o                         
   5  -7   8          0.01          1.54         0.99 o                         
   6  -7   8          5.29         10.08         1.65 o                         
   7  -7   8        169.44        178.85         6.18 o                         
   8  -7   8        206.19        229.10        14.96 o                         
  -7  -6   8        119.15        124.05         4.07 o                         
  -6  -6   8          5.28          4.90         1.06 o                         
  -5  -6   8          7.77          6.91         1.27 o                         
  -4  -6   8        334.32        342.16         5.07 o                         
  -3  -6   8         17.08         13.52         1.36 o                         
  -2  -6   8         22.69         23.29         1.39 o                         
  -1  -6   8        889.78        871.86         7.26 o                         
   0  -6   8        285.88        275.74         3.80 o                         
   1  -6   8        133.92        127.53         2.95 o                         
   2  -6   8          0.03          0.39         0.39 o                         
   3  -6   8         60.99         52.36         1.93 o                         
   4  -6   8        126.91        123.38         3.92 o                         
   5  -6   8        596.85        572.17         6.54 o                         
   6  -6   8        433.24        407.31         8.63 o                         
   7  -6   8         44.05         56.69         3.40 o                         
   8  -6   8         35.55         34.13         2.94 o                         
   9  -6   8        128.16        131.54         4.17 o                         
  -7  -5   8          0.10          2.24         1.05 o                         
  -6  -5   8        138.00        142.28         4.07 o                         
  -5  -5   8        319.05        316.03         6.55 o                         
  -4  -5   8         72.68         67.91         2.54 o                         
  -3  -5   8         14.85         19.23         1.24 o                         
  -2  -5   8        642.66        674.08         6.83 o                         
  -1  -5   8         19.79         18.85         1.09 o                         
   0  -5   8        711.72        706.62         4.93 o                         
   1  -5   8         38.13         35.92         1.38 o                         
   2  -5   8        684.38        676.11         7.73 o                         
   3  -5   8         71.83         70.70         1.86 o                         
   4  -5   8        343.18        352.26         5.10 o                         
   5  -5   8          6.94          8.26         0.89 o                         
   6  -5   8        167.13        158.81         3.24 o                         
   7  -5   8         21.74         15.80         1.47 o                         
   8  -5   8        468.07        472.57         7.31 o                         
   9  -5   8         81.29         76.91         3.03 o                         
  -7  -4   8          0.73          1.00         0.71 o                         
  -6  -4   8         53.45         46.64         2.73 o                         
  -5  -4   8        195.94        186.62         4.90 o                         
  -4  -4   8        758.91        726.75         9.17 o                         
  -3  -4   8          3.39          2.69         0.54 o                         
  -2  -4   8        716.54        721.21         5.46 o                         
  -1  -4   8        347.15        347.51         3.73 o                         
   0  -4   8        272.98        276.88         3.28 o                         
   1  -4   8          0.69          3.48         0.96 o                         
   2  -4   8       3212.45       3258.85        10.14 o                         
   3  -4   8       1340.89       1375.48         7.25 o                         
   4  -4   8       1564.36       1519.25        10.59 o                         
   5  -4   8       1125.44       1119.16         9.49 o                         
   6  -4   8        144.41        140.42         2.46 o                         
   7  -4   8        200.09        181.79         2.95 o                         
   8  -4   8        119.84        110.32         4.48 o                         
   9  -4   8        574.46        578.97        10.17 o                         
  10  -4   8         86.93         87.61         7.11 o                         
  -8  -3   8        279.78        295.51        11.45 o                         
  -7  -3   8        255.45        237.61         5.15 o                         
  -6  -3   8        649.93        651.81        15.54 o                         
  -5  -3   8          6.90          5.56         0.64 o                         
  -4  -3   8         10.07         15.16         0.93 o                         
  -3  -3   8        398.60        399.76         4.31 o                         
  -2  -3   8        125.72         94.80         2.54 o                         
  -1  -3   8         37.10         42.45         1.69 o                         
   0  -3   8        233.37        225.08         2.87 o                         
   1  -3   8       1076.08       1039.93         5.91 o                         
   2  -3   8        461.46        470.02         3.76 o                         
   3  -3   8          1.01          1.64         0.33 o                         
   4  -3   8       1117.68       1123.11         6.38 o                         
   5  -3   8         39.68         43.18         1.29 o                         
   6  -3   8        977.41        944.31         6.23 o                         
   7  -3   8         55.84         57.57         1.56 o                         
   8  -3   8         26.23         31.02         1.17 o                         
   9  -3   8         18.08         16.71         1.08 o                         
  10  -3   8         90.86         99.70         3.12 o                         
  11  -3   8        450.51        436.91        15.22 o                         
  -8  -2   8         43.32         45.58         4.58 o                         
  -7  -2   8        345.25        375.72         8.48 o                         
  -6  -2   8        309.32        312.79         4.77 o                         
  -5  -2   8        314.23        300.11         4.31 o                         
  -4  -2   8        437.18        455.66         4.64 o                         
  -3  -2   8        315.82        284.04         3.57 o                         
  -2  -2   8         42.32         43.04         1.29 o                         
  -1  -2   8         17.19         21.18         0.97 o                         
   0  -2   8        946.51        859.65         5.88 o                         
   1  -2   8        321.95        270.55        12.08 o                         
   2  -2   8          7.39          8.10         0.51 o                         
   3  -2   8       1198.69       1182.46         6.33 o                         
   4  -2   8        833.62        845.01         5.39 o                         
   5  -2   8          0.80          1.38         0.30 o                         
   6  -2   8        563.88        553.75         4.79 o                         
   7  -2   8        168.44        174.56         3.82 o                         
   8  -2   8        737.78        712.66         7.20 o                         
   9  -2   8         58.18         55.93         1.53 o                         
  10  -2   8        689.50        668.10         7.54 o                         
  11  -2   8        105.83         89.92         6.71 o                         
  -7  -1   8        275.75        290.44        10.04 o                         
  -6  -1   8        186.27        185.61         3.94 o                         
  -5  -1   8         72.59         62.44         3.89 o                         
  -4  -1   8        466.98        458.44         5.75 o                         
  -3  -1   8          1.47          3.24         0.87 o                         
  -2  -1   8        192.52        191.13         3.48 o                         
  -1  -1   8          0.12          0.49         0.62 o                         
   0  -1   8         28.62         16.76         0.84 o                         
   1  -1   8       1984.15       2067.68        12.27 o                         
   2  -1   8       1040.94       1016.64         7.80 o                         
   3  -1   8       2207.57       2214.86        10.71 o                         
   4  -1   8         21.23         18.30         0.92 o                         
   5  -1   8          7.34          6.46         0.65 o                         
   6  -1   8         18.99         19.78         0.87 o                         
   7  -1   8        208.84        218.93         3.28 o                         
   8  -1   8        907.00        884.25        10.05 o                         
   9  -1   8          0.04          1.16         0.67 o                         
  10  -1   8        661.35        688.32         9.64 o                         
  11  -1   8         24.68         22.45         2.19 o                         
  12  -1   8         53.25         50.79         5.23 o                         
  -8   0   8         47.77         33.92         3.78 o                         
  -7   0   8        418.01        401.90         6.80 o                         
  -6   0   8        301.81        305.24         5.00 o                         
  -5   0   8        349.12        335.57         7.22 o                         
  -4   0   8          5.98          8.30         0.85 o                         
  -3   0   8         11.56         10.23         0.90 o                         
  -2   0   8        290.58        285.01         3.52 o                         
  -1   0   8         68.96         71.22         1.61 o                         
   0   0   8        151.66        172.66         2.44 o                         
   1   0   8        483.86        510.89         4.49 o                         
   2   0   8        580.95        609.10         5.27 o                         
   3   0   8         87.33         94.40         1.88 o                         
   4   0   8        571.10        561.10         4.59 o                         
   5   0   8        497.08        508.59         4.42 o                         
   6   0   8        145.69        128.32         2.26 o                         
   7   0   8         19.71         25.66         1.07 o                         
   8   0   8        255.25        267.02         3.54 o                         
   9   0   8         25.35         27.77         1.19 o                         
  10   0   8        633.90        640.00         6.97 o                         
  11   0   8        319.99        332.80        11.84 o                         
  12   0   8         62.78         59.85         5.39 o                         
  -7   1   8          2.21          2.36         0.92 o                         
  -6   1   8        144.33        142.91         4.03 o                         
  -5   1   8        116.18        120.62         3.13 o                         
  -4   1   8         81.81         78.45         2.82 o                         
  -3   1   8          3.63          4.86         0.60 o                         
  -2   1   8       1413.76       1363.17         7.83 o                         
  -1   1   8         10.79         14.59         0.75 o                         
   0   1   8        396.69        431.04         3.86 o                         
   1   1   8         24.90         19.88         0.92 o                         
   2   1   8         69.12         70.60         1.65 o                         
   3   1   8        740.25        736.75         5.61 o                         
   4   1   8        100.79        109.07         2.33 o                         
   5   1   8       1380.03       1401.53         6.77 o                         
   6   1   8         57.52         43.36         1.46 o                         
   7   1   8         93.87         90.52         2.13 o                         
   8   1   8         61.18         68.32         1.98 o                         
   9   1   8        380.49        374.43         6.57 o                         
  10   1   8        384.15        393.48         5.44 o                         
  11   1   8         26.47         22.69         3.15 o                         
  12   1   8        110.13        103.94         6.64 o                         
  -7   2   8         22.54         26.68         1.94 o                         
  -6   2   8         49.27         52.65         2.51 o                         
  -5   2   8        117.38        114.31         2.76 o                         
  -4   2   8        414.81        403.43         5.10 o                         
  -3   2   8        364.58        356.00         4.57 o                         
  -2   2   8        260.61        264.57         3.50 o                         
  -1   2   8        250.08        249.45         3.77 o                         
   0   2   8        171.98        166.94         2.65 o                         
   1   2   8          6.61          8.22         0.62 o                         
   2   2   8       1425.50       1450.20        23.14 o                         
   3   2   8         61.84         70.22         2.11 o                         
   4   2   8       1043.68       1005.10         6.44 o                         
   5   2   8          3.29          3.12         0.40 o                         
   6   2   8        296.18        291.46         4.24 o                         
   7   2   8          0.29          0.87         0.39 o                         
   8   2   8         33.31         30.83         1.29 o                         
   9   2   8        728.62        706.20         9.98 o                         
  10   2   8         94.52         84.88         2.61 o                         
  11   2   8         84.16         85.03         5.77 o                         
  12   2   8        104.28        110.09         4.83 o                         
  -7   3   8         58.81         49.00         2.91 o                         
  -6   3   8         68.45         59.75         2.78 o                         
  -5   3   8         29.54         30.37         2.03 o                         
  -4   3   8        265.51        264.02         8.27 o                         
  -3   3   8         46.00         45.48         1.70 o                         
  -2   3   8        192.45        182.97         3.50 o                         
  -1   3   8       1514.03       1503.25         9.18 o                         
   0   3   8        702.49        688.14         5.72 o                         
   1   3   8         56.63         60.14         2.50 o                         
   2   3   8        376.66        367.25         4.30 o                         
   3   3   8        357.38        390.64         3.98 o                         
   4   3   8        676.86        711.84         5.52 o                         
   5   3   8         16.83         14.95         0.81 o                         
   6   3   8         81.80         73.02         1.75 o                         
   7   3   8         89.19         91.49         1.95 o                         
   8   3   8        245.57        235.30         3.14 o                         
   9   3   8        329.56        338.61         5.55 o                         
  10   3   8        172.42        167.47         2.90 o                         
  11   3   8         31.02         30.89         3.35 o                         
  12   3   8          4.26          4.11         1.74 o                         
  -6   4   8         24.56         24.06         1.89 o                         
  -5   4   8        125.37        125.50         6.43 o                         
  -4   4   8          0.13          1.11         1.12 o                         
  -3   4   8         22.86         24.35         2.29 o                         
  -2   4   8       2005.04       2003.58        16.40 o                         
  -1   4   8        675.30        647.72         6.25 o                         
   0   4   8        418.56        417.04         5.50 o                         
   1   4   8         10.65         10.82         0.76 o                         
   2   4   8        295.45        298.78         3.90 o                         
   3   4   8        865.54        858.35         6.73 o                         
   4   4   8       1339.77       1289.94         8.19 o                         
   5   4   8        786.45        815.90         6.50 o                         
   6   4   8        249.07        235.31         4.57 o                         
   7   4   8        103.89        101.62         2.19 o                         
   8   4   8        432.25        449.16         4.42 o                         
   9   4   8         11.51         11.43         0.88 o                         
  10   4   8        110.36        110.15         2.86 o                         
  11   4   8        383.36        396.52        20.98 o                         
  12   4   8          3.50          2.54         1.43 o                         
  -6   5   8        248.95        243.23        14.02 o                         
  -5   5   8         47.37         45.89         3.53 o                         
  -4   5   8         18.94         16.44         2.01 o                         
  -3   5   8        114.57        110.61         4.77 o                         
  -2   5   8          1.80          2.34         0.96 o                         
  -1   5   8          0.03          0.64         0.67 o                         
   0   5   8        105.14         95.00         2.45 o                         
   1   5   8        909.51        853.13         7.19 o                         
   2   5   8        300.94        302.05         3.80 o                         
   3   5   8        869.40        887.75         7.80 o                         
   4   5   8         38.56         35.16         1.45 o                         
   5   5   8         14.57         15.75         0.98 o                         
   6   5   8         41.32         42.86         2.72 o                         
   7   5   8       3076.24       3120.00        30.62 o                         
   8   5   8         37.31         34.56         1.29 o                         
   9   5   8         37.25         37.32         1.40 o                         
  10   5   8          0.54          1.39         0.54 o                         
  11   5   8        384.39        395.92         7.12 o                         
  12   5   8        175.19        164.65         7.34 o                         
  -5   6   8        275.55        273.70         8.12 o                         
  -4   6   8        262.31        266.90        11.02 o                         
  -3   6   8        757.06        747.53        16.85 o                         
  -2   6   8         87.24         91.05        10.97 o                         
  -1   6   8          8.72         12.37         1.32 o                         
   0   6   8         99.90        100.80         4.16 o                         
   1   6   8       1302.19       1253.15        15.99 o                         
   2   6   8       1579.27       1546.06        10.14 o                         
   3   6   8        510.00        494.06         4.99 o                         
   4   6   8         59.48         57.00         1.90 o                         
   5   6   8        374.77        367.65         4.71 o                         
   6   6   8       3173.47       3130.94        15.70 o                         
   7   6   8        167.68        154.19         3.52 o                         
   8   6   8         48.96         48.10         1.91 o                         
   9   6   8        535.39        521.88         5.06 o                         
  10   6   8          0.67          0.40         0.56 o                         
  11   6   8          5.23          8.17         1.32 o                         
  12   6   8         15.19          9.78         2.01 o                         
  -5   7   8        433.50        427.09        10.72 o                         
  -4   7   8        341.23        334.11        12.60 o                         
  -3   7   8          0.86          1.38         1.40 o                         
  -2   7   8        155.77        157.69         6.25 o                         
  -1   7   8         43.20         38.56         3.08 o                         
   0   7   8        244.57        234.54         7.22 o                         
   1   7   8         18.01         20.01         2.13 o                         
   2   7   8        242.20        251.75         6.14 o                         
   3   7   8       1947.59       1930.47        28.67 o                         
   4   7   8        156.09        144.04         4.07 o                         
   5   7   8        458.45        444.26         7.06 o                         
   6   7   8         37.14         31.97         1.86 o                         
   7   7   8         86.25         84.89         2.38 o                         
   8   7   8        161.60        164.69         3.29 o                         
   9   7   8        210.04        217.65         3.79 o                         
  10   7   8         36.07         42.59         2.76 o                         
  -4   8   8        674.62        659.11        13.74 o                         
  -3   8   8         47.26         42.80         3.56 o                         
  -2   8   8        189.59        185.14         6.97 o                         
  -1   8   8        104.81        105.67         6.41 o                         
   0   8   8        312.61        312.25         8.79 o                         
   1   8   8         41.28         48.78         3.48 o                         
   2   8   8         32.51         29.22         3.24 o                         
   3   8   8         59.96         62.14         3.85 o                         
   4   8   8        458.05        452.55         7.46 o                         
   5   8   8        290.14        287.50         5.88 o                         
   6   8   8         17.10         19.58         2.13 o                         
   7   8   8        220.59        218.36         5.17 o                         
   8   8   8         78.20         71.93         3.03 o                         
   9   8   8         41.58         33.55         2.17 o                         
  10   8   8        330.75        362.34         8.30 o                         
  -3   9   8         42.58         33.71         3.41 o                         
  -2   9   8          0.08          0.03         1.31 o                         
  -1   9   8         10.51         10.22         1.92 o                         
   0   9   8       1076.08       1060.24        31.27 o                         
   1   9   8         20.04         16.59         2.20 o                         
   2   9   8        263.30        266.30         8.26 o                         
   3   9   8         23.81         21.03         2.94 o                         
   4   9   8        255.27        240.42         7.66 o                         
   5   9   8          5.88          5.47         1.09 o                         
   6   9   8          0.00          1.09         0.78 o                         
   7   9   8        940.21        908.15        10.90 o                         
   8   9   8        117.90        108.72         3.86 o                         
   9   9   8         18.74         24.38         3.12 o                         
  10   9   8          6.87          9.19         1.72 o                         
  -2  10   8          8.76          7.58         1.95 o                         
  -1  10   8         31.83         32.90         3.32 o                         
   0  10   8          4.50          5.02         1.68 o                         
   1  10   8         24.41         19.92         2.64 o                         
   2  10   8         13.97         15.27         2.43 o                         
   3  10   8         82.73         69.85         4.49 o                         
   4  10   8          0.56          0.75         1.71 o                         
   5  10   8        101.24        107.13         5.45 o                         
   6  10   8          5.71          4.15         1.52 o                         
   7  10   8        110.57        112.21         5.43 o                         
   8  10   8        350.18        357.07         9.48 o                         
   9  10   8        248.34        281.22        11.59 o                         
  10  10   8         51.06         47.30         6.29 o                         
   0  11   8         11.37         12.09         2.47 o                         
   1  11   8         59.39         60.89         4.59 o                         
   2  11   8        272.64        261.05        32.80 o                         
   3  11   8          0.00         -0.62         1.42 o                         
   4  11   8         67.92         64.19         4.49 o                         
   5  11   8        220.27        229.86         8.32 o                         
   6  11   8         51.21         40.92         3.61 o                         
   7  11   8         84.87         83.75         4.97 o                         
   8  11   8         75.26         70.34         4.84 o                         
   4  12   8         41.21         37.78         7.42 o                         
   5  12   8        379.85        385.51        14.66 o                         
   6  12   8          0.14          1.44         1.58 o                         
  -2 -10   9         18.60         20.12         2.78 o                         
  -1 -10   9        595.09        623.63        11.15 o                         
   0 -10   9         11.29         11.87         1.67 o                         
   1 -10   9          1.19          0.85         0.77 o                         
   2 -10   9          0.26          1.90         1.19 o                         
   3 -10   9        410.17        427.86        12.38 o                         
  -3  -9   9         79.63         79.15         3.51 o                         
  -2  -9   9        404.12        431.43        16.99 o                         
  -1  -9   9        256.87        277.33         7.27 o                         
   0  -9   9          5.83          8.10         1.07 o                         
   1  -9   9          3.66          9.42         1.20 o                         
   2  -9   9         49.35         46.53         2.82 o                         
   3  -9   9         14.53         12.99         1.87 o                         
   4  -9   9         96.48         91.65         4.51 o                         
   5  -9   9         26.99         38.69         3.16 o                         
  -5  -8   9          3.88          1.62         0.96 o                         
  -4  -8   9          1.77          2.23         0.89 o                         
  -3  -8   9         76.34         67.35         3.11 o                         
  -2  -8   9          5.24          8.46         1.32 o                         
  -1  -8   9          0.14          3.23         2.16 o                         
   0  -8   9        494.82        525.64         6.44 o                         
   1  -8   9        233.08        246.82         7.41 o                         
   2  -8   9         58.27         58.23         2.41 o                         
   3  -8   9        124.01        143.59         6.33 o                         
   4  -8   9         20.54         19.19         2.07 o                         
   5  -8   9         39.88         36.09         2.93 o                         
   6  -8   9        100.76        108.25         4.98 o                         
  -5  -7   9        207.32        210.31         5.44 o                         
  -4  -7   9         30.83         43.04         2.47 o                         
  -3  -7   9        932.70        952.32        11.13 o                         
  -2  -7   9         28.74         30.46         2.03 o                         
  -1  -7   9         55.66         52.34         2.56 o                         
   0  -7   9         32.47         45.73         2.44 o                         
   1  -7   9        208.55        224.38         7.96 o                         
   2  -7   9        256.70        268.11         4.35 o                         
   3  -7   9        181.88        177.17         5.66 o                         
   4  -7   9         26.08         29.26         2.43 o                         
   5  -7   9        248.29        243.68         6.98 o                         
   6  -7   9         17.96         15.96         2.04 o                         
   7  -7   9          8.63          7.90         1.41 o                         
   8  -7   9          6.19          9.20         1.50 o                         
  -6  -6   9        173.04        192.34         6.41 o                         
  -5  -6   9          8.05         12.18         1.44 o                         
  -4  -6   9         43.67         46.58         2.49 o                         
  -3  -6   9          0.43          1.51         0.67 o                         
  -2  -6   9          3.96          4.90         0.86 o                         
  -1  -6   9        450.94        434.87         6.00 o                         
   0  -6   9        278.93        264.23         6.45 o                         
   1  -6   9          8.04          9.25         0.97 o                         
   2  -6   9         16.22         18.72         1.01 o                         
   3  -6   9         14.32         15.44         1.81 o                         
   4  -6   9         20.86         16.64         1.21 o                         
   5  -6   9        386.34        412.48        10.01 o                         
   6  -6   9        119.99        116.72         4.81 o                         
   7  -6   9         26.76         24.23         1.85 o                         
   8  -6   9         53.80         50.22         6.88 o                         
  -6  -5   9         84.46         88.91         5.84 o                         
  -5  -5   9        100.31        107.93         3.71 o                         
  -4  -5   9        101.11         96.33         3.23 o                         
  -3  -5   9        222.68        232.70         4.33 o                         
  -2  -5   9          2.60          2.12         0.80 o                         
  -1  -5   9        328.40        317.18         5.36 o                         
   0  -5   9        241.55        248.74         4.12 o                         
   1  -5   9        290.92        294.70         3.88 o                         
   2  -5   9          1.52          5.17         0.96 o                         
   3  -5   9        265.11        264.54         4.01 o                         
   4  -5   9         52.31         54.53         1.99 o                         
   5  -5   9         21.35         21.89         1.27 o                         
   6  -5   9         45.39         50.72         2.83 o                         
   7  -5   9         28.63         23.09         2.45 o                         
   8  -5   9        226.80        221.74         5.22 o                         
   9  -5   9          7.11          6.26         1.11 o                         
  -7  -4   9          0.92          0.85         0.99 o                         
  -6  -4   9          6.16          4.85         1.32 o                         
  -5  -4   9        489.48        471.38         7.51 o                         
  -4  -4   9          1.48          1.83         0.62 o                         
  -3  -4   9         84.34         77.05         2.46 o                         
  -2  -4   9        318.18        322.99         6.03 o                         
  -1  -4   9         51.71         42.96         1.92 o                         
   0  -4   9          0.70          1.47         0.45 o                         
   1  -4   9         14.93        123.95        26.21 o                         
   2  -4   9       3410.83       3465.27        12.49 o                         
   3  -4   9        989.96        978.45         8.20 o                         
   4  -4   9         44.04         40.77         2.49 o                         
   5  -4   9        210.61        212.73         4.72 o                         
   6  -4   9         35.22         34.60         1.54 o                         
   7  -4   9        583.90        586.93         6.17 o                         
   8  -4   9          2.72          0.43         0.70 o                         
   9  -4   9         41.97         43.74         2.29 o                         
  10  -4   9        105.33        102.28         4.43 o                         
  -7  -3   9        308.86        319.51         7.20 o                         
  -6  -3   9         19.72         17.71         1.62 o                         
  -5  -3   9          6.92          7.43         1.07 o                         
  -4  -3   9          0.45          1.53         0.63 o                         
  -3  -3   9        209.35        232.50         4.16 o                         
  -2  -3   9         29.58         31.16         2.22 o                         
  -1  -3   9         58.48         56.54         3.35 o                         
   0  -3   9        178.35        168.06         2.66 o                         
   1  -3   9         37.89         50.73         3.20 o                         
   2  -3   9        929.87        970.65         5.78 o                         
   3  -3   9        754.42        732.56         5.48 o                         
   4  -3   9        855.43        854.78         7.36 o                         
   5  -3   9          1.43          2.31         0.46 o                         
   6  -3   9        186.58        180.53         2.91 o                         
   7  -3   9         23.68         24.43         1.12 o                         
   8  -3   9         35.53         31.77         1.28 o                         
   9  -3   9          6.52          5.06         0.97 o                         
  10  -3   9        312.89        324.64         6.86 o                         
  -7  -2   9        295.21        293.45         7.64 o                         
  -6  -2   9          9.10         12.47         1.43 o                         
  -5  -2   9          4.89          3.99         1.12 o                         
  -4  -2   9        426.04        417.42         5.69 o                         
  -3  -2   9        690.74        681.35         8.40 o                         
  -2  -2   9          3.51          1.51         0.46 o                         
  -1  -2   9        486.37        478.98         6.10 o                         
   0  -2   9       1671.67       1669.56         8.82 o                         
   1  -2   9         14.24         14.23         0.84 o                         
   2  -2   9        157.42        165.75         2.54 o                         
   3  -2   9         18.11         19.74         1.16 o                         
   4  -2   9          9.41         10.10         0.69 o                         
   5  -2   9        447.12        428.46         4.12 o                         
   6  -2   9        203.06        203.51         3.44 o                         
   7  -2   9         41.28         39.44         1.36 o                         
   8  -2   9          9.23          7.83         0.93 o                         
   9  -2   9        322.95        310.58         5.43 o                         
  10  -2   9         51.88         57.60         3.07 o                         
  11  -2   9         62.53         69.17         5.85 o                         
  -7  -1   9         14.30         15.45         1.57 o                         
  -6  -1   9        245.38        243.46         5.44 o                         
  -5  -1   9        222.59        234.52         6.48 o                         
  -4  -1   9        203.45        211.67         4.79 o                         
  -3  -1   9         16.21         14.91         1.14 o                         
  -2  -1   9         59.01         45.45         1.67 o                         
  -1  -1   9         55.69         53.80         1.63 o                         
   0  -1   9        125.25        116.98         2.31 o                         
   1  -1   9        193.29        185.29         2.87 o                         
   2  -1   9        428.60        401.68         4.64 o                         
   3  -1   9        125.72        128.31         2.38 o                         
   4  -1   9          3.91          3.02         0.44 o                         
   5  -1   9        972.89        970.62         6.09 o                         
   6  -1   9        132.89        129.00         2.38 o                         
   7  -1   9          0.01          1.62         0.47 o                         
   8  -1   9        395.30        382.68         6.60 o                         
   9  -1   9        256.74        249.17         3.38 o                         
  10  -1   9         64.49         65.55         2.49 o                         
  11  -1   9         86.24         97.82         6.76 o                         
  -7   0   9         67.76         63.45         3.55 o                         
  -6   0   9         16.19         17.29         1.58 o                         
  -5   0   9        255.73        245.57         6.92 o                         
  -4   0   9        760.07        775.84         9.25 o                         
  -3   0   9          1.01         -0.17         0.55 o                         
  -2   0   9          0.08         -0.12         0.42 o                         
  -1   0   9          7.17          6.68         0.64 o                         
   0   0   9        484.76        487.01         4.90 o                         
   1   0   9         35.90         35.43         1.41 o                         
   2   0   9        172.62        171.65         3.03 o                         
   3   0   9        212.32        202.16         3.58 o                         
   4   0   9          6.37          3.40         0.55 o                         
   5   0   9         12.05         11.67         0.82 o                         
   6   0   9        228.55        241.08         3.30 o                         
   7   0   9        167.04        168.61         2.70 o                         
   8   0   9         30.94         33.11         1.24 o                         
   9   0   9        152.76        142.04         3.26 o                         
  10   0   9         26.86         30.41         1.73 o                         
  11   0   9          1.43          0.48         1.50 o                         
  12   0   9         48.38         34.19         4.27 o                         
  -6   1   9         34.06         35.51         2.23 o                         
  -5   1   9          9.02         14.37         1.45 o                         
  -4   1   9        272.55        273.05         8.74 o                         
  -3   1   9        122.83        116.27         3.59 o                         
  -2   1   9         54.93         42.79         2.37 o                         
  -1   1   9        415.58        430.74         4.24 o                         
   0   1   9        415.97        405.63         4.02 o                         
   1   1   9         29.44         28.46         1.17 o                         
   2   1   9         38.28         43.29         1.99 o                         
   3   1   9       1613.12       1609.12        12.50 o                         
   4   1   9         58.69         61.33         1.64 o                         
   5   1   9        378.76        399.53         5.12 o                         
   6   1   9        144.95        129.91         3.15 o                         
   7   1   9        362.85        356.48         4.85 o                         
   8   1   9         95.94        102.32         2.64 o                         
   9   1   9        258.02        259.44         4.05 o                         
  10   1   9        594.64        606.38         7.41 o                         
  11   1   9          1.60          3.37         1.98 o                         
  12   1   9         18.23         15.96         3.01 o                         
  -6   2   9         32.51         28.74         2.64 o                         
  -5   2   9         15.37         17.20         1.59 o                         
  -4   2   9         75.23         78.49         3.08 o                         
  -3   2   9         48.02         51.91         2.47 o                         
  -2   2   9          0.09          0.10         0.67 o                         
  -1   2   9        411.92        408.82         4.53 o                         
   0   2   9         38.70         29.23         1.23 o                         
   1   2   9          1.08          2.05         0.42 o                         
   2   2   9         13.82         20.49         1.00 o                         
   3   2   9          2.43          3.09         0.44 o                         
   4   2   9        366.70        365.37         6.27 o                         
   5   2   9        740.42        721.90         6.90 o                         
   6   2   9        764.08        751.79         5.88 o                         
   7   2   9         53.11         49.40         1.85 o                         
   8   2   9         12.21         10.67         0.93 o                         
   9   2   9         16.87         23.87         1.34 o                         
  10   2   9        194.76        201.32         5.05 o                         
  11   2   9        287.29        285.12        10.44 o                         
  12   2   9        150.99        144.93         7.79 o                         
  -6   3   9        300.46        298.06         7.96 o                         
  -5   3   9          0.44         -0.22         0.71 o                         
  -4   3   9        103.12        100.94         3.87 o                         
  -3   3   9        436.97        438.65         7.19 o                         
  -2   3   9       1002.21       1022.65        23.24 o                         
  -1   3   9         23.70         22.12         2.04 o                         
   0   3   9        140.64        136.52         2.64 o                         
   1   3   9        502.78        495.28         5.36 o                         
   2   3   9          8.13          3.44         0.60 o                         
   3   3   9        899.78        912.34         6.50 o                         
   4   3   9        821.40        823.43         6.74 o                         
   5   3   9         15.03         15.88         0.90 o                         
   6   3   9         57.07         64.27         1.79 o                         
   7   3   9        114.67        110.26         2.31 o                         
   8   3   9       1064.02       1058.14         8.66 o                         
   9   3   9         97.62         95.86         3.23 o                         
  10   3   9        495.54        491.47         6.81 o                         
  11   3   9        147.50        153.59         4.64 o                         
  12   3   9         15.96         20.39         3.00 o                         
  -5   4   9         69.95         75.49         4.21 o                         
  -4   4   9          6.35          7.96         1.69 o                         
  -3   4   9         57.16         55.88         5.29 o                         
  -2   4   9        239.63        223.07        12.43 o                         
  -1   4   9          8.39          9.18         1.45 o                         
   0   4   9         26.19         28.68         2.36 o                         
   1   4   9        443.54        444.58         4.84 o                         
   2   4   9        348.51        364.81         4.64 o                         
   3   4   9        811.72        860.13         6.47 o                         
   4   4   9       1315.76       1232.23         7.72 o                         
   5   4   9          8.94          8.56         0.93 o                         
   6   4   9        335.71        336.71         4.47 o                         
   7   4   9          4.53          4.60         0.59 o                         
   8   4   9        939.83        952.71         7.82 o                         
   9   4   9        292.12        283.31         4.99 o                         
  10   4   9        333.09        339.70         6.02 o                         
  11   4   9        243.81        232.68         5.81 o                         
  12   4   9        104.20        105.04         6.35 o                         
  -5   5   9          2.51          1.66         1.39 o                         
  -4   5   9        282.40        275.26         8.09 o                         
  -3   5   9          8.44          9.31         1.84 o                         
  -2   5   9         98.03        103.73         4.80 o                         
  -1   5   9         21.75         26.07         3.07 o                         
   0   5   9       1130.02       1137.78        15.11 o                         
   1   5   9          8.85          8.39         1.73 o                         
   2   5   9        103.60        106.94         3.50 o                         
   3   5   9       1410.44       1410.97         9.54 o                         
   4   5   9        383.78        368.07         4.83 o                         
   5   5   9          2.74          2.31         0.52 o                         
   6   5   9        268.19        246.67         4.11 o                         
   7   5   9        135.91        129.55         2.88 o                         
   8   5   9         39.39         35.57         1.50 o                         
   9   5   9         35.89         37.21         1.55 o                         
  10   5   9        766.66        779.26         7.67 o                         
  11   5   9        274.73        272.82         6.38 o                         
  12   5   9        448.19        396.39        11.86 o                         
  -4   6   9         28.24         30.94         4.39 o                         
  -3   6   9         18.59         19.24         2.44 o                         
  -2   6   9         36.47         40.30         3.21 o                         
  -1   6   9        831.78        835.74        18.21 o                         
   0   6   9          1.82         -0.23         0.78 o                         
   1   6   9        386.72        382.00         9.05 o                         
   2   6   9        148.25        165.26         8.95 o                         
   3   6   9       1000.62       1030.72        28.77 o                         
   4   6   9         13.38         13.00         1.33 o                         
   5   6   9        386.71        374.14        10.70 o                         
   6   6   9        540.75        522.20         9.24 o                         
   7   6   9        447.64        456.28         5.55 o                         
   8   6   9        526.59        504.50        18.42 o                         
   9   6   9        103.08         90.65         4.61 o                         
  10   6   9        107.06        112.77         4.22 o                         
  11   6   9          7.18         10.46         1.46 o                         
  -4   7   9          3.18          4.01         1.71 o                         
  -3   7   9         89.71         88.37         5.07 o                         
  -2   7   9          3.15          4.21         1.39 o                         
  -1   7   9          0.20         -0.10         0.91 o                         
   0   7   9         73.20         78.59         7.87 o                         
   1   7   9        175.06        159.54         8.86 o                         
   2   7   9        125.83        143.55         6.03 o                         
   3   7   9          1.72          1.78         0.94 o                         
   4   7   9         18.77         18.81         2.10 o                         
   5   7   9         23.78         28.69         2.56 o                         
   6   7   9        173.68        177.45         6.08 o                         
   7   7   9        417.39        424.67         9.37 o                         
   8   7   9       1112.52       1083.74        17.22 o                         
   9   7   9         97.90         97.52         4.44 o                         
  10   7   9        120.67        108.14         6.85 o                         
  11   7   9        163.34        162.32         7.36 o                         
  -3   8   9        396.92        378.92        10.52 o                         
  -2   8   9        101.87         97.70        11.30 o                         
  -1   8   9        190.92        182.50         7.15 o                         
   0   8   9         13.54         15.08         2.21 o                         
   1   8   9        316.76        317.19         9.06 o                         
   2   8   9          3.49          1.80         1.22 o                         
   3   8   9          0.34          0.43         0.94 o                         
   4   8   9         66.92         76.32         4.38 o                         
   5   8   9          1.49          2.40         1.28 o                         
   6   8   9         57.24         52.35         3.51 o                         
   7   8   9        472.38        454.83        10.15 o                         
   8   8   9         34.97         32.97         2.79 o                         
   9   8   9        427.35        424.80         9.62 o                         
  10   8   9         31.28         35.14         2.95 o                         
  -2   9   9          1.95          1.51         1.83 o                         
  -1   9   9         17.96         13.75         2.27 o                         
   0   9   9         30.12         31.05         3.17 o                         
   1   9   9        168.39        172.07         7.02 o                         
   2   9   9        207.98        173.76        33.75 o                         
   3   9   9         21.70         27.43         2.88 o                         
   4   9   9        710.59        693.21        13.45 o                         
   5   9   9        233.67        237.68        15.02 o                         
   6   9   9          0.82          1.28         1.25 o                         
   7   9   9         47.65         45.55         5.13 o                         
   8   9   9          5.54          6.82         1.61 o                         
   9   9   9        134.39        146.03         5.99 o                         
  10   9   9          5.08          3.06         1.28 o                         
   0  10   9        165.17        166.85        10.06 o                         
   1  10   9         27.73         31.61         3.56 o                         
   2  10   9         33.59         34.40         3.38 o                         
   3  10   9         14.30          8.90         2.16 o                         
   4  10   9          0.12          0.79         1.27 o                         
   5  10   9         89.62         90.52         5.22 o                         
   6  10   9          3.31          5.82         1.73 o                         
   7  10   9         37.35         46.93         3.72 o                         
   8  10   9        589.14        572.53        16.21 o                         
   9  10   9          0.29          2.02         1.42 o                         
   2  11   9        244.47        266.10        17.41 o                         
   3  11   9         61.65         57.91         4.43 o                         
   4  11   9          5.01          2.03         1.36 o                         
   5  11   9        265.69        259.84         9.06 o                         
   6  11   9        146.60        151.37         6.91 o                         
   7  11   9        238.28        250.96         8.73 o                         
  -1  -9  10         17.45         16.23         1.67 o                         
   0  -9  10        107.27        111.37         4.05 o                         
   1  -9  10         18.45         18.52         1.59 o                         
   2  -9  10          7.97          7.36         1.12 o                         
   3  -9  10         40.35         35.25         3.61 o                         
  -3  -8  10        142.41        158.71         4.91 o                         
  -2  -8  10        264.94        271.59         6.29 o                         
  -1  -8  10        260.03        257.99         6.02 o                         
   0  -8  10        108.03         97.89         3.69 o                         
   1  -8  10          6.92          8.56         1.10 o                         
   2  -8  10         14.35         13.86         1.22 o                         
   3  -8  10         69.47         81.48         3.40 o                         
   4  -8  10          0.34          2.61         1.06 o                         
   5  -8  10         28.40         30.75         2.29 o                         
  -4  -7  10          4.49          6.68         1.18 o                         
  -3  -7  10         34.41         35.61         2.33 o                         
  -2  -7  10          0.91          3.19         0.91 o                         
  -1  -7  10       1071.88       1101.80        12.06 o                         
   0  -7  10         16.06         12.80         1.38 o                         
   1  -7  10         46.05         48.89         2.15 o                         
   2  -7  10        260.54        263.92         4.73 o                         
   3  -7  10         12.23         11.60         1.42 o                         
   4  -7  10        189.24        176.74         6.26 o                         
   5  -7  10          0.45          0.51         0.82 o                         
   6  -7  10        103.76        122.70         4.26 o                         
   7  -7  10        235.51        240.17         7.46 o                         
  -5  -6  10         33.69         20.00         2.55 o                         
  -4  -6  10        139.44        129.13         4.34 o                         
  -3  -6  10          0.75          2.08         0.85 o                         
  -2  -6  10        132.52        136.69         4.24 o                         
  -1  -6  10         97.63        101.87         3.09 o                         
   0  -6  10        195.49        188.19         4.97 o                         
   1  -6  10          1.11          8.16         1.62 o                         
   2  -6  10        262.20        248.43         7.36 o                         
   3  -6  10        151.44        146.94         3.56 o                         
   4  -6  10        278.25        258.91         4.66 o                         
   5  -6  10        129.97        122.97         4.76 o                         
   6  -6  10          1.53          0.42         0.85 o                         
   7  -6  10         88.43         78.71         3.37 o                         
   8  -6  10          0.12          0.53         0.85 o                         
  -5  -5  10          0.03          0.89         0.95 o                         
  -4  -5  10         25.40         31.56         2.82 o                         
  -3  -5  10        194.98        196.36         5.05 o                         
  -2  -5  10          4.54          4.62         0.77 o                         
  -1  -5  10        160.54        161.59         5.75 o                         
   0  -5  10         95.84         98.74         4.48 o                         
   1  -5  10        123.60         94.87         4.82 o                         
   2  -5  10         59.35         59.17         1.94 o                         
   3  -5  10          0.06         -0.38         0.55 o                         
   4  -5  10        645.84        630.04         7.07 o                         
   5  -5  10          7.77          6.42         0.81 o                         
   6  -5  10         65.48         63.79         3.93 o                         
   7  -5  10          2.22          3.02         1.35 o                         
   8  -5  10          6.79          5.67         1.15 o                         
   9  -5  10          9.53          4.01         1.28 o                         
  -5  -4  10         23.05         27.18         3.42 o                         
  -4  -4  10         80.00         86.27         3.36 o                         
  -3  -4  10         14.73         12.43         1.17 o                         
  -2  -4  10        132.26        135.13         3.40 o                         
  -1  -4  10         42.73         46.67         2.08 o                         
   0  -4  10       1483.08       1511.05        11.18 o                         
   1  -4  10        220.96        219.88         4.34 o                         
   2  -4  10          0.20          8.63         1.32 o                         
   3  -4  10        287.32        269.70         4.53 o                         
   4  -4  10       1157.04       1157.32         9.32 o                         
   5  -4  10          2.89          2.99         0.77 o                         
   6  -4  10        107.81         96.48         2.71 o                         
   7  -4  10        805.75        815.26        17.52 o                         
   8  -4  10          0.33          1.49         0.96 o                         
   9  -4  10         47.33         46.63         3.17 o                         
  -6  -3  10         58.66         58.35         3.46 o                         
  -5  -3  10        168.35        173.60         7.60 o                         
  -4  -3  10          0.50          1.02         0.94 o                         
  -3  -3  10        183.81        174.09         4.89 o                         
  -2  -3  10        258.11        231.91         5.42 o                         
  -1  -3  10         52.32         54.68         2.15 o                         
   0  -3  10          2.38          1.59         0.57 o                         
   1  -3  10         20.37         18.07         1.11 o                         
   2  -3  10         10.27         14.49         1.01 o                         
   3  -3  10         17.31         13.62         1.09 o                         
   4  -3  10        167.73        162.97         3.47 o                         
   5  -3  10        361.55        361.44         5.12 o                         
   6  -3  10          3.55          3.02         0.62 o                         
   7  -3  10         38.12         38.01         2.83 o                         
   8  -3  10        251.84        258.70         5.50 o                         
   9  -3  10         77.78         70.69         2.92 o                         
  10  -3  10        102.71         83.36         3.66 o                         
  -6  -2  10         64.60         58.61         2.93 o                         
  -5  -2  10        705.69        727.93        13.09 o                         
  -4  -2  10         39.25         39.04         2.26 o                         
  -3  -2  10        391.98        398.78         6.85 o                         
  -2  -2  10        278.72        266.82         5.51 o                         
  -1  -2  10          6.61          6.74         1.39 o                         
   0  -2  10        265.69        273.43         5.48 o                         
   1  -2  10        149.03        187.28        10.58 o                         
   2  -2  10       1429.39       1414.33        10.41 o                         
   3  -2  10        115.82        120.37         3.37 o                         
   4  -2  10        630.87        640.62         6.74 o                         
   5  -2  10        724.67        696.94        11.95 o                         
   6  -2  10         72.59         77.12         2.38 o                         
   7  -2  10        119.51        125.85         3.28 o                         
   8  -2  10         13.85         12.99         1.07 o                         
   9  -2  10        620.49        597.77        12.48 o                         
  10  -2  10         19.57         16.68         1.88 o                         
  -6  -1  10         37.67         27.51         2.10 o                         
  -5  -1  10          0.14          1.05         0.80 o                         
  -4  -1  10          0.00          1.41         0.77 o                         
  -3  -1  10        844.50        883.81        10.15 o                         
  -2  -1  10        892.59        921.63        10.25 o                         
  -1  -1  10          0.08          0.73         0.56 o                         
   0  -1  10         38.53         44.38         2.19 o                         
   1  -1  10         90.03         81.55         2.22 o                         
   2  -1  10         22.03         54.35         3.87 o                         
   3  -1  10        621.73        659.94         7.82 o                         
   4  -1  10        561.73        562.39         6.38 o                         
   5  -1  10        174.27        166.81         3.42 o                         
   6  -1  10        589.73        590.09         5.38 o                         
   7  -1  10         43.16         46.54         1.56 o                         
   8  -1  10          4.40          4.72         0.66 o                         
   9  -1  10         25.62         21.28         1.33 o                         
  10  -1  10        241.57        265.50         5.32 o                         
  11  -1  10          3.57          3.99         1.77 o                         
  -6   0  10         68.43         66.42         3.18 o                         
  -5   0  10        256.18        270.04         6.03 o                         
  -4   0  10        195.78        202.92         5.42 o                         
  -3   0  10        988.47       1000.63        10.98 o                         
  -2   0  10         53.86         58.11         3.08 o                         
  -1   0  10          2.03          4.15         0.83 o                         
   0   0  10        806.56        816.01         9.42 o                         
   1   0  10         41.75         44.78         2.68 o                         
   2   0  10         24.78         32.33         1.46 o                         
   3   0  10          0.79          1.14         0.46 o                         
   4   0  10          3.57          5.39         0.80 o                         
   5   0  10         12.88         11.08         0.84 o                         
   6   0  10        136.36        142.14         2.88 o                         
   7   0  10        155.77        147.83         3.22 o                         
   8   0  10        668.96        643.79         7.96 o                         
   9   0  10         39.05         32.31         1.34 o                         
  10   0  10         23.01         26.15         1.74 o                         
  11   0  10        116.50        112.32         7.12 o                         
  -6   1  10         50.24         45.81         2.84 o                         
  -5   1  10        354.47        348.29         6.89 o                         
  -4   1  10        223.35        231.77         5.52 o                         
  -3   1  10         96.47         92.73         3.43 o                         
  -2   1  10          0.27          1.10         0.65 o                         
  -1   1  10         87.86         99.77         3.35 o                         
   0   1  10        378.00        363.63         9.16 o                         
   1   1  10        941.17       1007.45        13.54 o                         
   2   1  10        137.32        173.47         4.20 o                         
   3   1  10       1181.14       1168.04        10.76 o                         
   4   1  10          0.15          0.24         0.45 o                         
   5   1  10        106.37        111.51         2.55 o                         
   6   1  10         78.68         68.80         2.02 o                         
   7   1  10         49.40         49.33         1.73 o                         
   8   1  10        115.43        109.67         2.98 o                         
   9   1  10         34.94         31.63         1.44 o                         
  10   1  10         84.15         88.86         3.07 o                         
  11   1  10          3.11          1.87         1.71 o                         
  -5   2  10         38.78         51.05         3.75 o                         
  -4   2  10         66.96         64.22         2.99 o                         
  -3   2  10         45.50         47.55         3.20 o                         
  -2   2  10        641.95        650.21        13.22 o                         
  -1   2  10         93.55         96.21         4.26 o                         
   0   2  10          4.12          5.39         1.19 o                         
   1   2  10         33.37         33.09         2.46 o                         
   2   2  10        293.08        291.02        19.55 o                         
   3   2  10         54.15         64.51         3.40 o                         
   4   2  10        205.37        200.35         3.50 o                         
   5   2  10        355.96        347.50         4.59 o                         
   6   2  10        155.01        144.22         2.71 o                         
   7   2  10         98.65         89.75         2.65 o                         
   8   2  10        385.89        386.74         5.47 o                         
   9   2  10          9.76          8.16         1.08 o                         
  10   2  10         26.54         22.64         1.98 o                         
  11   2  10        192.78        191.53         8.77 o                         
  -5   3  10         48.69         48.98         2.77 o                         
  -4   3  10        152.00        148.27         4.60 o                         
  -3   3  10         64.47         62.45         3.73 o                         
  -2   3  10         77.23         78.45         4.05 o                         
  -1   3  10          0.30         -0.17         1.06 o                         
   0   3  10        391.65        370.34         8.40 o                         
   1   3  10        469.92        441.12        19.73 o                         
   2   3  10         61.55         64.54         5.08 o                         
   3   3  10        632.67        656.13        22.87 o                         
   4   3  10         57.81         59.34         2.60 o                         
   5   3  10         84.37         82.04         2.59 o                         
   6   3  10         53.08         49.36         2.02 o                         
   7   3  10         63.72         59.06         1.95 o                         
   8   3  10        133.39        125.16         2.82 o                         
   9   3  10          6.28          6.97         0.88 o                         
  10   3  10         87.52         98.65         3.32 o                         
  11   3  10        326.14        342.18        24.69 o                         
  -5   4  10         88.13         87.17         6.17 o                         
  -4   4  10         73.45         70.69         5.94 o                         
  -3   4  10        213.26        207.26         6.94 o                         
  -2   4  10         10.71         12.22         1.88 o                         
  -1   4  10        256.98        256.41        19.88 o                         
   0   4  10        869.00        854.65        13.24 o                         
   1   4  10        689.39        681.21        12.47 o                         
   2   4  10         54.18         52.33         4.93 o                         
   3   4  10          6.52         13.81         4.19 o                         
   4   4  10        360.99        348.10         7.95 o                         
   5   4  10         71.14         60.36         3.30 o                         
   6   4  10        769.92        764.08        14.97 o                         
   7   4  10         88.17         86.87         3.02 o                         
   8   4  10        790.58        780.66         8.01 o                         
   9   4  10        109.19         99.80         2.58 o                         
  10   4  10         37.21         46.18         2.37 o                         
  11   4  10         42.20         36.40         2.55 o                         
  -4   5  10         90.13         85.58         5.80 o                         
  -3   5  10         27.86         23.89         5.87 o                         
  -2   5  10         37.62         41.75         3.86 o                         
  -1   5  10         26.35         32.34         2.86 o                         
   0   5  10         95.86         98.32         5.91 o                         
   1   5  10         34.89         38.43         3.63 o                         
   2   5  10         16.28         15.69         1.95 o                         
   3   5  10       1045.69       1013.43        17.61 o                         
   4   5  10         39.80         31.36         4.44 o                         
   5   5  10         18.28         16.49         1.88 o                         
   6   5  10         63.36         61.05         6.91 o                         
   7   5  10         50.79         54.11         3.26 o                         
   8   5  10        151.77        147.06         5.48 o                         
   9   5  10        159.70        164.29         4.42 o                         
  10   5  10         45.35         40.00         2.22 o                         
  11   5  10         20.42         20.17         2.03 o                         
  -3   6  10        279.77        271.58         8.68 o                         
  -2   6  10         78.31         81.48         8.23 o                         
  -1   6  10        619.08        605.40        12.31 o                         
   0   6  10          3.74          2.46         2.39 o                         
   1   6  10        333.97        346.48         9.52 o                         
   2   6  10         30.68         31.98         4.32 o                         
   3   6  10        294.37        268.35        17.54 o                         
   4   6  10        188.43        199.12         6.55 o                         
   5   6  10         30.32         26.84         2.46 o                         
   6   6  10        115.43        116.49         5.02 o                         
   7   6  10          8.64          8.10         2.72 o                         
   8   6  10        562.38        581.02        10.84 o                         
   9   6  10         61.80         62.17         3.62 o                         
  10   6  10          8.80         10.54         1.79 o                         
  11   6  10          0.90          1.97         1.08 o                         
  -3   7  10          1.61          3.16         1.52 o                         
  -2   7  10        100.29         99.52         5.92 o                         
  -1   7  10          7.57         12.49         2.15 o                         
   0   7  10        210.67        214.98         7.56 o                         
   1   7  10         16.64         14.93         2.07 o                         
   2   7  10          7.30         10.52         3.54 o                         
   3   7  10        164.65        158.79         6.22 o                         
   4   7  10         31.51         38.89         3.13 o                         
   5   7  10         11.31         11.57         2.97 o                         
   6   7  10          9.37         11.68         1.91 o                         
   7   7  10         74.64         81.55         8.09 o                         
   8   7  10         59.18         59.27         3.70 o                         
   9   7  10        104.20         93.89         7.56 o                         
  10   7  10          5.42          4.40         1.36 o                         
  -2   8  10        171.54        156.79         8.69 o                         
  -1   8  10        212.23        201.82         7.88 o                         
   0   8  10          0.66          0.41         1.16 o                         
   1   8  10        288.42        297.16        16.26 o                         
   2   8  10        167.11        166.42        11.07 o                         
   3   8  10         18.04         18.29         2.42 o                         
   4   8  10         26.77         16.88         3.50 o                         
   5   8  10         15.46         14.61         2.06 o                         
   6   8  10        389.56        382.63        19.37 o                         
   7   8  10          9.52          8.25         2.13 o                         
   8   8  10         39.78         34.60         3.50 o                         
   9   8  10         90.30         96.64         4.85 o                         
  10   8  10          0.00          2.07         1.29 o                         
   0   9  10          1.80          1.97         1.47 o                         
   1   9  10         14.26         16.43         3.97 o                         
   2   9  10        378.76        385.95        10.72 o                         
   3   9  10          0.73          0.57         1.28 o                         
   4   9  10        243.47        221.37        10.31 o                         
   5   9  10         94.43         93.70         7.07 o                         
   6   9  10         67.17         58.62         6.48 o                         
   7   9  10         39.46         39.66         3.45 o                         
   8   9  10         73.12         70.68         4.45 o                         
   9   9  10        419.86        429.37        10.61 o                         
   2  10  10          7.09          4.78         2.36 o                         
   3  10  10          1.02         -0.28         1.32 o                         
   4  10  10        127.13        117.28         6.09 o                         
   5  10  10        267.33        267.09         9.06 o                         
   6  10  10         55.67         59.90         5.63 o                         
   7  10  10          8.93          4.79         1.80 o                         
   8  10  10         49.57         56.39         4.28 o                         
  -1  -8  11        259.14        276.97        10.28 o                         
   0  -8  11         25.93         21.32         1.95 o                         
   1  -8  11          0.03          1.08         1.00 o                         
   2  -8  11         16.21         19.79         1.54 o                         
   3  -8  11         40.54         34.42         2.40 o                         
   4  -8  11          7.70          7.33         1.28 o                         
  -2  -7  11         52.96         54.66         4.74 o                         
  -1  -7  11        349.59        395.96        10.63 o                         
   0  -7  11          3.30          4.54         1.08 o                         
   1  -7  11          5.16          5.50         1.70 o                         
   2  -7  11          2.12          1.54         0.77 o                         
   3  -7  11          9.14         12.73         1.54 o                         
   4  -7  11        136.29        136.72         4.49 o                         
   5  -7  11         10.52         11.52         1.54 o                         
   6  -7  11         24.37         28.57         2.27 o                         
  -3  -6  11        115.63        111.86         4.10 o                         
  -2  -6  11         25.59         30.52         2.23 o                         
  -1  -6  11        206.73        208.50         5.38 o                         
   0  -6  11        359.23        369.27         7.06 o                         
   1  -6  11        231.95        249.01         5.73 o                         
   2  -6  11        127.04        123.36         3.36 o                         
   3  -6  11        170.09        147.96         4.50 o                         
   4  -6  11          0.09          0.45         0.78 o                         
   5  -6  11         17.16         18.68         1.67 o                         
   6  -6  11          0.96          0.34         0.79 o                         
   7  -6  11        426.69        440.36         9.89 o                         
  -4  -5  11         86.73         84.96         4.62 o                         
  -3  -5  11        256.28        262.38         6.15 o                         
  -2  -5  11          4.11          4.39         1.09 o                         
  -1  -5  11        328.58        340.46        10.37 o                         
   0  -5  11          1.58          2.12         0.75 o                         
   1  -5  11         55.90         59.13         2.77 o                         
   2  -5  11        474.65        478.74         6.44 o                         
   3  -5  11        265.61        233.11         5.46 o                         
   4  -5  11        134.76        132.34         3.45 o                         
   5  -5  11          3.88          2.79         1.43 o                         
   6  -5  11          6.98          5.55         1.10 o                         
   7  -5  11          1.51          4.07         1.18 o                         
   8  -5  11        179.78        157.62         5.68 o                         
  -4  -4  11          8.13          4.45         1.15 o                         
  -3  -4  11         52.68         42.55         2.99 o                         
  -2  -4  11         72.19         67.90         3.08 o                         
  -1  -4  11        286.03        284.32         6.84 o                         
   0  -4  11        151.46        147.70         4.34 o                         
   1  -4  11         74.73         79.46         4.24 o                         
   2  -4  11        357.02        378.65         8.60 o                         
   3  -4  11         10.37         12.10         1.28 o                         
   4  -4  11         78.07         74.32         2.56 o                         
   5  -4  11        177.21        170.65         4.71 o                         
   6  -4  11          5.78          5.37         1.76 o                         
   7  -4  11        127.48        128.19         4.50 o                         
   8  -4  11         19.04         18.75         1.75 o                         
   9  -4  11        296.23        309.42        10.90 o                         
  -4  -3  11          4.93          6.53         1.26 o                         
  -3  -3  11        207.96        188.14         6.25 o                         
  -2  -3  11         62.64         68.69         3.00 o                         
  -1  -3  11        671.08        694.89         9.31 o                         
   0  -3  11         49.91         51.06         3.21 o                         
   1  -3  11        448.91        451.42         7.29 o                         
   2  -3  11        299.97        295.28         7.44 o                         
   3  -3  11        351.55        356.14         6.47 o                         
   4  -3  11        776.68        786.55        18.28 o                         
   5  -3  11        682.65        693.89         7.51 o                         
   6  -3  11          0.25          0.31         0.60 o                         
   7  -3  11         42.68         41.76         2.86 o                         
   8  -3  11          0.25          0.04         0.79 o                         
   9  -3  11          1.89          1.73         0.90 o                         
  -5  -2  11        420.92        408.81        21.60 o                         
  -4  -2  11          2.78          3.90         1.15 o                         
  -3  -2  11        516.78        475.20         9.85 o                         
  -2  -2  11          5.81          8.00         1.20 o                         
  -1  -2  11          4.68          2.64         0.70 o                         
   0  -2  11         30.02         38.11         2.19 o                         
   1  -2  11        149.51        152.72         4.24 o                         
   2  -2  11        449.83        412.35         8.67 o                         
   3  -2  11         75.14         83.47         3.96 o                         
   4  -2  11        671.10        704.21         8.67 o                         
   5  -2  11        161.45        166.27         4.06 o                         
   6  -2  11         47.56         45.59         4.01 o                         
   7  -2  11        775.11        781.46        10.49 o                         
   8  -2  11          0.01          0.22         0.67 o                         
   9  -2  11          4.03          3.36         1.01 o                         
  10  -2  11         99.29         73.86         3.90 o                         
  -5  -1  11          0.50          0.80         1.22 o                         
  -4  -1  11         33.30         31.41         3.23 o                         
  -3  -1  11        153.02        141.50         4.37 o                         
  -2  -1  11        169.23        157.19         4.52 o                         
  -1  -1  11         84.97         82.16         3.20 o                         
   0  -1  11        530.08        518.35         9.50 o                         
   1  -1  11          9.13          8.47         1.37 o                         
   2  -1  11        128.53        154.34         7.01 o                         
   3  -1  11        501.75        509.96         9.47 o                         
   4  -1  11        448.47        436.47         6.98 o                         
   5  -1  11         52.10         55.42         2.14 o                         
   6  -1  11         17.22         14.74         1.33 o                         
   7  -1  11        225.53        235.83         5.11 o                         
   8  -1  11         70.12         73.39         2.97 o                         
   9  -1  11        107.20        106.19         3.59 o                         
  10  -1  11        207.17        197.27         6.66 o                         
  -5   0  11          0.04          0.82         1.20 o                         
  -4   0  11         61.99         70.82         3.25 o                         
  -3   0  11        273.52        275.36         6.14 o                         
  -2   0  11        296.83        306.35         6.28 o                         
  -1   0  11          3.09          4.20         1.00 o                         
   0   0  11         85.76         84.12         4.05 o                         
   1   0  11          2.84          3.74         1.19 o                         
   2   0  11        327.98        323.24         7.65 o                         
   3   0  11        100.52        105.37         4.33 o                         
   4   0  11          2.12          1.19         0.90 o                         
   5   0  11        763.16        766.15         9.26 o                         
   6   0  11          1.53          1.13         0.63 o                         
   7   0  11         17.77         18.53         1.53 o                         
   8   0  11         13.10          9.36         1.17 o                         
   9   0  11        331.77        335.48         6.82 o                         
  10   0  11          4.76          3.62         0.98 o                         
  -4   1  11         50.41         51.99         4.54 o                         
  -3   1  11         13.49         11.47         2.12 o                         
  -2   1  11        466.56        494.16         8.07 o                         
  -1   1  11         27.59         22.29         2.25 o                         
   0   1  11         80.96         71.46         3.80 o                         
   1   1  11         78.37         79.55         6.25 o                         
   2   1  11         69.42         87.63         4.16 o                         
   3   1  11        392.63        392.31        13.67 o                         
   4   1  11        110.93        110.73         8.93 o                         
   5   1  11        547.91        549.43         9.73 o                         
   6   1  11         33.37         34.34         2.03 o                         
   7   1  11          4.76          5.55         0.92 o                         
   8   1  11        171.50        161.54         6.02 o                         
   9   1  11        148.35        149.25         4.19 o                         
  10   1  11         26.99         28.83         2.57 o                         
  11   1  11         34.08         37.53         4.16 o                         
  -4   2  11        155.55        152.41         4.82 o                         
  -3   2  11         19.95         21.29         1.89 o                         
  -2   2  11        113.57        103.07         6.92 o                         
  -1   2  11        414.50        446.88        23.43 o                         
   0   2  11        315.06        323.67         8.11 o                         
   1   2  11         49.07         53.77         3.30 o                         
   2   2  11         45.37         53.01         4.24 o                         
   3   2  11        187.91        209.06         7.76 o                         
   4   2  11          0.29          0.99         0.99 o                         
   5   2  11        251.98        237.10         6.56 o                         
   6   2  11          0.50          1.34         0.79 o                         
   7   2  11          0.07         -0.57         0.57 o                         
   8   2  11         68.36         74.49         3.01 o                         
   9   2  11          0.00          1.07         0.77 o                         
  10   2  11          0.02          0.68         0.75 o                         
  11   2  11          3.18          4.34         2.02 o                         
  -4   3  11        124.62        122.06        11.88 o                         
  -3   3  11          2.57          5.90         1.66 o                         
  -2   3  11         80.54         79.94         4.74 o                         
  -1   3  11         31.20         25.27         5.88 o                         
   0   3  11          2.07          2.71         1.04 o                         
   1   3  11         44.42         40.56         2.98 o                         
   2   3  11          3.79          7.01         3.16 o                         
   3   3  11        239.22        236.88        10.77 o                         
   4   3  11         22.98         24.42         2.33 o                         
   5   3  11        169.37        169.58        11.17 o                         
   6   3  11        344.98        324.22         7.78 o                         
   7   3  11         68.38         67.09         2.87 o                         
   8   3  11         47.75         46.62         2.43 o                         
   9   3  11         40.89         36.54         2.53 o                         
  10   3  11       1076.89       1111.41        11.65 o                         
  11   3  11        103.16         94.36         6.33 o                         
  -3   4  11          3.40          3.79         1.53 o                         
  -2   4  11        230.00        236.27         7.71 o                         
  -1   4  11        419.23        437.22        10.28 o                         
   0   4  11         52.51         49.57         3.44 o                         
   1   4  11        177.20        170.50         6.17 o                         
   2   4  11         22.00         27.04         2.58 o                         
   3   4  11        218.34        250.31         7.24 o                         
   4   4  11         76.74         95.18         4.46 o                         
   5   4  11        246.42        234.09         6.87 o                         
   6   4  11       1087.04       1033.52        14.29 o                         
   7   4  11         31.81         36.28         4.73 o                         
   8   4  11        619.70        628.50        11.06 o                         
   9   4  11          0.00          0.89         1.12 o                         
  10   4  11        366.78        372.83         9.79 o                         
  11   4  11          9.10          6.71         2.10 o                         
  -3   5  11        177.72        176.02        16.03 o                         
  -2   5  11        208.45        192.25         7.27 o                         
  -1   5  11        102.28        103.23         5.22 o                         
   0   5  11        421.73        420.96        15.22 o                         
   1   5  11        362.41        369.68         9.43 o                         
   2   5  11         19.82         17.23         2.56 o                         
   3   5  11         45.08         38.13         2.99 o                         
   4   5  11          1.42          8.03         1.68 o                         
   5   5  11         87.80         96.90         4.64 o                         
   6   5  11         71.32         67.14         3.91 o                         
   7   5  11        102.58         89.33         4.48 o                         
   8   5  11        371.13        365.48        14.45 o                         
   9   5  11         51.74         56.78         3.53 o                         
  10   5  11          8.07          9.69         1.38 o                         
  11   5  11         11.01          7.40         2.40 o                         
  -2   6  11          1.89          4.08         1.74 o                         
  -1   6  11         35.51         28.40         3.05 o                         
   0   6  11          0.10          1.37         1.04 o                         
   1   6  11       1997.08       2052.53        28.61 o                         
   2   6  11          0.58          2.05         1.20 o                         
   3   6  11        472.65        472.86        10.82 o                         
   4   6  11        453.63        443.20        10.28 o                         
   5   6  11         32.94         48.78         4.08 o                         
   6   6  11         35.35         35.38         5.11 o                         
   7   6  11        126.22        129.65         5.49 o                         
   8   6  11        166.71        173.98         6.30 o                         
   9   6  11          5.63          4.72         1.47 o                         
  10   6  11          5.38          4.63         1.47 o                         
  -1   7  11         74.83         82.48         5.12 o                         
   0   7  11          1.34          1.38         1.45 o                         
   1   7  11          3.35          2.56         3.36 o                         
   2   7  11         45.16         41.71         3.62 o                         
   3   7  11        945.82        912.66        25.25 o                         
   4   7  11        638.01        612.51        12.66 o                         
   5   7  11         86.18         92.49         6.88 o                         
   6   7  11          3.62          4.23         1.99 o                         
   7   7  11          0.02          1.40         1.36 o                         
   8   7  11         66.01         56.97         3.91 o                         
   9   7  11         83.60        100.45         5.42 o                         
  10   7  11         85.54         80.70         4.44 o                         
   0   8  11         61.61         75.52         4.96 o                         
   1   8  11        137.80        139.77         8.87 o                         
   2   8  11         78.56         79.39         5.02 o                         
   3   8  11        744.66        720.68        22.87 o                         
   4   8  11         35.51         29.62         3.10 o                         
   5   8  11         37.52         43.66         5.51 o                         
   6   8  11        156.82        170.46         6.92 o                         
   7   8  11        258.41        241.37         8.10 o                         
   8   8  11         17.74         18.45         2.50 o                         
   9   8  11         41.66         27.37         2.87 o                         
   2   9  11        112.89         97.74         9.61 o                         
   3   9  11          5.94          5.22         4.01 o                         
   4   9  11          1.85          3.93         1.72 o                         
   5   9  11         11.58          8.06         2.11 o                         
   6   9  11        346.16        354.61        10.34 o                         
   7   9  11        359.98        344.46        13.11 o                         
   8   9  11         13.78         12.16         3.70 o                         
   5  10  11          2.40          0.85         2.79 o                         
   6  10  11         87.35         86.50         5.37 o                         
   3  -7  12         26.89         28.93         3.50 o                         
  -1  -6  12         62.38         60.69         3.14 o                         
   0  -6  12         75.07         72.34         3.37 o                         
   1  -6  12         23.30         20.87         1.85 o                         
   2  -6  12         90.87         91.69         4.78 o                         
   3  -6  12          3.03          8.67         1.35 o                         
   4  -6  12        156.01        151.36         4.79 o                         
   5  -6  12         18.46         15.63         2.18 o                         
  -2  -5  12         32.72         32.61         2.34 o                         
  -1  -5  12        384.88        419.24         7.89 o                         
   0  -5  12        173.75        183.60         5.17 o                         
   1  -5  12          0.01         -0.12         1.38 o                         
   2  -5  12        549.90        565.86        20.52 o                         
   3  -5  12        189.97        190.82         5.18 o                         
   4  -5  12        300.16        267.09         6.15 o                         
   5  -5  12          3.23          4.21         1.30 o                         
   6  -5  12        249.00        262.04         7.52 o                         
   7  -5  12          6.81          8.10         1.45 o                         
  -3  -4  12         20.25         14.16         2.08 o                         
  -2  -4  12          0.27          2.06         1.30 o                         
  -1  -4  12        173.13        169.23         4.99 o                         
   0  -4  12         28.31         29.69         2.30 o                         
   1  -4  12          3.76          1.27         0.90 o                         
   2  -4  12        279.01        304.07         8.20 o                         
   3  -4  12        143.71        130.40         7.05 o                         
   4  -4  12        107.05        104.63         3.82 o                         
   5  -4  12          4.58          3.46         1.07 o                         
   6  -4  12         24.05         27.57         2.59 o                         
   7  -4  12         29.09         31.20         2.28 o                         
   8  -4  12         42.49         47.78         3.46 o                         
  -3  -3  12        655.64        693.01        10.23 o                         
  -2  -3  12         42.22         39.62         2.52 o                         
  -1  -3  12         52.15         53.55         2.85 o                         
   0  -3  12         51.29         50.25         2.68 o                         
   1  -3  12         38.25         41.17         2.41 o                         
   2  -3  12          4.87          6.21         1.50 o                         
   3  -3  12         51.69         43.61         3.14 o                         
   4  -3  12         49.28         60.21         2.86 o                         
   5  -3  12         19.80         12.42         1.76 o                         
   6  -3  12          0.19          0.28         0.80 o                         
   7  -3  12         65.96         75.10         4.16 o                         
   8  -3  12         97.81        102.34         3.82 o                         
  -3  -2  12        255.32        256.54         6.24 o                         
  -2  -2  12        136.06        126.03         6.09 o                         
  -1  -2  12         72.08         70.20         4.72 o                         
   0  -2  12       1009.27       1031.26        18.29 o                         
   1  -2  12         52.28         55.82         3.49 o                         
   2  -2  12          7.84          8.93         1.61 o                         
   3  -2  12        102.91         88.70         4.33 o                         
   4  -2  12        427.15        443.16         9.80 o                         
   5  -2  12        144.49        136.86         6.97 o                         
   6  -2  12          2.84          2.52         0.89 o                         
   7  -2  12        213.20        216.39         5.34 o                         
   8  -2  12         62.15         58.57         2.86 o                         
   9  -2  12        334.94        322.92         6.75 o                         
  -3  -1  12        155.03        155.77         4.88 o                         
  -2  -1  12         49.44         60.16         3.00 o                         
  -1  -1  12        116.32        121.89         5.04 o                         
   0  -1  12        108.21        115.26         3.95 o                         
   1  -1  12          0.22         -0.14         1.48 o                         
   2  -1  12        130.15        124.80        13.92 o                         
   3  -1  12          1.36          0.20         1.21 o                         
   4  -1  12        229.93        251.35         7.06 o                         
   5  -1  12         85.63         90.04         3.42 o                         
   6  -1  12        195.88        203.13         5.10 o                         
   7  -1  12          2.17          1.72         0.93 o                         
   8  -1  12         30.21         31.22         3.06 o                         
   9  -1  12         32.03         25.86         2.00 o                         
  -3   0  12         49.54         49.28         2.91 o                         
  -2   0  12        501.76        539.28        12.94 o                         
  -1   0  12          9.58          9.47         1.34 o                         
   0   0  12          2.17          1.21         1.00 o                         
   1   0  12         17.23         15.42         1.90 o                         
   2   0  12        872.12        937.67        13.82 o                         
   3   0  12         65.91         66.05         3.72 o                         
   4   0  12          7.20          5.16         1.30 o                         
   5   0  12         85.46         78.71         4.02 o                         
   6   0  12          5.95          3.03         0.80 o                         
   7   0  12          1.84          1.33         1.12 o                         
   8   0  12        110.45        123.01         4.71 o                         
   9   0  12         39.67         34.63         3.26 o                         
  10   0  12         25.18         18.23         1.70 o                         
  -3   1  12         74.73         83.67         4.39 o                         
  -2   1  12        580.44        599.93        11.90 o                         
  -1   1  12          9.26          9.67         1.67 o                         
   0   1  12         30.40         27.50         2.56 o                         
   1   1  12         69.01         70.64         4.03 o                         
   2   1  12          7.87          8.93         2.24 o                         
   3   1  12        211.93        221.36         9.40 o                         
   4   1  12         18.24         15.44         1.92 o
[truncated: 20,332 more chars]
