# Supplementary material for: Expected and unexpected products of reactions of 2-hydrazinylbenzo­thia­zole with 3-nitro­benzene­sulfonyl chloride in different solvents
Source: Acta Crystallogr E Crystallogr Commun. 2018 Apr 17;74(Pt 5):673–7. doi: 10.1107/S2056989018005595 (PMC5947485; doi:10.1107/S2056989018005595)
Supplement: Supplementary file 5 [file e-74-00673-Isup5.cml]

<?xml version="1.0" encoding="UTF-8"?>
<cml convention="cmlDict:cmllite" xmlns="http://www.xml-cml.org/schema" xmlns:cmlDict="http://www.xml-cml.org/dictionary/cml/" xmlns:nameDict="http://www.xml-cml.org/dictionary/cml/name/">
  <molecule id="m1">
    <name dictRef="nameDict:unknown">2-[2-(Propan-2-ylidene)hydrazinyl]-1,3-benzothiazol-3-ium 3-nitrobenzenesulfonate</name>
    <atomArray>
      <atom id="a1" elementType="C">
        <label value="1" dictRef="cmlDict:locant"/>
      </atom>
      <atom id="a2" elementType="C" hydrogenCount="0">
        <label value="2" dictRef="cmlDict:locant"/>
      </atom>
      <atom id="a3" elementType="C">
        <label value="3" dictRef="cmlDict:locant"/>
      </atom>
      <atom id="a49" elementType="H"/>
      <atom id="a50" elementType="H"/>
      <atom id="a51" elementType="H"/>
      <atom id="a52" elementType="H"/>
      <atom id="a53" elementType="H"/>
      <atom id="a54" elementType="H"/>
      <atom id="a4" elementType="N">
        <label value="1" dictRef="cmlDict:locant"/>
        <label value="N" dictRef="cmlDict:locant"/>
      </atom>
      <atom id="a5" elementType="N" hydrogenCount="0">
        <label value="2" dictRef="cmlDict:locant"/>
        <label value="N'" dictRef="cmlDict:locant"/>
      </atom>
      <atom id="a55" elementType="H"/>
      <atom id="a26" elementType="S" hydrogenCount="0">
        <label value="1" dictRef="cmlDict:locant"/>
        <label value="S" dictRef="cmlDict:locant"/>
      </atom>
      <atom id="a27" elementType="C" hydrogenCount="0">
        <label value="2" dictRef="cmlDict:locant"/>
      </atom>
      <atom id="a28" elementType="N" formalCharge="1">
        <label value="3" dictRef="cmlDict:locant"/>
        <label value="N" dictRef="cmlDict:locant"/>
      </atom>
      <atom id="a29" elementType="C" hydrogenCount="0">
        <label value="3a" dictRef="cmlDict:locant"/>
      </atom>
      <atom id="a30" elementType="C">
        <label value="4" dictRef="cmlDict:locant"/>
      </atom>
      <atom id="a31" elementType="C">
        <label value="5" dictRef="cmlDict:locant"/>
      </atom>
      <atom id="a32" elementType="C">
        <label value="6" dictRef="cmlDict:locant"/>
      </atom>
      <atom id="a33" elementType="C">
        <label value="7" dictRef="cmlDict:locant"/>
      </atom>
      <atom id="a34" elementType="C" hydrogenCount="0">
        <label value="7a" dictRef="cmlDict:locant"/>
      </atom>
      <atom id="a56" elementType="H"/>
      <atom id="a57" elementType="H"/>
      <atom id="a58" elementType="H"/>
      <atom id="a59" elementType="H"/>
      <atom id="a60" elementType="H"/>
      <atom id="a35" elementType="N" formalCharge="1" hydrogenCount="0">
        <label value="N" dictRef="cmlDict:locant"/>
      </atom>
      <atom id="a36" elementType="O" hydrogenCount="0">
        <label value="O" dictRef="cmlDict:locant"/>
      </atom>
      <atom id="a37" elementType="O" formalCharge="-1" hydrogenCount="0">
        <label value="O'" dictRef="cmlDict:locant"/>
      </atom>
      <atom id="a38" elementType="C" hydrogenCount="0">
        <label value="1" dictRef="cmlDict:locant"/>
      </atom>
      <atom id="a39" elementType="C">
        <label value="2" dictRef="cmlDict:locant"/>
      </atom>
      <atom id="a40" elementType="C" hydrogenCount="0">
        <label value="3" dictRef="cmlDict:locant"/>
      </atom>
      <atom id="a41" elementType="C">
        <label value="4" dictRef="cmlDict:locant"/>
      </atom>
      <atom id="a42" elementType="C">
        <label value="5" dictRef="cmlDict:locant"/>
      </atom>
      <atom id="a43" elementType="C">
        <label value="6" dictRef="cmlDict:locant"/>
      </atom>
      <atom id="a45" elementType="O" hydrogenCount="0">
        <label value="O''" dictRef="cmlDict:locant"/>
      </atom>
      <atom id="a46" elementType="O" formalCharge="-1" hydrogenCount="0">
        <label value="O" dictRef="cmlDict:locant"/>
      </atom>
      <atom id="a47" elementType="S" hydrogenCount="0">
        <label value="X" dictRef="cmlDict:locant"/>
      </atom>
      <atom id="a48" elementType="O" hydrogenCount="0">
        <label value="O'" dictRef="cmlDict:locant"/>
      </atom>
      <atom id="a61" elementType="H"/>
      <atom id="a62" elementType="H"/>
      <atom id="a63" elementType="H"/>
      <atom id="a64" elementType="H"/>
    </atomArray>
    <bondArray>
      <bond id="a1_a2" atomRefs2="a1 a2" order="S"/>
      <bond id="a2_a3" atomRefs2="a2 a3" order="S"/>
      <bond id="a1_a49" atomRefs2="a1 a49" order="S"/>
      <bond id="a1_a50" atomRefs2="a1 a50" order="S"/>
      <bond id="a1_a51" atomRefs2="a1 a51" order="S"/>
      <bond id="a3_a52" atomRefs2="a3 a52" order="S"/>
      <bond id="a3_a53" atomRefs2="a3 a53" order="S"/>
      <bond id="a3_a54" atomRefs2="a3 a54" order="S"/>
      <bond id="a4_a5" atomRefs2="a4 a5" order="S"/>
      <bond id="a4_a55" atomRefs2="a4 a55" order="S"/>
      <bond id="a2_a5" atomRefs2="a2 a5" order="D"/>
      <bond id="a26_a27" atomRefs2="a26 a27" order="S"/>
      <bond id="a27_a28" atomRefs2="a27 a28" order="D"/>
      <bond id="a28_a29" atomRefs2="a28 a29" order="S"/>
      <bond id="a29_a34" atomRefs2="a29 a34" order="D"/>
      <bond id="a26_a34" atomRefs2="a26 a34" order="S"/>
      <bond id="a33_a32" atomRefs2="a33 a32" order="D"/>
      <bond id="a32_a31" atomRefs2="a32 a31" order="S"/>
      <bond id="a31_a30" atomRefs2="a31 a30" order="D"/>
      <bond id="a34_a33" atomRefs2="a34 a33" order="S"/>
      <bond id="a30_a29" atomRefs2="a30 a29" order="S"/>
      <bond id="a28_a56" atomRefs2="a28 a56" order="S"/>
      <bond id="a30_a57" atomRefs2="a30 a57" order="S"/>
      <bond id="a31_a58" atomRefs2="a31 a58" order="S"/>
      <bond id="a32_a59" atomRefs2="a32 a59" order="S"/>
      <bond id="a33_a60" atomRefs2="a33 a60" order="S"/>
      <bond id="a4_a27" atomRefs2="a4 a27" order="S"/>
      <bond id="a35_a36" atomRefs2="a35 a36" order="D"/>
      <bond id="a35_a37" atomRefs2="a35 a37" order="S"/>
      <bond id="a38_a39" atomRefs2="a38 a39" order="D"/>
      <bond id="a39_a40" atomRefs2="a39 a40" order="S"/>
      <bond id="a40_a41" atomRefs2="a40 a41" order="D"/>
      <bond id="a41_a42" atomRefs2="a41 a42" order="S"/>
      <bond id="a42_a43" atomRefs2="a42 a43" order="D"/>
      <bond id="a43_a38" atomRefs2="a43 a38" order="S"/>
      <bond id="a47_a48" atomRefs2="a47 a48" order="D"/>
      <bond id="a45_a47" atomRefs2="a45 a47" order="D"/>
      <bond id="a46_a47" atomRefs2="a46 a47" order="S"/>
      <bond id="a38_a47" atomRefs2="a38 a47" order="S"/>
      <bond id="a39_a61" atomRefs2="a39 a61" order="S"/>
      <bond id="a41_a62" atomRefs2="a41 a62" order="S"/>
      <bond id="a42_a63" atomRefs2="a42 a63" order="S"/>
      <bond id="a43_a64" atomRefs2="a43 a64" order="S"/>
      <bond id="a35_a40" atomRefs2="a35 a40" order="S"/>
    </bondArray>
  </molecule>
</cml>
